# Supplementary material for: mRNA expression profiles show differential regulatory effects of microRNAs between estrogen receptor-positive and estrogen receptor-negative breast cancer
Source: Genome Biol. 2009 Sep 1;10(9):R90. doi: 10.1186/gb-2009-10-9-r90 (PMC2768979; doi:10.1186/gb-2009-10-9-r90)
Supplement: Additional data file 2 — Includes seven sheets containing the complete results based on RE-scores from rank comparison and seven miRNA target predictions from PITA, miRanda, PicTar, the intersection of PITA and miRanda, TargetScan(Conserved), TargetScan(ContextScore ≥ -0.20), and TargetScan(All), respectively. The t-score, P-value, and adjusted P-value (FDR) of all miRNAs in the five breast cancer datasets are provided. [file gb-2009-10-9-r90-S2.xls]

## Sheet: PITA
The results of comparing the RE-scores of ER+ and ER- in 5 mRNA microarray datasets. RE-scores are calculated with the difference between the average rank of its targets and that of its nontargets and by using the target prediction algorithm of PITA.
miRNA	Data: HE			Data: MI			Data: MN			Data: VA			Data: WA
	t-score	Pvalue	FDR	t-score	Pvalue	FDR	t-score	Pvalue	FDR	t-score	Pvalue	FDR	t-score	Pvalue	FDR
hsa-let-7a	-1.27468	0.205571	0.18602	-0.268106	0.789817	0.610977	0.906856	0.367334	1	-2.27467	0.0252206	0.00747829	-1.27007	0.206127	0.122971
hsa-let-7b	-0.322613	0.747657	0.465088	-1.49902	0.140988	0.202311	0.72936	0.46782	1	-2.14336	0.0347303	0.00954726	-1.31056	0.192196	0.115467
hsa-let-7c	0.22644	0.821318	1	-1.52443	0.134521	0.196986	1.21471	0.227958	1	-1.54219	0.126412	0.0269126	-0.862157	0.390103	0.2226
hsa-let-7d	-0.13982	0.889086	0.549113	-1.85527	0.0702689	0.128706	0.970543	0.334877	1	-2.12729	0.0360245	0.00977248	-1.14231	0.255361	0.150242
hsa-let-7e	-0.144529	0.885372	0.54837	-1.10021	0.276925	0.316703	0.545015	0.58718	1	-1.53695	0.127671	0.0270279	-1.25167	0.212785	0.126592
hsa-let-7f	0.0394866	0.968585	1	0.67696	0.501716	1	2.03269	0.0455537	0.9187	-1.50019	0.136886	0.0281426	0.470397	0.638738	1
hsa-let-7g	0.429467	0.668542	1	-0.606699	0.547025	0.484277	2.0682	0.041758	0.891368	-1.42988	0.156043	0.0311951	0.0574536	0.954259	1
hsa-let-7i	0.0928188	0.926246	1	-0.43837	0.663164	0.546768	2.29831	0.0240286	0.738544	-1.73509	0.0859949	0.0193288	0.0400993	0.968069	1
hsa-miR-1	-1.43068	0.155459	0.160145	-2.91651	0.00527656	0.0214739	-0.837353	0.40473	0.42102	-1.32089	0.189746	0.0385326	-3.38342	0.000917407	0.00100926
hsa-miR-100	-0.692141	0.490388	0.323115	-0.397292	0.692836	0.563825	1.45396	0.150247	1	0.372404	0.710429	1	-0.455279	0.649698	0.36001
hsa-miR-101	-0.630797	0.529457	0.343324	-0.856006	0.396019	0.396221	2.2462	0.027346	0.781959	-1.53279	0.128651	0.0270628	-1.39009	0.166579	0.101777
hsa-miR-103	-1.46795	0.1453	0.155019	-1.73587	0.089223	0.150336	0.00490666	0.996096	1	-1.63437	0.105491	0.0225355	-1.55164	0.123173	0.0760719
hsa-miR-105	-0.61214	0.541626	0.347011	-2.18265	0.0333071	0.079246	0.106859	0.915124	1	-0.724619	0.470491	0.0959466	-3.40068	0.00085146	0.000975
hsa-miR-106a	-1.87783	0.0629648	0.112684	-1.9784	0.0530463	0.108775	-1.26115	0.210397	0.326967	-1.10474	0.272061	0.0547627	-3.79553	0.000212717	0.000386585
hsa-miR-106b	-2.48843	0.0142893	0.0436449	-1.67782	0.0992167	0.16257	-1.17424	0.243409	0.346505	-1.31586	0.191387	0.0385384	-3.59374	0.000442722	0.00057644
hsa-miR-107	-0.148989	0.881861	0.5475	-1.61712	0.112597	0.17614	0.472011	0.638119	1	-1.47543	0.143404	0.0288336	-0.66068	0.509955	0.288114
hsa-miR-10a	-1.62451	0.107143	0.134385	-1.92644	0.0601674	0.117351	-0.282897	0.777904	0.543679	-1.64965	0.102319	0.0221054	-4.12355	6.23791e-05	0.000195556
hsa-miR-10b	-0.0838691	0.933323	0.56387	-1.33321	0.188971	0.247324	0.583568	0.560976	1	-0.0244818	0.98052	0.252867	-2.36129	0.0194983	0.0135939
hsa-miR-122a	-3.01794	0.00319059	0.00981481	-4.75543	1.99535e-05	0.00042	-3.49754	0.000757126	0.0573688	-3.70836	0.000354995	0.000303704	-5.32235	4.83931e-07	0
hsa-miR-124a	-1.4448	0.151257	0.156873	-1.88907	0.0642731	0.124237	-0.603718	0.547594	0.451528	-0.867436	0.387894	0.0765252	-2.76721	0.00636436	0.00493185
hsa-miR-125a	0.800955	0.425053	1	-4.28546	9.29651e-05	0.00168333	1.37902	0.172174	1	-1.64093	0.10423	0.02248	-1.21108	0.227698	0.135154
hsa-miR-125b	-0.115607	0.908208	0.560123	-5.33658	1.92758e-06	0	0.422173	0.674072	1	-1.88432	0.0626284	0.0152652	-3.64176	0.000367626	0.000504278
hsa-miR-126	-1.89041	0.0613826	0.11139	-0.826346	0.412363	0.406422	0.325892	0.745306	1	-0.899852	0.370481	0.073387	-2.52401	0.0124714	0.00897906
hsa-miR-126	-0.71379	0.477029	0.318343	-1.19235	0.239602	0.290054	1.61804	0.10896	1	1.56608	0.120657	1	-2.49103	0.0140315	0.00978505
hsa-miR-127	-5.71828	1.4352e-07	0	-4.77262	2.5123e-05	0.000475	-4.89305	5.55152e-06	0.0078	-3.15737	0.00218221	0.00124286	-7.4492	1.9798e-11	0
hsa-miR-128a	-0.615502	0.53966	0.346631	-0.904753	0.369898	0.379815	0.97702	0.331484	1	-0.859006	0.392507	0.0771624	-2.35942	0.0195607	0.0136148
hsa-miR-128b	-0.839833	0.403079	0.279207	-1.49133	0.14218	0.204292	1.11156	0.269597	1	-0.724532	0.470521	0.0957079	-2.53123	0.0123905	0.00887066
hsa-miR-129	-1.85945	0.0659719	0.112284	-2.33754	0.02312	0.0622995	-1.40714	0.163157	0.308126	-1.46168	0.147156	0.0296788	-4.48269	1.43776e-05	0.0001
hsa-miR-130a	-0.98902	0.324772	0.241395	-1.25288	0.216015	0.269521	0.12512	0.900692	1	-1.45406	0.149227	0.0299534	-1.81609	0.0712788	0.0460202
hsa-miR-130b	-1.26082	0.209964	0.188804	-2.04765	0.0460366	0.0988397	0.11075	0.912052	1	-1.30792	0.194055	0.0391043	-2.59317	0.0104278	0.00755641
hsa-miR-132	-2.98464	0.00346897	0.0112727	-3.02251	0.00395597	0.0179143	-2.19365	0.0308714	0.187321	-2.29107	0.0241779	0.00723307	-4.0604	7.95223e-05	0.000217606
hsa-miR-133a	-1.63209	0.105881	0.134132	-2.03626	0.0481822	0.10038	0.797464	0.428243	1	-2.52201	0.013391	0.00492632	-1.91752	0.0572564	0.0374844
hsa-miR-133b	-2.93205	0.00430692	0.012	-1.66956	0.102341	0.16386	0.759081	0.450533	1	-2.00834	0.0474603	0.0123537	-1.77289	0.0785197	0.0498575
hsa-miR-134	-1.33524	0.184646	0.176483	-3.92188	0.000274199	0.00353514	-0.626344	0.532683	0.445996	-1.90171	0.0602881	0.0149266	-4.4989	1.32369e-05	0.0001
hsa-miR-135a	-1.44485	0.151587	0.157372	-0.851129	0.398182	0.397392	-0.23617	0.813857	0.554314	-2.04343	0.0437807	0.0116395	-3.30523	0.00117907	0.00121549
hsa-miR-135b	-1.22777	0.222129	0.193442	-1.8264	0.0727933	0.132575	-0.597404	0.551865	0.452764	-2.33595	0.0215985	0.00652097	-4.37348	2.26212e-05	0.000129915
hsa-miR-136	-1.61762	0.108691	0.134919	-3.30089	0.0016608	0.0112105	-1.33874	0.184465	0.324197	-2.47598	0.0150575	0.00525784	-5.71397	5.95227e-08	0
hsa-miR-137	-2.53499	0.0125427	0.0391	-1.54989	0.127486	0.190543	-1.27656	0.205092	0.333526	-1.91495	0.0585076	0.014533	-3.71108	0.000284666	0.000456647
hsa-miR-138	-3.99991	0.000115873	0.002	-3.66818	0.000639538	0.00561091	-1.91655	0.0584817	0.221886	-1.7947	0.0758924	0.0180036	-4.95846	2.03509e-06	2.11268e-05
hsa-miR-139	-1.7364	0.0852595	0.122152	-0.220116	0.826674	0.625905	0.0727445	0.942183	1	-0.92914	0.35518	0.0705957	-2.65454	0.0087589	0.00652566
hsa-miR-140	-1.62866	0.1062	0.134198	-2.65206	0.010663	0.0346363	-0.718076	0.474836	0.423935	-1.75034	0.0832949	0.0189779	-4.70873	5.322e-06	5.28736e-05
hsa-miR-141	-2.56955	0.0114759	0.0357732	-1.14627	0.2565	0.30382	-0.76794	0.44472	0.422628	-1.63246	0.105895	0.022541	-4.48345	1.4662e-05	0.000100943
hsa-miR-142-3p	-1.46191	0.146577	0.156037	-1.10379	0.274852	0.316082	-1.1307	0.261266	0.34117	-1.05478	0.294207	0.0583583	-3.21354	0.00159977	0.00161717
hsa-miR-142-5p	-1.77977	0.0779596	0.121524	-0.696785	0.489146	0.451515	-1.14299	0.256175	0.341708	-1.49039	0.139434	0.0284299	-3.58578	0.000451265	0.00058601
hsa-miR-143	-1.66038	0.100022	0.132298	-3.43577	0.00108151	0.00919429	-0.95251	0.343727	0.393927	-2.88104	0.00489978	0.00228906	-4.72979	4.99859e-06	4.58824e-05
hsa-miR-144	-0.617321	0.538265	0.347653	0.711302	0.480213	1	1.33336	0.185666	1	-0.432577	0.666311	0.146884	-0.654078	0.514021	0.289825
hsa-miR-145	-2.96402	0.00373371	0.0115789	-2.01986	0.0489905	0.102539	-2.11733	0.037541	0.194762	-2.62948	0.00998154	0.00389647	-5.58706	1.0702e-07	0
hsa-miR-146a	-2.222	0.0284023	0.0765926	-2.21297	0.0312204	0.0757699	-1.58704	0.116091	0.278364	-2.03796	0.0443423	0.0116509	-3.75867	0.000243457	0.000418452
hsa-miR-146b	-1.87723	0.0631678	0.112147	-1.2003	0.235259	0.28771	-0.265158	0.791511	0.54508	-1.51092	0.13414	0.0279976	-3.08495	0.00241043	0.00222976
hsa-miR-147	-2.04223	0.0435188	0.0930723	-4.17784	0.000125466	0.00208261	-3.34245	0.00123738	0.0680947	-2.33744	0.0215848	0.00654797	-4.74147	5.20145e-06	4.5122e-05
hsa-miR-148a	-0.584689	0.559978	0.356658	-2.34357	0.0230487	0.0617605	0.669317	0.504952	1	-0.929304	0.355097	0.0707751	-3.31213	0.00113286	0.00120134
hsa-miR-148b	-0.812594	0.41831	0.287881	-2.21367	0.0312904	0.075994	1.3273	0.187807	1	-1.18213	0.240111	0.0474313	-2.24673	0.0260447	0.0179346
hsa-miR-149	-2.46788	0.0155484	0.0456881	-3.67038	0.000687044	0.00567778	-3.67026	0.000436852	0.0442857	-5.04569	2.3261e-06	0	-5.50963	1.80787e-07	0
hsa-miR-150	-4.73138	6.42527e-06	0	-4.70306	2.65508e-05	0.000516667	-6.50585	5.45396e-09	0.0001	-4.63184	1.15494e-05	5.71429e-05	-6.32938	2.66897e-09	0
hsa-miR-151	-2.40438	0.0179071	0.0534783	-2.02099	0.0485433	0.102706	-0.46881	0.64039	0.492503	-2.47138	0.0152477	0.00523558	-4.39601	2.11208e-05	0.000126087
hsa-miR-152	-0.505656	0.614164	0.385943	-1.77617	0.0819507	0.141081	1.19714	0.234369	1	-1.10274	0.272926	0.0546399	-1.47265	0.142891	0.0880269
hsa-miR-153	-2.12093	0.0363347	0.0850641	-4.01781	0.00019061	0.00293226	-2.26221	0.025996	0.187252	-0.62551	0.533142	0.111726	-5.03619	1.30611e-06	1.6129e-05
hsa-miR-154	-3.11579	0.00230447	0.00777778	-4.23758	9.98477e-05	0.001795	-4.05411	0.000102932	0.0224364	-1.97818	0.0508126	0.0130663	-6.14563	6.79293e-09	0
hsa-miR-154*	-0.63665	0.525658	0.341613	-0.683413	0.497405	0.454257	0.950588	0.344472	1	-0.75731	0.450757	0.0909723	-1.04188	0.298984	0.172504
hsa-miR-155	-1.59582	0.11347	0.136508	-2.76695	0.00752888	0.0288463	-0.800998	0.425301	0.420466	-1.2079	0.230101	0.0459485	-3.57715	0.000461957	0.00059433
hsa-miR-15a	-2.43238	0.0165773	0.0505405	-2.23031	0.0301248	0.0742977	-0.770572	0.442902	0.425297	-2.3624	0.0201965	0.00633025	-2.59616	0.0103824	0.00751833
hsa-miR-15b	-3.02375	0.0031495	0.0101923	-2.77147	0.00789156	0.0287155	-0.800148	0.425895	0.418883	-2.49969	0.0141462	0.005003	-3.85157	0.000175812	0.000344304
hsa-miR-16	-2.79439	0.00607018	0.0197297	-3.5902	0.000737877	0.00672667	-1.95951	0.0530579	0.215005	-2.18571	0.0312945	0.00883714	-4.00467	9.90014e-05	0.000247552
hsa-miR-17-3p	-1.85856	0.0657712	0.111919	-2.66645	0.0102946	0.0339467	-1.0189	0.311524	0.37255	-3.17836	0.00199973	0.0012234	-4.96045	2.03909e-06	2.14286e-05
hsa-miR-17-5p	-2.26511	0.0254109	0.0687879	-2.30188	0.0253858	0.0660049	-1.60069	0.112809	0.275265	-1.01687	0.311799	0.0625379	-4.2309	4.05807e-05	0.000168504
hsa-miR-181a	-3.88176	0.000192711	0.00277778	-3.11173	0.00321491	0.0160816	-1.43582	0.154443	0.305243	-2.12866	0.0358871	0.00980811	-2.77371	0.00622878	0.00485464
hsa-miR-181a*	-2.35744	0.0200983	0.057686	-1.76393	0.0838035	0.143765	-0.106041	0.915798	0.59041	-1.08698	0.279798	0.0557883	-2.727	0.00717506	0.00540167
hsa-miR-181b	-2.62259	0.0100131	0.0302198	-2.61969	0.0114999	0.0369912	-1.01372	0.31353	0.372948	-1.62928	0.106596	0.0223124	-3.98043	0.00010986	0.00026069
hsa-miR-181c	-3.69506	0.000335184	0.0026087	-2.57207	0.0132436	0.040764	-2.02257	0.0460995	0.209939	-1.19158	0.236413	0.0469382	-3.92595	0.000135323	0.000298658
hsa-miR-181d	-1.65685	0.100734	0.132627	-1.38372	0.172794	0.233753	0.684445	0.495538	1	-0.938023	0.350632	0.0699732	-2.53719	0.0122896	0.00874241
hsa-miR-182	-1.33122	0.186207	0.175666	-2.47287	0.0167568	0.0486529	-0.747763	0.45655	0.420934	-1.77491	0.0791354	0.0186214	-3.6439	0.000370187	0.000504301
hsa-miR-182*	-1.87443	0.0635334	0.111658	-1.2842	0.204427	0.260511	-0.342932	0.732467	0.528238	-1.48966	0.139732	0.0283722	-3.44082	0.000752462	0.000864115
hsa-miR-183	-0.989278	0.324618	0.242054	-2.13469	0.0375096	0.085838	0.055969	0.95549	1	-1.2954	0.198323	0.0396585	-1.89186	0.0603296	0.0394782
hsa-miR-184	-0.078434	0.937628	0.564498	-2.92347	0.00569837	0.0212075	-0.499256	0.618869	0.486767	-2.76413	0.00691678	0.00285658	-2.5245	0.0126205	0.0089931
hsa-miR-185	-2.0102	0.0469016	0.0958721	-3.98632	0.000239489	0.00309394	-1.28422	0.202382	0.332415	-2.39455	0.01865	0.00600702	-4.39157	2.10895e-05	0.000126724
hsa-miR-186	-1.77836	0.078202	0.121374	-1.30064	0.198884	0.255779	-0.696332	0.488125	0.423168	-0.829039	0.409161	0.0813281	-2.81615	0.00548895	0.00432882
hsa-miR-187	-1.39042	0.167521	0.167117	-2.825	0.00700706	0.0257734	-1.23452	0.220364	0.334497	-1.01599	0.312224	0.0624582	-2.67259	0.00848596	0.00622211
hsa-miR-188	-2.94747	0.00392772	0.0116949	-2.98426	0.00435471	0.0188627	-1.08775	0.279804	0.348634	-2.53488	0.0128826	0.00483871	-5.30563	4.35551e-07	0
hsa-miR-189	-2.43439	0.0164884	0.0506364	-2.47262	0.0171963	0.0484266	-0.453882	0.651037	0.49437	-2.96617	0.003824	0.00192069	-4.63914	7.85223e-06	6.92308e-05
hsa-miR-18a	-1.78249	0.0774962	0.121579	-3.55724	0.000930107	0.00720323	-2.40297	0.0186414	0.17086	-2.21246	0.0294312	0.00833696	-5.50254	1.79389e-07	0
hsa-miR-18a*	-0.384236	0.701535	0.439796	-1.06416	0.292209	0.329062	0.664423	0.508072	1	-1.25957	0.210918	0.042208	-1.64275	0.102662	0.0639341
hsa-miR-18b	-0.687652	0.493179	0.324114	-0.912168	0.365616	0.377569	-0.277016	0.782429	0.542861	-0.952362	0.343336	0.0690189	-2.03423	0.0437673	0.029028
hsa-miR-190	-0.0930086	0.926071	0.563414	-1.89349	0.0639249	0.123677	1.34223	0.18318	1	-1.06503	0.289564	0.0576826	-0.833322	0.405938	0.230655
hsa-miR-191	-3.62501	0.00048038	0.00214286	-4.57055	4.00014e-05	0.000755556	-2.28046	0.0251675	0.184905	-2.62494	0.0102318	0.00390698	-2.75143	0.00674952	0.00511017
hsa-miR-191*	-2.80803	0.00594989	0.0193151	-0.989288	0.327363	0.354584	-0.0626049	0.950227	0.599295	-2.42545	0.017181	0.00563063	-2.58421	0.0108101	0.00772332
hsa-miR-192	-1.90854	0.0588334	0.110163	-1.90252	0.0630087	0.1225	-1.42241	0.158445	0.303886	-3.20852	0.00181973	0.00114222	-5.22647	5.46129e-07	2.04082e-06
hsa-miR-193a	-2.21069	0.0291082	0.0756429	-3.86055	0.000322862	0.00390976	-2.30144	0.0236517	0.185198	-2.2619	0.0260574	0.00763969	-5.33245	3.37239e-07	0
hsa-miR-193b	-2.21124	0.0290641	0.0760432	-4.16013	0.000123341	0.002096	-2.49941	0.0142634	0.1532	-2.92878	0.00426939	0.00199355	-5.86745	2.44575e-08	0
hsa-miR-194	-1.60078	0.112196	0.135697	-1.43444	0.157637	0.217821	-0.787904	0.432839	0.420874	-0.916859	0.36154	0.0717613	-3.56067	0.000503247	0.000615152
hsa-miR-195	-2.35488	0.0202538	0.0579508	-1.82364	0.0739877	0.132771	-0.328556	0.743257	0.531733	-1.47977	0.142253	0.0286624	-2.12981	0.0349429	0.0234034
hsa-miR-196a	-1.70232	0.0913911	0.125844	-1.99634	0.051559	0.105775	0.462054	0.645159	1	-1.26892	0.207576	0.0417629	-2.14663	0.0333518	0.022552
hsa-miR-196b	-2.15496	0.0332785	0.0805263	-1.87063	0.0669289	0.126803	0.333635	0.739403	1	-1.19112	0.236574	0.0468195	-2.0458	0.0424253	0.0283425
hsa-miR-197	-3.13818	0.00218608	0.0072093	-3.25796	0.00204898	0.0121611	-2.57741	0.0115281	0.138821	-4.54916	1.68117e-05	5e-05	-6.92042	1.11549e-10	0
hsa-miR-198	-2.77043	0.00662609	0.0202564	-3.96094	0.00024758	0.00326286	-1.10146	0.273642	0.348334	-2.88691	0.00481736	0.00227937	-3.80548	0.000209814	0.000379141
hsa-miR-199a	-2.52239	0.0131931	0.04	-2.16303	0.035107	0.0819319	-1.93157	0.0570753	0.222	-2.20341	0.0299848	0.00849784	-5.29901	3.81468e-07	0
hsa-miR-199a*	-0.987541	0.325394	0.241095	-2.40699	0.0197382	0.0552606	0.168211	0.866804	1	-0.886651	0.377507	0.0744961	-2.15779	0.0325848	0.0220035
hsa-miR-199b	-1.93202	0.0561094	0.107556	-0.529588	0.598588	0.512028	-0.605458	0.546544	0.452514	-1.05796	0.292772	0.0581517	-2.89191	0.00436055	0.0035625
hsa-miR-19a	-2.62725	0.00979215	0.0298889	-3.08067	0.00322385	0.0169542	-1.45074	0.150307	0.303665	-1.49673	0.137779	0.0282599	-3.94666	0.00012191	0.000285714
hsa-miR-19b	-2.28147	0.0244104	0.0682813	-2.78304	0.00735662	0.0284586	-0.865822	0.388861	0.417347	-1.22696	0.222872	0.0446802	-2.98211	0.00333973	0.00289135
hsa-miR-200a	-3.17219	0.00195877	0.00675	-1.14185	0.258602	0.304752	-0.899616	0.370917	0.411238	-1.57649	0.118239	0.0251089	-4.72127	5.42504e-06	5.11628e-05
hsa-miR-200a*	-1.62045	0.108009	0.134857	-1.9883	0.0521637	0.107083	-0.637626	0.525637	0.442468	-1.63004	0.106405	0.0223612	-4.27712	3.34061e-05	0.000160976
hsa-miR-200b	-2.10216	0.0376757	0.0861006	0.280753	0.779764	1	0.388122	0.698955	1	-1.50824	0.134826	0.0278313	-2.02523	0.0446119	0.029457
hsa-miR-200c	-1.86731	0.0644071	0.112526	-0.850986	0.3978	0.396458	0.525989	0.600309	1	-1.20484	0.231285	0.0461047	-2.60058	0.0101872	0.00749935
hsa-miR-202	-2.38037	0.0190641	0.0559322	-2.86922	0.00586812	0.0234842	-2.10747	0.0381301	0.195291	-0.552288	0.582066	0.12325	-5.0663	1.16454e-06	1e-05
hsa-miR-202*	-0.807487	0.42129	0.28893	-1.12687	0.265279	0.30919	1.00182	0.319492	1	0.329337	0.742626	1	-0.475009	0.635487	0.352963
hsa-miR-203	-3.03274	0.00298311	0.0101961	-3.75428	0.000441618	0.0049	-1.79367	0.0761514	0.24055	-1.92579	0.0571235	0.0143046	-5.66933	7.0176e-08	0
hsa-miR-204	-1.87979	0.0631287	0.112804	-2.72035	0.00924212	0.031	-1.89963	0.0615317	0.220159	-1.40499	0.16343	0.0327254	-5.08786	1.25308e-06	8.77193e-06
hsa-miR-205	-3.64634	0.000403346	0.00230769	-2.56825	0.0128133	0.0409136	-2.7503	0.00713098	0.113329	-3.03109	0.00315077	0.00164	-5.46374	2.00195e-07	0
hsa-miR-206	-1.86275	0.0652548	0.112974	-3.00193	0.00416724	0.018387	-1.15389	0.251705	0.347198	-1.82709	0.0708271	0.0167628	-3.80965	0.000205835	0.000378261
hsa-miR-208	-3.05601	0.00275893	0.00918367	-2.3639	0.0218857	0.0601551	-0.488221	0.626672	0.490342	-0.436575	0.66341	0.1463	-3.88506	0.000148327	0.000321429
hsa-miR-20a	-1.85986	0.0655391	0.112806	-2.32255	0.0240983	0.0635471	-1.47351	0.144053	0.303803	-0.797067	0.4274	0.0855249	-3.52643	0.000557012	0.000677723
hsa-miR-20b	-1.8762	0.0631948	0.111823	-1.47475	0.146012	0.207896	-0.754911	0.452219	0.421288	-0.933429	0.352966	0.0703965	-2.82374	0.00537494	0.00426573
hsa-miR-21	0.231241	0.817538	1	1.51209	0.136511	1	2.17022	0.0324917	0.750186	0.395741	0.693189	1	-0.562206	0.574757	0.320482
hsa-miR-210	-0.760852	0.448313	0.300997	-1.79649	0.0795712	0.137311	1.26508	0.209681	1	-2.26951	0.0255205	0.00753538	-0.850517	0.396679	0.225737
hsa-miR-211	-2.33353	0.0217305	0.0600806	-3.00877	0.00432986	0.0181787	-2.69293	0.00890835	0.120033	-1.52051	0.131764	0.0276172	-5.35812	3.89282e-07	0
hsa-miR-212	-3.18199	0.00188608	0.00666667	-3.32386	0.001706	0.0109671	-1.85819	0.0665702	0.229648	-2.36035	0.0203028	0.00631167	-4.62439	8.3192e-06	7.17391e-05
hsa-miR-212*	NA	NA	NA	NA	NA	NA	NA	NA	NA	NA	NA	NA	NA	NA	NA
hsa-miR-214	-0.853524	0.395469	0.274858	-3.19665	0.0026313	0.0135781	-3.44184	0.000945103	0.0578222	-3.1155	0.00244404	0.001384	-3.72007	0.000302904	0.000446512
hsa-miR-215	-1.47032	0.144278	0.155112	-1.30399	0.198096	0.255276	-0.177177	0.859769	0.567281	-1.88146	0.0629805	0.0152213	-3.24989	0.0014179	0.00144156
hsa-miR-216	-1.7427	0.0840266	0.122172	-2.99801	0.00398867	0.0184492	-1.56113	0.12211	0.286514	-1.5106	0.134214	0.0279053	-5.6626	6.61978e-08	0
hsa-miR-217	-2.68316	0.00833602	0.025119	-1.97757	0.0535677	0.108521	-0.774946	0.440573	0.425192	-1.75906	0.081787	0.0189665	-4.25306	3.6014e-05	0.000164
hsa-miR-218	-0.906376	0.366675	0.262783	-1.66479	0.101932	0.164706	-0.479978	0.632483	0.492606	-1.06057	0.2916	0.0580149	-3.39463	0.000859829	0.000986385
hsa-miR-219	-1.88329	0.0620343	0.112606	-2.0196	0.049009	0.102182	-0.643539	0.521531	0.443273	-1.19432	0.235388	0.0469826	-3.34272	0.00104022	0.00112064
hsa-miR-22	-2.38765	0.0185697	0.0554701	-0.707235	0.482427	0.447986	-0.925484	0.357374	0.402831	-2.12444	0.0362308	0.00978067	-4.56766	1.05736e-05	7.8e-05
hsa-miR-220	-2.36972	0.0197202	0.0570588	-2.87379	0.00581542	0.0235139	-0.207257	0.836356	0.5672	-3.57627	0.000579689	0.000456667	-2.59911	0.0103943	0.00750453
hsa-miR-221	-1.79976	0.0749205	0.118981	-0.945643	0.348731	0.366906	-0.293272	0.770017	0.542206	-1.08078	0.282533	0.0563418	-2.97049	0.00348083	0.00296978
hsa-miR-222	-1.97004	0.051394	0.100056	-1.96304	0.0549053	0.110878	-1.15272	0.252166	0.34349	-1.80219	0.0746865	0.0177599	-3.6159	0.000416209	0.000538947
hsa-miR-223	-2.30345	0.0231667	0.06568	-3.79032	0.000390375	0.00451111	-1.67839	0.0969076	0.264275	-0.557245	0.578672	0.122493	-4.60998	8.34054e-06	7.44681e-05
hsa-miR-224	-2.8795	0.00477957	0.0148437	-2.86495	0.00596689	0.0236007	-1.46754	0.146063	0.30138	-2.02005	0.0461999	0.0120727	-4.99261	1.57181e-06	1.81818e-05
hsa-miR-23a	-2.18297	0.0312011	0.0772109	-0.735001	0.465915	0.438867	0.518903	0.605154	1	-1.22462	0.223764	0.0447497	-3.00059	0.00314272	0.00275417
hsa-miR-23b	-2.04576	0.0431716	0.0930909	-0.8159	0.418353	0.409037	-0.0285155	0.977318	0.608913	-0.803585	0.42366	0.0847144	-3.68811	0.000312416	0.000476271
hsa-miR-24	-0.868052	0.387263	0.273017	-4.3533	8.43151e-05	0.001325	-1.08497	0.28117	0.347961	-3.73132	0.000324833	0.000296154	-4.06505	8.73656e-05	0.00021844
hsa-miR-25	-1.50201	0.135708	0.150494	-2.45309	0.0174125	0.0504862	-0.396085	0.692979	0.512351	-2.38807	0.0189152	0.0059641	-4.3631	2.29233e-05	0.000133051
hsa-miR-26a	-1.16112	0.248141	0.206508	-0.374113	0.70973	0.5716	1.45591	0.149098	1	-1.19194	0.236269	0.047059	-1.1597	0.247914	0.146428
hsa-miR-26b	-1.34326	0.181918	0.175278	0.465174	0.643697	1	1.2844	0.202402	1	-0.806295	0.42209	0.0844943	-1.3602	0.175685	0.107143
hsa-miR-27a	-0.101317	0.919523	0.564499	-0.987603	0.327937	0.354385	0.109861	0.912767	1	-0.940649	0.349277	0.0698193	-2.44798	0.0155362	0.0109062
hsa-miR-27b	-1.31221	0.192585	0.177838	-1.53778	0.130341	0.193267	-0.341503	0.733525	0.527038	-0.89582	0.372619	0.0737802	-3.01104	0.00305833	0.00269962
hsa-miR-28	-2.03422	0.0445221	0.0935119	-2.42901	0.0189638	0.0529906	-2.63507	0.0101424	0.127564	-0.992234	0.323606	0.0644251	-5.7905	3.94988e-08	0
hsa-miR-296	0.846939	0.398871	1	-0.993432	0.326196	0.353681	-0.590564	0.556325	0.452492	-1.00082	0.319491	0.0634709	1.02274	0.308045	1
hsa-miR-299-3p	-1.38568	0.168644	0.16805	-3.98976	0.00023547	0.00314687	-2.18795	0.0312091	0.186305	-2.05462	0.0426725	0.0114394	-3.57397	0.000485109	0.000594898
hsa-miR-299-5p	-0.925859	0.356543	0.257784	-0.532235	0.5968	0.512041	0.0842466	0.933049	1	-2.39157	0.018756	0.00600957	-2.6456	0.00899723	0.00665902
hsa-miR-29a	-0.863842	0.389513	0.272943	0.0556219	0.955889	1	0.203537	0.8392	1	0.26499	0.791595	1	-1.83286	0.0689324	0.0444943
hsa-miR-29b	-0.0674837	0.946317	0.56778	0.0846109	0.932949	1	1.61449	0.109868	1	0.830091	0.408577	1	-0.998705	0.319669	0.183833
hsa-miR-29c	-1.38085	0.17002	0.167887	0.257045	0.798326	1	0.067584	0.946258	1	-1.2443	0.216464	0.0433168	-2.80228	0.00577538	0.00449585
hsa-miR-301	-0.596406	0.552109	0.352454	-1.85806	0.0689641	0.128945	0.820939	0.41372	1	-0.73897	0.461755	0.0936724	-1.32497	0.187038	0.113186
hsa-miR-302a	-2.55765	0.0118394	0.0376531	-2.98383	0.00435198	0.0187394	-1.24062	0.218054	0.333965	-1.88831	0.0620358	0.0151961	-4.4659	1.56995e-05	0.000101835
hsa-miR-302a*	-2.73185	0.00729827	0.0220988	-2.51087	0.0157193	0.0460456	-2.15443	0.0337545	0.194317	-1.63077	0.106251	0.0224216	-4.17856	4.94977e-05	0.000184733
hsa-miR-302b	-2.78886	0.00620031	0.0196053	-2.87998	0.00580697	0.0233015	-2.24937	0.0271155	0.184816	-1.973	0.0514024	0.0131659	-5.15515	7.6262e-07	1.88679e-06
hsa-miR-302b*	-2.36336	0.0198078	0.0574167	-0.108773	0.913819	0.668983	-0.432846	0.666191	0.501233	-1.50059	0.136801	0.02823	-4.1588	5.32783e-05	0.000188636
hsa-miR-302c	-3.4321	0.000841742	0.00264706	-3.49128	0.00101689	0.00806324	-2.12427	0.0365207	0.198255	-2.16005	0.033286	0.00942199	-4.96163	1.88087e-06	2.17391e-05
hsa-miR-302c*	-2.35198	0.0204065	0.0580488	-2.02555	0.0479755	0.10215	-1.87358	0.0643395	0.226701	-1.87496	0.0638717	0.0153097	-4.83126	3.31185e-06	3.91892e-05
hsa-miR-302d	-2.21931	0.0284318	0.0756204	-3.01557	0.00401312	0.0179413	-1.32453	0.188702	0.321228	-1.78205	0.0779377	0.0184876	-4.106	6.42049e-05	0.000206618
hsa-miR-30a-3p	-2.09241	0.0386713	0.0880625	-1.45919	0.150464	0.211931	-0.25861	0.796591	0.544586	-1.89681	0.0608916	0.0150281	-3.67074	0.000328995	0.000485
hsa-miR-30a-5p	-1.60414	0.111468	0.1354	-1.55018	0.12701	0.191047	-0.204035	0.838758	0.565001	-0.400396	0.68978	0.154383	-2.02132	0.0450676	0.0296608
hsa-miR-30b	-1.92828	0.0562973	0.107956	-1.70112	0.0949531	0.158	0.105839	0.915933	1	-0.362224	0.718	0.16124	-1.78198	0.0767464	0.0489992
hsa-miR-30c	-2.64211	0.0093672	0.0279775	-2.50797	0.0150854	0.0458747	-1.19906	0.23344	0.344052	-0.379494	0.705172	0.158084	-3.73952	0.000258571	0.000428235
hsa-miR-30d	-1.05009	0.295817	0.230092	-2.00123	0.0503623	0.105156	-0.413398	0.680252	0.50726	-0.285507	0.775888	0.179116	-1.65858	0.0993061	0.0623601
hsa-miR-30e-3p	-1.76714	0.0799707	0.120605	-0.713597	0.478665	0.446217	0.0256219	0.979621	1	-1.5209	0.131608	0.0277037	-3.06137	0.00259071	0.00236392
hsa-miR-30e-5p	-1.59144	0.114376	0.136759	-2.4526	0.0174429	0.0502832	-0.569567	0.570348	0.457361	0.215716	0.829678	1	-3.09842	0.0023221	0.00215339
hsa-miR-31	-2.15938	0.0329652	0.0803311	-0.586426	0.560148	0.491064	1.22623	0.223723	1	-0.901359	0.369688	0.0733682	-2.77466	0.00622799	0.00485586
hsa-miR-32	0.0868917	0.930915	1	-0.444001	0.658758	0.545522	1.25024	0.214628	1	-1.26196	0.210056	0.0421247	-1.34366	0.180947	0.10978
hsa-miR-320	-1.23136	0.220696	0.193889	-0.969848	0.336122	0.359272	-0.282162	0.778501	0.542124	-1.16136	0.248405	0.0494521	-2.7466	0.00679485	0.00516689
hsa-miR-323	-1.56557	0.120309	0.140742	-1.89822	0.063293	0.123051	0.442035	0.659546	1	-1.5366	0.127728	0.0269357	-2.08887	0.0382693	0.0256519
hsa-miR-324-3p	-3.71998	0.000329901	0.00227273	-4.07674	0.000166993	0.00252414	-3.07251	0.00287944	0.091276	-3.80485	0.000253167	0.00027619	-4.83027	3.79425e-06	3.86667e-05
hsa-miR-324-5p	0.287843	0.773975	1	-4.36427	7.42956e-05	0.00135333	-0.936231	0.352036	0.399693	-4.25424	5.01366e-05	5.83333e-05	-3.31392	0.0011533	0.0012
hsa-miR-325	-2.61912	0.0100269	0.0305435	-2.77555	0.00752994	0.0286007	-1.23319	0.22099	0.332904	-2.46371	0.0155528	0.00524528	-4.41068	2.03979e-05	0.000123214
hsa-miR-326	-0.357584	0.721372	0.450939	-3.55888	0.000985778	0.00730328	-0.835668	0.405612	0.415629	-2.9495	0.00406809	0.00196102	-2.95042	0.00375071	0.00308864
hsa-miR-328	0.464677	0.643047	1	-1.64109	0.108397	0.169484	3.29011	0.00151357	0.21235	-1.95625	0.0535195	0.013584	0.896104	0.371995	1
hsa-miR-329	-2.19201	0.0307216	0.0772917	-2.01605	0.0491875	0.102518	-0.163711	0.870362	0.572359	-2.62983	0.0100034	0.00394048	-2.44944	0.0154752	0.0108941
hsa-miR-33	-1.23818	0.218343	0.194503	-1.84977	0.0700967	0.129123	0.780408	0.437496	1	-0.892539	0.374386	0.0740577	-3.38851	0.000898122	0.0010014
hsa-miR-330	-2.01477	0.046176	0.0961176	-2.82713	0.00681143	0.0258099	-0.259193	0.79609	0.546193	-1.22764	0.222615	0.044762	-4.22954	4.20001e-05	0.000167969
hsa-miR-331	-1.29886	0.196751	0.180671	-4.10402	0.000191208	0.00241111	-0.36224	0.718156	0.52404	-2.7883	0.00641383	0.00291449	-1.39625	0.164978	0.100892
hsa-miR-335	NA	NA	NA	NA	NA	NA	NA	NA	NA	NA	NA	NA	NA	NA	NA
hsa-miR-335*	-1.04143	0.299965	0.232073	-1.50742	0.137964	0.200786	2.2399	0.0279948	0.749061	-0.213618	0.831303	0.197694	-0.20591	0.837121	0.458273
hsa-miR-337	1.15241	0.252007	1	0.3122	0.756328	1	-1.35983	0.178037	0.31713	-4.18679	6.57836e-05	8.66667e-05	-2.96827	0.00360492	0.00297658
hsa-miR-338	-4.86175	3.8089e-06	0	-3.02758	0.00385169	0.0178034	-1.55808	0.123305	0.285275	-1.44824	0.15087	0.030254	-5.47716	1.67645e-07	0
hsa-miR-339	-1.22831	0.222073	0.194007	-3.36553	0.00161601	0.00997	-4.13493	7.73524e-05	0.0202	-3.76169	0.00030044	0.000318182	-5.60635	1.11508e-07	0
hsa-miR-33b	-2.03506	0.0443449	0.094012	-2.99234	0.00427314	0.018592	-0.446853	0.656107	0.496055	-0.59231	0.555056	0.116678	-3.50882	0.000595464	0.000708824
hsa-miR-340	-3.64988	0.000395808	0.0024	-1.33663	0.188509	0.246807	-1.13714	0.258578	0.340292	-5.31876	7.10057e-07	0	-4.10228	6.81309e-05	0.000207299
hsa-miR-342	-5.72983	1.36923e-07	0	-3.0712	0.00363572	0.0169555	-2.78093	0.00676367	0.11285	-1.54069	0.126741	0.0269004	-4.81344	3.91162e-06	3.8961e-05
hsa-miR-345	-2.05894	0.0419359	0.0925926	-3.63822	0.000714496	0.00609643	-0.640006	0.523906	0.443178	-3.75618	0.000300063	0.000295833	-5.06266	1.31603e-06	1.14754e-05
hsa-miR-346	-3.17085	0.00208923	0.00658537	-3.78332	0.000525048	0.00451957	-1.68206	0.0968007	0.265352	-3.49581	0.000736306	0.000508333	-4.57678	1.20116e-05	7.7551e-05
hsa-miR-34a	-1.52304	0.13094	0.14626	-3.5375	0.000959499	0.00741406	-1.48967	0.1399	0.30182	-3.34165	0.0012121	0.000815	-3.19963	0.00172135	0.00167319
hsa-miR-34b	-1.23449	0.219645	0.194112	-3.52079	0.000984922	0.00758485	-0.878058	0.382174	0.413397	-2.22851	0.0282186	0.00817407	-3.14772	0.00200255	0.0018959
hsa-miR-34c	-1.44881	0.150358	0.157574	-3.3385	0.00170361	0.0106469	-1.39782	0.16551	0.309913	-2.72644	0.00764708	0.00315128	-3.0332	0.00292319	0.00255019
hsa-miR-361	-1.01718	0.311365	0.23716	-2.12879	0.0381313	0.0857918	0.929209	0.355422	1	-0.58824	0.557773	0.116923	-2.34799	0.0201947	0.0140109
hsa-miR-362	-1.49142	0.13858	0.151698	-3.42486	0.00117042	0.00922778	-0.791225	0.431108	0.421232	-1.48604	0.140591	0.0284781	-3.93968	0.000126478	0.000288514
hsa-miR-363	-0.0843425	0.93295	0.564916	-3.31258	0.00191233	0.0109471	-1.61366	0.110105	0.275086	-4.29991	4.41343e-05	5.45455e-05	-3.15293	0.00192216	0.00187851
hsa-miR-363*	-0.783293	0.435033	0.296218	-2.71892	0.0087711	0.0309209	0.80777	0.421421	1	-2.51708	0.013508	0.00494896	-2.96554	0.00346375	0.00298741
hsa-miR-365	0.229057	0.819267	1	1.07405	0.288275	1	2.6782	0.00876138	0.46813	0.062654	0.950175	1	-0.666716	0.505938	0.286591
hsa-miR-367	-1.55313	0.123231	0.143152	-1.60712	0.112979	0.178628	0.159392	0.873712	1	-2.74353	0.00727189	0.00301818	-3.1568	0.00190751	0.00186792
hsa-miR-368	-1.6659	0.0985015	0.131624	-2.9651	0.0046241	0.0192915	-1.7819	0.0782523	0.242221	-2.3982	0.0184314	0.00600354	-4.74133	4.87501e-06	4.45783e-05
hsa-miR-369-3p	0.409704	0.682838	1	1.59787	0.1163	1	2.90698	0.00470265	0.42425	0.85213	0.396291	1	1.70377	0.0905145	1
hsa-miR-369-5p	-1.00779	0.315994	0.239488	-0.0755764	0.940068	0.679334	-1.09758	0.275464	0.346133	-1.75244	0.0829241	0.0189793	-2.09735	0.0375905	0.025188
hsa-miR-370	-2.17928	0.0317415	0.0777027	-3.54281	0.000924265	0.0074127	-2.2308	0.0282152	0.181395	-3.75878	0.000297776	0.000308696	-3.13351	0.0021452	0.00198041
hsa-miR-371	-9.12809	3.73363e-15	0	-3.17855	0.00279364	0.0141753	-4.64467	1.28513e-05	0.00956	-5.35898	6.263e-07	0	-6.77517	5.48822e-10	0
hsa-miR-372	-2.51077	0.0134831	0.0404762	-1.59896	0.116017	0.180625	-1.03094	0.305336	0.368954	-1.50924	0.134557	0.0278802	-3.84923	0.000170472	0.000344025
hsa-miR-373	-2.69311	0.00818199	0.0245783	-2.947	0.0048237	0.020184	-1.61022	0.110931	0.273951	-1.36365	0.175901	0.0353322	-4.31875	2.83947e-05	0.000150833
hsa-miR-373*	-1.30085	0.195818	0.180673	-1.3054	0.197622	0.255475	-0.46109	0.645937	0.492635	-0.598134	0.551195	0.116084	-3.15242	0.00196073	0.00187613
hsa-miR-374	0.0902802	0.928225	1	1.02657	0.309225	1	1.34619	0.181891	1	1.16164	0.248298	1	0.231604	0.817143	1
hsa-miR-375	0.0866881	0.93108	1	-0.813529	0.419832	0.409092	0.463717	0.644016	1	-0.496972	0.620388	0.133711	-2.20817	0.0288516	0.0195477
hsa-miR-376a	-1.23406	0.219789	0.193607	-2.75736	0.00809784	0.0292093	-1.66654	0.0991688	0.266314	-0.372987	0.709991	0.159327	-5.32703	3.9413e-07	0
hsa-miR-376a*	0.0878963	0.93012	1	-0.92239	0.360544	0.375096	-0.571261	0.569186	0.460232	-0.38365	0.702096	0.157413	-2.87919	0.00451709	0.00367473
hsa-miR-376b	-1.91542	0.0579319	0.108907	-3.42977	0.00120652	0.0092169	-2.75314	0.00722915	0.115811	-0.837021	0.404686	0.080297	-6.33049	2.89251e-09	0
hsa-miR-377	-4.46538	1.94848e-05	0	-1.85815	0.0696685	0.129412	-3.60248	0.000513616	0.04822	-2.4816	0.0148535	0.00522277	-5.61237	9.71123e-08	0
hsa-miR-378	-3.85696	0.000206802	0.0025	-2.0918	0.0418287	0.0917323	-2.294	0.02418	0.184028	-2.72034	0.00778793	0.00317342	-5.08768	1.12646e-06	8.62069e-06
hsa-miR-379	1.57103	0.119444	1	1.81931	0.0746865	1	2.54865	0.0125863	0.500408	0.495252	0.621568	1	0.538745	0.590897	1
hsa-miR-380-3p	-1.38306	0.169392	0.167986	-1.17918	0.243703	0.29379	-0.76097	0.448912	0.424088	-1.3185	0.190531	0.0384468	-3.65559	0.000347571	0.000498907
hsa-miR-380-5p	-1.77319	0.0790038	0.120892	-2.3516	0.0225598	0.0612566	-0.204251	0.83866	0.566845	-1.05106	0.295916	0.0586268	-2.93483	0.00382127	0.00322664
hsa-miR-381	-1.74831	0.0830443	0.121364	-1.26612	0.21124	0.26596	-2.1036	0.0380459	0.191087	-0.656356	0.513182	0.10619	-4.27413	3.35903e-05	0.00016129
hsa-miR-382	-2.88187	0.00473857	0.0146032	-1.78393	0.0804758	0.139533	-1.63521	0.105583	0.271392	-0.590028	0.556576	0.11686	-4.61063	8.55535e-06	7.52688e-05
hsa-miR-383	-0.269353	0.788193	0.488875	-1.8026	0.0776245	0.13668	0.221689	0.825052	1	-1.38067	0.170621	0.0342554	-2.95441	0.00362209	0.00306544
hsa-miR-384	-2.83044	0.00556016	0.0174648	-0.666701	0.507935	0.45951	-1.32968	0.18771	0.321207	0.555923	0.579571	1	-2.87334	0.0046343	0.00372447
hsa-miR-409-3p	-0.516559	0.606505	0.382442	-0.230543	0.818521	0.622867	0.81704	0.416261	1	-1.01314	0.313569	0.0624564	-2.29113	0.0233388	0.0160958
hsa-miR-409-5p	0.570468	0.569601	1	-1.17221	0.246244	0.29579	1.2612	0.210686	1	-0.905757	0.367364	0.0729279	-1.77169	0.0784336	0.0498499
hsa-miR-410	-1.78849	0.0763537	0.120529	-1.12551	0.265463	0.308909	-1.15835	0.249909	0.34729	-1.72106	0.0885041	0.0196075	-4.29091	3.04748e-05	0.000157851
hsa-miR-411	-2.78798	0.00623308	0.0193506	-2.34847	0.0229366	0.0613834	-1.97065	0.0523004	0.219374	-1.73684	0.0856567	0.0193314	-3.668	0.000338714	0.000486188
hsa-miR-412	-0.307629	0.759036	0.471382	-1.25612	0.215113	0.269054	1.59189	0.115422	1	-0.57773	0.564882	0.118529	-0.759844	0.448742	0.254379
hsa-miR-412*	2.89075	0.00477379	0.06	2.54944	0.0140744	0.7138	2.71113	0.00844944	0.478189	NA	NA	NA	2.20067	0.0298058	1
hsa-miR-421	-0.867199	0.387655	0.272436	-0.284581	0.777248	0.605302	1.10536	0.27207	1	-0.471679	0.638237	0.138763	-0.358343	0.720598	0.398812
hsa-miR-422a	-3.89581	0.000187022	0.00235294	-3.79908	0.000415947	0.0045	-3.2999	0.00141939	0.070565	-3.19526	0.00190607	0.00116739	-6.72206	4.49276e-10	0
hsa-miR-422b	-2.40797	0.0180836	0.0534211	-2.97566	0.00456561	0.0189039	-1.54104	0.127251	0.290007	-2.67577	0.0087934	0.00354444	-4.77066	4.51217e-06	4.17722e-05
hsa-miR-423	0.854003	0.394909	1	-1.6413	0.107987	0.169981	1.01068	0.315369	1	0.220075	0.826302	1	3.07346	0.00261816	0.10424
hsa-miR-424	-1.55261	0.123353	0.142713	-1.06826	0.290515	0.328211	0.672755	0.502895	1	-2.02213	0.0459778	0.0120856	-1.68001	0.0951698	0.0598422
hsa-miR-425-3p	-1.08118	0.282464	0.224087	-3.53721	0.000933168	0.00730615	0.766019	0.445867	1	-1.77952	0.0783799	0.0185056	-1.10293	0.271978	0.158793
hsa-miR-425-5p	-1.44531	0.151485	0.157875	-1.45567	0.15052	0.21245	0.0716028	0.943089	1	0.323863	0.746754	1	-3.38796	0.000889756	0.00099814
hsa-miR-429	-1.98054	0.0499858	0.0995429	-1.13122	0.26237	0.308255	0.0362658	0.97116	1	-0.945038	0.347041	0.0696203	-2.96074	0.00357518	0.00301845
hsa-miR-431	-0.678335	0.499311	0.324232	-4.40796	6.00842e-05	0.00126923	-1.43326	0.155876	0.303943	-0.956792	0.341112	0.0686021	-4.59461	1.02846e-05	7.52577e-05
hsa-miR-432	-1.2258	0.223233	0.193204	-4.28393	9.79434e-05	0.0016	-2.90667	0.00485894	0.106127	-3.21393	0.00180718	0.00117209	-6.26053	5.13838e-09	0
hsa-miR-432*	-0.542412	0.588612	0.370677	-3.9036	0.0002884	0.00365789	-0.463188	0.644338	0.493459	-2.51663	0.0136559	0.00490309	-3.0048	0.00319049	0.00273931
hsa-miR-432	0.98865	0.324786	1	1.7616	0.0862389	1	1.05464	0.295052	1	NA	NA	NA	1.41261	0.160433	1
hsa-miR-433	-1.9883	0.0494641	0.098908	-2.59268	0.0123316	0.0394169	-1.1432	0.256117	0.343656	-1.86427	0.0653847	0.0156317	-4.51825	1.17666e-05	9.5098e-05
hsa-miR-448	-0.684208	0.495347	0.322757	-1.59894	0.115649	0.180046	0.294981	0.768688	1	-0.340769	0.73403	0.165216	-2.84326	0.00504135	0.00406197
hsa-miR-449	-1.61676	0.109077	0.134575	-3.31291	0.00183213	0.0110714	-0.836811	0.404946	0.417139	-2.62293	0.010195	0.00388506	-2.36729	0.0193721	0.0134055
hsa-miR-449b	-1.49286	0.138627	0.151553	-3.68539	0.000622089	0.00548113	-1.176	0.242682	0.347878	-2.80604	0.00611312	0.00278088	-2.98086	0.00344872	0.00288989
hsa-miR-450	-4.33958	3.40821e-05	0	-3.06479	0.00357195	0.016942	-2.19587	0.0309217	0.189565	-1.67386	0.0975924	0.0213142	-5.58545	1.14258e-07	0
hsa-miR-451	-2.59953	0.0107724	0.0329787	-0.744857	0.460202	0.436538	0.536944	0.592663	1	-0.360995	0.718905	0.161167	-1.83471	0.0687324	0.0444447
hsa-miR-452	-2.82812	0.00564743	0.0175	-1.55446	0.126103	0.190275	0.469278	0.640012	1	-0.722658	0.471687	0.0957968	-3.58985	0.000459151	0.000579688
hsa-miR-452*	-1.40435	0.162905	0.164767	-2.18889	0.0330894	0.0784901	0.660817	0.510448	1	-0.713828	0.477094	0.0965734	-1.28334	0.20132	0.120775
hsa-miR-453	-2.20953	0.0290713	0.0751773	-3.41799	0.00130235	0.00928219	-1.81348	0.0732522	0.238229	-2.93666	0.00417535	0.00199672	-5.17114	7.24725e-07	1.92308e-06
hsa-miR-454-3p	-1.89484	0.0607013	0.111183	-1.74116	0.0879501	0.14942	-0.07401	0.941158	0.597336	-1.51851	0.132207	0.0276392	-2.23748	0.0267367	0.0182385
hsa-miR-454-5p	-1.35188	0.179676	0.173951	-1.34948	0.183308	0.244259	0.468175	0.64094	1	-2.44633	0.0162961	0.0054785	-3.15488	0.0019724	0.00187386
hsa-miR-455	-3.58533	0.000499259	0.00233333	-4.5189	3.99964e-05	0.000809091	-3.80379	0.000268375	0.0374667	-3.42419	0.000920817	0.000623684	-7.15043	3.9833e-11	0
hsa-miR-483	-2.23279	0.0275684	0.0747015	-3.61862	0.000800592	0.00632069	-3.46533	0.000838602	0.0579706	-4.2473	5.43665e-05	5.38462e-05	-6.28179	5.49686e-09	0
hsa-miR-484	-4.25587	4.99289e-05	0.000833333	-4.91677	1.51881e-05	0.0004	-5.79711	1.33934e-07	0.00045	-3.81842	0.000243032	0.00026	-7.16884	3.72132e-11	0
hsa-miR-485-3p	-2.19319	0.0302135	0.0775524	-2.62008	0.0117736	0.03716	-4.66015	1.04489e-05	0.011525	-3.2093	0.00181509	0.00116136	-4.5747	1.06279e-05	7.67677e-05
hsa-miR-485-5p	-2.13251	0.0355724	0.0842208	-4.28603	0.00010278	0.00178235	-3.67613	0.000396449	0.0469462	-3.2532	0.00160032	0.00106667	-3.77813	0.00024204	0.000398795
hsa-miR-486	-1.14726	0.253793	0.208801	-0.690863	0.492896	0.4531	0.463675	0.643933	1	-0.945073	0.34703	0.0698218	-1.07146	0.285872	0.166016
hsa-miR-487a	-2.25651	0.0259314	0.0703008	-2.23263	0.0299782	0.0742519	-2.12	0.0366625	0.196725	-0.71695	0.475172	0.0965399	-3.63382	0.00038413	0.000513298
hsa-miR-487b	-2.2964	0.023474	0.0658268	-3.07694	0.00356854	0.0168174	-0.611947	0.542007	0.451207	-1.49556	0.138085	0.028219	-3.30794	0.00118209	0.00121156
hsa-miR-488	-1.52678	0.129593	0.146923	-1.54514	0.12668	0.191489	-0.847563	0.398962	0.417969	-1.07937	0.28317	0.0563245	-4.1498	5.39187e-05	0.000189474
hsa-miR-489	-1.71461	0.0892165	0.124061	-2.24651	0.0289671	0.0730611	-0.7603	0.449083	0.422488	-1.09641	0.275677	0.05502	-3.67465	0.00033308	0.000488202
hsa-miR-490	-3.60957	0.000461786	0.00241379	-3.04152	0.00385148	0.0173853	-0.710231	0.479456	0.423917	-1.6609	0.100036	0.0217068	-3.12923	0.00215082	0.00200163
hsa-miR-491	0.535359	0.593491	1	-3.22529	0.00254023	0.0128925	-1.48026	0.142334	0.303389	-2.94689	0.00407634	0.00194833	-0.591714	0.555011	0.31076
hsa-miR-492	0.000389732	0.99969	1	-1.71678	0.0922926	0.154595	1.15003	0.253676	1	-5.2673	9.10009e-07	0	-1.2803	0.202695	0.121102
hsa-miR-493-3p	-1.19723	0.234083	0.199006	-2.52895	0.0144423	0.0442905	-0.0129828	0.98967	0.612969	-1.85514	0.0666774	0.0159369	-2.71555	0.0073646	0.00555367
hsa-miR-493-5p	-0.709703	0.479439	0.319118	-0.587043	0.559737	0.491955	0.749071	0.45579	1	-0.127025	0.899189	0.22138	-1.73439	0.084863	0.0536725
hsa-miR-494	-0.0856188	0.931918	0.565628	-0.736375	0.464556	0.439304	0.957094	0.34129	1	-0.869627	0.386696	0.0764197	-0.608482	0.543673	0.305226
hsa-miR-495	-0.779293	0.437686	0.2961	-0.381635	0.704334	0.569489	1.57054	0.119662	1	0.472182	0.63788	1	0.204985	0.83789	1
hsa-miR-496	-3.08025	0.00259647	0.00854167	-1.64593	0.10587	0.169189	-0.832223	0.407472	0.41525	-0.178891	0.858406	0.206549	-3.31473	0.00115522	0.00120225
hsa-miR-497	-1.00219	0.31845	0.24027	-1.92859	0.0596985	0.117327	0.303844	0.761912	1	-1.21683	0.226685	0.0453803	-1.08693	0.278958	0.16242
hsa-miR-498	-2.83695	0.00549295	0.0175362	-2.78005	0.00753271	0.0284589	-1.64119	0.104315	0.271594	-1.84771	0.0677611	0.0160698	-3.55973	0.000501333	0.000615075
hsa-miR-499	-1.60489	0.111297	0.135783	-2.33376	0.0233117	0.0625411	-0.707074	0.481386	0.423548	-1.44268	0.152405	0.0305341	-3.62287	0.000400784	0.000529101
hsa-miR-500	-2.20746	0.0294702	0.0752817	-2.23734	0.0299553	0.0741906	1.22772	0.222761	1	-0.790777	0.431045	0.086328	-1.35053	0.178973	0.108748
hsa-miR-501	-2.22031	0.0283754	0.0760294	-3.88056	0.000264358	0.0038359	-1.05654	0.293542	0.358969	-1.48551	0.140725	0.0283992	-4.40881	1.96023e-05	0.000123009
hsa-miR-502	-3.4981	0.000711622	0.0021875	-3.7386	0.000488522	0.00499184	-4.39828	3.25046e-05	0.0139143	-1.75536	0.0826167	0.0190408	-4.8737	3.18319e-06	2.87671e-05
hsa-miR-503	1.22866	0.2217	1	-1.30543	0.198543	0.256209	1.99653	0.0490511	0.948571	-0.768038	0.444383	0.0898489	1.04946	0.295923	1
hsa-miR-504	-0.10046	0.920166	0.562287	-4.10539	0.000176117	0.00249615	-0.477629	0.634365	0.489961	-4.05224	0.00010408	0.000133333	-2.92436	0.00392555	0.00331164
hsa-miR-505	-2.02158	0.0454961	0.0950888	-2.10276	0.0408495	0.089997	-1.14111	0.256857	0.340553	-3.59051	0.000526725	0.000451724	-3.69345	0.000304878	0.000474286
hsa-miR-506	-0.685115	0.494653	0.323333	-3.36869	0.00145418	0.0100013	-0.593674	0.554173	0.452714	-1.83247	0.0700238	0.0166174	-3.76152	0.000244948	0.000417964
hsa-miR-507	-2.19036	0.0307187	0.0769655	-1.84031	0.0717342	0.130068	-1.33397	0.185723	0.321615	-1.16058	0.248722	0.0493712	-3.01911	0.00292874	0.00264231
hsa-miR-508	0.334666	0.738513	1	-1.81712	0.0742337	0.133965	-0.0725994	0.942298	0.596145	-1.37276	0.173097	0.0347404	-2.31649	0.0217442	0.0151312
hsa-miR-509	-2.17162	0.0319133	0.079396	-3.27795	0.00194276	0.0117489	-2.10426	0.0383255	0.193558	-1.92312	0.057514	0.014324	-4.66033	7.35609e-06	6.62921e-05
hsa-miR-510	-2.64521	0.00944322	0.0283908	-2.6566	0.0105477	0.0344251	-2.09031	0.0398681	0.192607	-2.2349	0.0277771	0.00807761	-5.0349	1.37507e-06	1.5873e-05
hsa-miR-511	-2.05302	0.0424684	0.0923171	-2.70396	0.00908415	0.0315702	-0.712305	0.47817	0.424772	-1.54903	0.124725	0.0266051	-4.4888	1.42453e-05	0.000101905
hsa-miR-512-3p	-4.31794	3.38791e-05	0	-3.97026	0.000235777	0.00321765	-3.20703	0.00187131	0.0783182	-2.56025	0.0120533	0.0045163	-7.04516	8.17221e-11	0
hsa-miR-512-5p	-1.08017	0.282669	0.223858	-0.550675	0.584279	0.506136	-0.47962	0.6327	0.490875	-0.392615	0.695489	0.155582	-3.20899	0.0016457	0.00163248
hsa-miR-513	-1.64695	0.102712	0.132803	-3.4157	0.00127643	0.00924054	-1.91706	0.0583451	0.224365	-1.67731	0.0967831	0.0212317	-5.23623	6.11434e-07	2.08333e-06
hsa-miR-514	-1.9355	0.0555892	0.107318	-1.38461	0.171965	0.234119	-1.21466	0.227738	0.339061	-1.97995	0.0506298	0.0130752	-3.88616	0.000148918	0.000323529
hsa-miR-515-3p	-1.73444	0.0858583	0.121867	-3.10924	0.00317417	0.0160596	-1.80265	0.0748724	0.239652	-0.0568485	0.954786	0.242691	-4.45241	1.64575e-05	0.000102703
hsa-miR-515-5p	-1.20639	0.230361	0.197194	-2.14063	0.0373998	0.0855286	-0.849555	0.398	0.419099	-2.39156	0.0188314	0.00595776	-3.32575	0.00111588	0.00116636
hsa-miR-516-3p	-0.563303	0.574484	0.362298	-2.72386	0.00900866	0.0309237	-1.43324	0.155431	0.301576	-1.30473	0.195176	0.0391167	-3.81756	0.00020417	0.00037375
hsa-miR-516-5p	-1.3324	0.185639	0.176027	-1.1921	0.238487	0.289341	0.244159	0.807778	1	-2.14632	0.0343958	0.00952621	-2.46053	0.0149974	0.0105963
hsa-miR-517	-1.15635	0.25024	0.207025	-2.70023	0.00920668	0.0315074	0.270887	0.787102	1	-2.214	0.0292235	0.00835912	-2.62575	0.00948625	0.00699739
hsa-miR-517a	0.326626	0.744589	1	-0.863796	0.391771	0.39377	2.84875	0.00543484	0.4265	0.0427552	0.965988	1	0.968545	0.334487	1
hsa-miR-517b	-1.23753	0.218373	0.193927	-1.3323	0.189148	0.24694	1.27633	0.205479	1	0.222238	0.824607	1	-1.12577	0.262169	0.153519
hsa-miR-517c	0.114621	0.908977	1	-1.12124	0.267689	0.309799	2.39862	0.0184825	0.622567	0.345445	0.730524	1	1.03172	0.304019	1
hsa-miR-518a	-2.64503	0.00932504	0.0280682	-1.87619	0.0672341	0.126429	0.813733	0.417945	1	0.00966048	0.992313	1	-3.66675	0.000337962	0.000484066
hsa-miR-518b	0.37788	0.706281	1	0.236275	0.814338	1	2.73301	0.00764524	0.507838	0.203101	0.839492	1	0.9668	0.335396	1
hsa-miR-518c	-1.64834	0.102235	0.133193	-3.81538	0.000399411	0.0042907	-1.75268	0.0835445	0.245681	-3.05704	0.00298364	0.0015463	-4.66362	6.95936e-06	6.59091e-05
hsa-miR-518c*	-1.92011	0.0576908	0.108626	-0.979561	0.33243	0.355954	1.39282	0.167633	1	-0.518897	0.605047	0.129471	-2.69711	0.00782711	0.0058412
hsa-miR-518d	0.554399	0.580506	1	0.478314	0.634841	1	3.64177	0.0004654	0.0951	-0.232876	0.81636	0.19345	0.157495	0.875082	1
hsa-miR-518e	-1.34066	0.182564	0.175571	-0.690354	0.493267	0.45223	1.06706	0.2888	1	-0.358396	0.720855	0.161452	-1.60628	0.110261	0.068649
hsa-miR-518f	-1.72059	0.0885312	0.123596	-1.27713	0.207014	0.262485	0.094353	0.925044	1	-1.63181	0.10604	0.0224757	-2.07325	0.0397808	0.0265679
hsa-miR-518f*	-0.96286	0.337661	0.247765	-0.445491	0.657818	0.54611	1.16828	0.245659	1	-0.159285	0.873784	0.211966	-1.76079	0.0802294	0.0509152
hsa-miR-519a	-2.07198	0.0405183	0.0907453	-2.40691	0.0197732	0.0549928	-1.18743	0.238095	0.3449	-0.941643	0.348764	0.0698938	-3.56355	0.000488113	0.000615228
hsa-miR-519b	-1.63656	0.104409	0.133817	-2.19268	0.0329448	0.0785253	-0.832176	0.407561	0.413251	-1.10387	0.272446	0.054692	-3.11669	0.00218047	0.00205685
hsa-miR-519c	-1.7526	0.082244	0.121697	-2.40124	0.0200066	0.0554703	-1.26282	0.209789	0.32843	-1.11468	0.267818	0.0537971	-3.85506	0.000168485	0.000343312
hsa-miR-519d	-2.86857	0.00492678	0.0151515	-1.70648	0.093922	0.156988	-1.9639	0.05254	0.216175	-1.30491	0.195075	0.0392395	-3.27482	0.00132255	0.00133231
hsa-miR-519e	-2.18681	0.031008	0.0771918	-3.10414	0.00313622	0.0161448	-1.10053	0.274149	0.346781	-0.372265	0.710526	0.15912	-3.88766	0.000153859	0.000325828
hsa-miR-519e*	-1.44944	0.150139	0.158081	-2.63693	0.011106	0.0358041	-0.747046	0.457065	0.4194	-1.95455	0.0538575	0.0135712	-3.65077	0.000370553	0.000498919
hsa-miR-520a	-2.83451	0.00543741	0.0172857	-3.39505	0.00135031	0.009716	-1.97971	0.0507998	0.218958	-1.70572	0.0913318	0.0200051	-6.07039	1.00108e-08	0
hsa-miR-520a*	-3.16418	0.00204205	0.00666667	-3.24546	0.00210762	0.0124418	-1.44665	0.151469	0.302998	-2.36561	0.0200538	0.00632712	-4.0026	9.73413e-05	0.000246528
hsa-miR-520b	-2.53358	0.0126536	0.0390099	-3.13356	0.00292119	0.0157737	-1.53011	0.129426	0.289652	-2.35711	0.0204707	0.00631653	-4.4047	1.97166e-05	0.00012193
hsa-miR-520c	-2.60806	0.0103113	0.0316129	-3.22111	0.00225108	0.0127505	-2.35864	0.0204503	0.177638	-2.42823	0.0170553	0.00563727	-4.90441	2.35121e-06	2.5e-05
hsa-miR-520d	-3.05435	0.00281148	0.009	-3.22918	0.00218327	0.0128641	-2.02082	0.0462529	0.207795	-1.40494	0.163304	0.0326078	-5.11692	9.45494e-07	7.14286e-06
hsa-miR-520d*	-2.84015	0.00538021	0.0175	-3.26963	0.00194169	0.0119169	-1.46399	0.146676	0.30043	-2.1063	0.0378244	0.0101428	-4.49508	1.42118e-05	0.0001
hsa-miR-520e	-2.41089	0.0175653	0.0532743	-2.49536	0.0160469	0.0465146	-1.16871	0.245677	0.346858	-2.31485	0.0227747	0.0068728	-4.45907	1.58229e-05	0.000102727
hsa-miR-520f	-2.71589	0.00772576	0.0232927	-2.70163	0.00948201	0.0315802	-1.82307	0.0715007	0.237241	-1.88057	0.0631091	0.0151745	-5.30811	3.76122e-07	0
hsa-miR-520g	-0.859451	0.391929	0.273846	-1.08103	0.284858	0.323778	0.86659	0.388365	1	-0.820127	0.414198	0.0825104	-1.13422	0.258726	0.151811
hsa-miR-520h	-0.247029	0.805372	0.498109	-0.326545	0.745388	0.589822	1.90771	0.0595002	1	-0.607654	0.544869	0.114733	0.24067	0.810178	1
hsa-miR-521	-1.08486	0.280518	0.224206	-1.79815	0.0783969	0.137365	0.716595	0.475535	1	-0.877172	0.382638	0.0755159	-0.994078	0.321899	0.184669
hsa-miR-522	-1.31914	0.189895	0.177017	-1.46689	0.148547	0.209945	0.37782	0.706445	1	-1.21004	0.229266	0.0458848	-2.02949	0.044164	0.0292524
hsa-miR-523	-2.49059	0.0144561	0.0439623	-2.08083	0.0435658	0.0934064	-0.879061	0.382135	0.415034	-2.47374	0.015146	0.00523981	0.436159	0.663471	1
hsa-miR-524	-1.40085	0.163965	0.164821	-0.954564	0.34451	0.364031	-0.100676	0.920031	0.58736	0.697125	0.487428	1	-2.31098	0.0222084	0.0153033
hsa-miR-524*	0.0973496	0.922615	1	-2.21429	0.031947	0.0762364	0.110382	0.912346	1	0.584885	0.560132	1	-2.01914	0.04539	0.0297439
hsa-miR-525	-2.78944	0.00626183	0.0198667	-2.50994	0.0151913	0.0458956	-0.679377	0.49861	0.427686	-1.73018	0.0869265	0.0193605	-3.40823	0.000832176	0.000954762
hsa-miR-525*	1.02819	0.306215	1	-1.02134	0.312505	0.344481	1.88163	0.0633765	1	1.48304	0.141675	1	0.549067	0.583863	1
hsa-miR-526a	-2.11446	0.0370014	0.085414	-1.21809	0.228706	0.282334	0.27499	0.783975	1	-1.73068	0.0867653	0.0194301	-2.31771	0.0217019	0.0151292
hsa-miR-526b	-3.68077	0.000352572	0.0025	-3.72999	0.000485424	0.005032	-2.87589	0.00503226	0.105737	-2.6946	0.00833459	0.00336375	-6.57908	6.54859e-10	0
hsa-miR-526b*	-3.27312	0.00143598	0.00361111	-4.49553	3.91129e-05	0.000866667	-2.96103	0.00400427	0.102079	-2.65432	0.00933635	0.0036759	-5.06986	1.23669e-06	8.47458e-06
hsa-miR-526c	-1.16643	0.246402	0.205796	-1.84574	0.0707129	0.129667	0.476746	0.634722	1	-1.34049	0.183289	0.0369862	-1.32452	0.187338	0.112982
hsa-miR-527	-2.84192	0.00529129	0.0174627	-3.70912	0.000520267	0.00530392	-1.50957	0.134639	0.295903	-2.51503	0.0136019	0.00486837	-5.13971	8.17308e-07	5.55556e-06
hsa-miR-532	-0.362506	0.717665	0.449695	-2.26306	0.0278048	0.0710612	0.40495	0.686495	1	-0.230403	0.818275	0.193712	-2.7465	0.00673893	0.00514983
hsa-miR-539	-0.939126	0.349799	0.254094	-1.37508	0.174979	0.236181	-0.296855	0.76728	0.542283	-1.09716	0.275343	0.0551118	-1.84227	0.0673805	0.0438665
hsa-miR-542-3p	-2.7679	0.00665241	0.02	-2.31268	0.0245272	0.0647	-0.726538	0.469422	0.421701	-1.99896	0.048473	0.012627	-4.78717	3.85433e-06	4.10256e-05
hsa-miR-542-5p	2.11732	0.0362367	1	-1.59651	0.117228	0.180186	2.55985	0.0121784	0.527525	-0.678914	0.498868	0.102448	4.23527	4.28837e-05	0.0029
hsa-miR-544	-1.33313	0.185359	0.17646	-1.43859	0.155953	0.217022	-0.410274	0.682626	0.507003	-0.907394	0.366503	0.072906	-3.10545	0.0022369	0.00212329
hsa-miR-545	-0.0804609	0.936028	0.56458	-1.35333	0.181841	0.243529	1.09733	0.276	1	0.733602	0.464998	1	-1.4516	0.148555	0.0913253
hsa-miR-548a	-1.83863	0.0685677	0.114328	-0.755614	0.453369	0.432766	-1.65503	0.101383	0.268453	-2.09955	0.038444	0.0102627	-4.59864	8.23624e-06	7.47368e-05
hsa-miR-548b	-1.7937	0.0754349	0.119855	-0.682219	0.498209	0.453685	-0.880735	0.380957	0.418558	-2.43539	0.0167628	0.00561759	-4.54384	1.13536e-05	8.71287e-05
hsa-miR-548c	-1.07949	0.282778	0.223415	-0.0956026	0.924247	0.672799	1.06523	0.289763	1	1.07013	0.287274	1	-1.16035	0.247639	0.146622
hsa-miR-548d	-3.8802	0.000175058	0.00263158	-2.89092	0.00574249	0.0228281	-1.83786	0.0695214	0.234424	-1.002	0.318913	0.0635154	-5.62905	8.96433e-08	0
hsa-miR-549	-1.12023	0.265113	0.215912	-0.527215	0.600552	0.511896	1.23709	0.219398	1	0.0263782	0.979011	1	-1.65267	0.100533	0.062953
hsa-miR-550	-1.02477	0.307782	0.235273	-0.310894	0.757224	0.595336	0.0480006	0.961829	1	-0.0748313	0.940506	0.237343	-1.8046	0.0732499	0.0470563
hsa-miR-551a	2.44748	0.0162539	0.435	0.337927	0.737016	1	4.10291	9.58446e-05	0.0592	-0.754935	0.452163	0.0911434	3.56718	0.00053047	0.0414
hsa-miR-551b	2.05534	0.0429767	1	1.66332	0.102705	1	3.70181	0.000404009	0.1186	-0.972755	0.333146	0.0668197	3.49177	0.000671624	0.0382
hsa-miR-552	-2.51178	0.0133756	0.0407692	-3.04368	0.00374351	0.0174391	-1.76979	0.079981	0.244245	-2.03808	0.0443226	0.0117209	-4.7661	4.45516e-06	4.125e-05
hsa-miR-553	-1.75456	0.0820473	0.122028	-3.29257	0.00182625	0.0113667	-0.129617	0.897174	0.584136	-1.74942	0.0834855	0.018939	-3.65454	0.000356928	0.000496739
hsa-miR-554	-3.09353	0.00252223	0.0087234	-3.12498	0.0030215	0.015971	-1.75189	0.0835487	0.243488	-2.6001	0.010809	0.00409213	-6.31745	3.06594e-09	0
hsa-miR-555	-2.67707	0.00854494	0.0251765	-2.70746	0.00952723	0.0314669	-2.88116	0.00492956	0.108097	-3.1089	0.0024814	0.00136538	-5.13151	8.49089e-07	5.45455e-06
hsa-miR-556	-1.72289	0.0878035	0.123568	-1.97476	0.0536023	0.108705	-0.1138	0.90968	0.588322	-0.863415	0.390085	0.0767061	-2.91741	0.00403735	0.00334801
hsa-miR-557	-1.57798	0.117444	0.139213	-2.21524	0.0312873	0.0764269	-0.359355	0.720182	0.521668	-1.13425	0.259544	0.0519331	-3.15906	0.00191048	0.00186653
hsa-miR-558	-2.30225	0.0233383	0.0656349	-1.64853	0.105577	0.16897	-1.90483	0.0603971	0.220894	-2.21956	0.0288294	0.00831985	-3.88713	0.000155825	0.000324342
hsa-miR-559	-2.57333	0.0114678	0.0355208	-2.4949	0.0158371	0.0463188	-1.68208	0.096107	0.268001	-1.01449	0.31293	0.062466	-3.8642	0.000165877	0.000337419
hsa-miR-560	0.0863083	0.931375	1	0.0491062	0.961085	1	2.45604	0.0160093	0.582136	0.952132	0.343479	1	1.90725	0.058722	1
hsa-miR-561	-2.15492	0.0332477	0.08	0.257086	0.798081	1	-1.26509	0.209475	0.329606	-0.287134	0.774637	0.179114	-3.91189	0.000136935	0.00031
hsa-miR-562	-2.87094	0.00492304	0.0152308	-0.936481	0.353422	0.369932	0.174193	0.862117	1	-1.07603	0.284638	0.0565381	-3.18945	0.00173602	0.0017
hsa-miR-563	-1.35378	0.178741	0.174175	-1.16016	0.251051	0.298961	0.329119	0.742927	1	-0.864813	0.38932	0.0767017	-2.68192	0.00803732	0.00608775
hsa-miR-564	-1.77717	0.0784157	0.120943	-2.73462	0.00927469	0.0304039	0.67864	0.499356	1	-1.95184	0.0540086	0.0135901	-0.641134	0.522496	0.293867
hsa-miR-565	-5.29046	7.32434e-07	0	-4.59711	3.94468e-05	0.00075	-2.86072	0.00541954	0.102476	-3.60019	0.000514139	0.000446429	-6.28596	4.25282e-09	0
hsa-miR-566	-0.420134	0.675179	0.42459	-4.78678	2.29829e-05	0.000533333	-3.13467	0.00233319	0.0838083	-2.43097	0.016936	0.00564404	-2.12643	0.0352113	0.0235318
hsa-miR-567	-0.868575	0.387002	0.27366	-2.12014	0.0385529	0.0870794	0.00806549	0.993582	1	-0.714005	0.476979	0.0967911	-3.12445	0.0021102	0.00202186
hsa-miR-568	-0.777963	0.438327	0.295639	-1.34376	0.184947	0.245617	1.04397	0.299242	1	0.00384492	0.99694	1	-0.0281352	0.977592	0.534178
hsa-miR-569	-2.05481	0.0422457	0.092638	-2.23339	0.029865	0.0744761	-0.699951	0.485877	0.423278	-1.39668	0.165774	0.033133	-4.09958	6.83676e-05	0.000210145
hsa-miR-570	-1.75183	0.08245	0.121142	0.21757	0.828659	1	-0.274219	0.784542	0.54238	-1.42103	0.158623	0.031685	-2.63132	0.00937164	0.00690719
hsa-miR-571	-0.506355	0.61374	0.386477	-2.36191	0.0225664	0.0601249	-1.27478	0.205809	0.332034	-1.76167	0.0814	0.0189332	-3.50879	0.000612621	0.000705366
hsa-miR-572	-3.24156	0.001539	0.00432432	-3.03018	0.00434477	0.0178248	-1.37911	0.1721	0.313397	-4.86228	4.71126e-06	0	-3.45827	0.000751103	0.000822115
hsa-miR-573	-1.84529	0.0675865	0.1134	-2.13532	0.0373345	0.0860978	-0.912266	0.364237	0.407162	-1.72789	0.0872625	0.01939	-4.34772	2.4401e-05	0.000138655
hsa-miR-574	-0.940257	0.349071	0.254457	-2.42454	0.0197671	0.0532974	1.22743	0.222939	1	-3.49677	0.000737481	0.00052	-3.28662	0.00131205	0.00129295
hsa-miR-575	1.53714	0.127166	1	-1.6967	0.0964682	0.158729	3.24716	0.00166227	0.19332	-1.26429	0.209221	0.0420502	1.04063	0.300013	1
hsa-miR-576	-3.10143	0.00251195	0.00869565	-2.71207	0.00901402	0.0312912	-1.2717	0.207195	0.331121	-1.71342	0.0898976	0.0197921	-4.81665	3.28525e-06	3.81579e-05
hsa-miR-577	-4.0748	8.45286e-05	0.00142857	-4.16369	0.000114164	0.00213333	-4.27824	4.81443e-05	0.017	-2.81117	0.00600342	0.00276567	-6.76341	2.61022e-10	0
hsa-miR-578	-0.0986279	0.921615	0.561917	-1.58069	0.120184	0.184451	0.560242	0.576796	1	-0.605041	0.546606	0.114984	-3.04131	0.00271979	0.00250547
hsa-miR-579	-2.59443	0.0107597	0.0329474	-3.38337	0.00135994	0.0097987	-2.25803	0.0265158	0.185316	-1.8843	0.0625937	0.0151819	-5.1788	6.55335e-07	2e-06
hsa-miR-580	-1.66847	0.0981541	0.131502	-0.955866	0.343452	0.364408	0.583651	0.560992	1	-1.13782	0.258058	0.0516834	-3.01913	0.00293994	0.00265251
hsa-miR-581	-1.97089	0.0512905	0.100511	-2.2548	0.0288206	0.0720629	-1.33456	0.185814	0.323701	-3.07079	0.0027938	0.00150189	-4.24536	3.86384e-05	0.000165079
hsa-miR-582	-0.805412	0.422331	0.288567	-1.21146	0.230784	0.284113	-0.014524	0.988444	0.614146	-0.352853	0.72499	0.162468	-2.16624	0.0317926	0.0215985
hsa-miR-583	-0.902815	0.368498	0.263208	-1.4999	0.139562	0.202628	-0.125803	0.900173	0.584127	0.000686131	0.999454	1	-2.28445	0.0238027	0.0163369
hsa-miR-584	-1.10654	0.270818	0.218777	-1.48583	0.142721	0.205491	-0.0506971	0.959686	0.601437	-1.27897	0.204027	0.0409789	-3.40536	0.000834314	0.000963033
hsa-miR-584*	-0.69787	0.486498	0.321452	-1.39484	0.170318	0.231143	-2.86107	0.0053098	0.105488	NA	NA	NA	-1.93507	0.0549929	0.0360914
hsa-miR-585	-5.47442	3.10594e-07	0	-3.62905	0.000792772	0.00618772	-2.24257	0.0274487	0.183837	-4.69239	9.05673e-06	1.66667e-05	-4.73213	5.85923e-06	4.52381e-05
hsa-miR-586	-0.114484	0.909072	0.55924	-1.48554	0.143459	0.204957	1.46986	0.145346	1	-0.765901	0.445635	0.0899751	-0.897488	0.370756	0.212288
hsa-miR-587	-1.76974	0.0795821	0.120794	-1.5233	0.133706	0.196735	-0.570178	0.570089	0.458914	-1.66776	0.0986763	0.0215136	-2.39374	0.0178411	0.012526
hsa-miR-588	-3.91426	0.00016569	0.0025	-4.51978	3.89964e-05	0.00087	-2.83196	0.00572586	0.105131	-2.84179	0.00555131	0.00258	-6.14771	6.69231e-09	0
hsa-miR-589	-1.69234	0.0934841	0.127457	-1.87124	0.0675998	0.127152	-0.320611	0.749211	0.53386	-1.43635	0.154189	0.0308562	-2.23691	0.0269832	0.0182094
hsa-miR-590	-0.455749	0.649458	0.409304	-1.45186	0.15265	0.213094	-0.3195	0.750058	0.53251	-0.597603	0.551536	0.115899	-2.86686	0.00472047	0.00378905
hsa-miR-591	-0.57397	0.567286	0.358743	-0.157229	0.875622	0.650599	0.213618	0.831377	1	-2.14959	0.0341297	0.00949583	-3.07891	0.00249861	0.00226364
hsa-miR-592	0.213066	0.831748	1	-2.13393	0.0377546	0.085603	-0.760161	0.449192	0.420627	-1.24584	0.215888	0.0433259	-2.75427	0.0065647	0.00508571
hsa-miR-593	-0.28916	0.77303	0.47985	-1.04214	0.303357	0.33738	-0.830441	0.409006	0.41208	-1.97217	0.0515926	0.0131149	-0.488094	0.626337	0.348604
hsa-miR-594	-0.616622	0.539117	0.347048	-2.87172	0.00595847	0.0234812	-0.102862	0.918326	0.590089	-2.52231	0.0133651	0.00497128	-2.92052	0.00411095	0.00333188
hsa-miR-595	-3.58476	0.00050372	0.00225806	-3.60668	0.000696806	0.00646271	-2.94871	0.00408164	0.101038	-1.75288	0.082865	0.019052	-5.92246	2.20709e-08	0
hsa-miR-596	-3.30744	0.00129236	0.00342857	-3.09702	0.00352048	0.0163075	-2.42267	0.0177139	0.168462	-3.75477	0.000308862	0.000284	-3.23878	0.00155528	0.00149397
hsa-miR-597	-0.630432	0.529881	0.342513	-1.68677	0.0981581	0.160538	-0.284034	0.7771	0.545045	-1.66461	0.0992929	0.0215882	-2.99822	0.00319226	0.00276302
hsa-miR-598	-3.01958	0.00321561	0.01	-3.8795	0.00035445	0.00375	-2.65333	0.00978343	0.1262	-0.209664	0.83438	0.198377	-4.07587	7.669e-05	0.000217266
hsa-miR-599	0.723104	0.471603	1	-1.85247	0.0699729	0.12893	1.30164	0.196387	1	-0.881419	0.380322	0.0750894	0.351201	0.72594	1
hsa-miR-600	-1.19788	0.233884	0.199453	-1.56221	0.124443	0.188432	0.542481	0.58901	1	-0.682902	0.496337	0.101946	-2.41951	0.0168526	0.0117144
hsa-miR-601	-2.12916	0.0357295	0.0843226	-1.88215	0.0662982	0.125467	0.0185385	0.985254	1	-1.76666	0.0805386	0.0188071	-1.57146	0.118282	0.0733765
hsa-miR-602	-1.73484	0.0853647	0.122277	-1.67054	0.102702	0.164125	-0.38424	0.701899	0.51652	-3.54723	0.000607431	0.000496774	-1.79224	0.0753842	0.0481967
hsa-miR-603	-1.3469	0.180929	0.174843	-0.240876	0.810673	0.619843	2.20751	0.0300044	0.725	-0.921506	0.359124	0.0712733	-0.276239	0.782717	0.432336
hsa-miR-604	0.464682	0.643037	1	-2.28992	0.0273242	0.0674749	-0.0988486	0.921504	0.586385	0.0694808	0.944758	1	0.326265	0.744648	1
hsa-miR-605	-2.51547	0.0133222	0.0402913	-0.251651	0.802268	0.616687	-0.979369	0.330226	0.38307	-0.504439	0.615131	0.132361	-3.31625	0.00114826	0.00119729
hsa-miR-606	-1.73072	0.0860597	0.122389	0.0355164	0.971813	1	-0.770245	0.443219	0.42348	-1.3204	0.189876	0.0384368	-3.49719	0.000623383	0.000728641
hsa-miR-607	-3.23982	0.00158392	0.00447368	-1.56799	0.123563	0.187838	-1.3693	0.174361	0.315317	-1.29637	0.198012	0.0397141	-3.67448	0.000338024	0.000486034
hsa-miR-608	0.879115	0.381261	1	-1.8044	0.0784898	0.136699	-0.700111	0.485708	0.425028	-2.7656	0.00685392	0.00291622	0.945863	0.345558	1
hsa-miR-609	-0.685221	0.494662	0.324185	-3.70307	0.000559436	0.00530577	-0.988802	0.325395	0.380641	-2.83292	0.00564121	0.00261818	-2.81688	0.00569387	0.00433345
hsa-miR-610	-0.999419	0.319846	0.240629	-3.11868	0.00300516	0.016102	-0.155307	0.876927	0.574777	-2.06046	0.0421107	0.0113377	-2.53068	0.0125146	0.00886258
hsa-miR-611	-0.445066	0.657146	0.413676	-3.38761	0.00157643	0.00979211	-1.76759	0.0808366	0.242603	-4.35836	3.42944e-05	6e-05	-3.74179	0.000250967	0.000430178
hsa-miR-612	-2.27846	0.0245694	0.0679231	-4.08828	0.000215165	0.00252857	-4.20926	6.38422e-05	0.0185333	-3.93127	0.000165245	0.000184211	-2.59673	0.0103188	0.00753
hsa-miR-613	-0.339586	0.734855	0.457096	-1.51375	0.136014	0.199273	-0.731335	0.466456	0.42315	-1.99661	0.0487559	0.0126122	-3.27155	0.00134022	0.0013413
hsa-miR-614	0.792716	0.429806	1	-1.95344	0.0558095	0.112112	0.245688	0.806464	1	-2.24383	0.0272117	0.00800682	-1.64454	0.102375	0.0638637
hsa-miR-615	-1.53051	0.128624	0.146911	-4.20916	0.000122365	0.002	-0.820581	0.41429	0.414905	-1.89652	0.0609428	0.0149564	-1.91364	0.0575641	0.0377166
hsa-miR-616	-1.32331	0.188511	0.176803	-0.721726	0.473656	0.443683	1.77207	0.080097	1	-0.890218	0.375598	0.0741846	-2.26943	0.0246614	0.0169466
hsa-miR-617	-1.48335	0.141212	0.153158	-0.766442	0.447183	0.428961	0.940534	0.349768	1	-1.0372	0.302332	0.0601368	-3.1928	0.00175841	0.00169241
hsa-miR-618	-2.47015	0.0150934	0.0457407	-1.01145	0.316545	0.346892	-3.14094	0.00224542	0.086387	-1.7707	0.0798526	0.0187208	-5.37886	2.57401e-07	0
hsa-miR-619	-1.84654	0.0679042	0.113668	-1.79627	0.0797456	0.136885	-0.185812	0.85305	0.56675	-1.64084	0.104144	0.0223854	-1.709	0.0899132	0.0564644
hsa-miR-620	-2.66263	0.00892821	0.0265116	-2.50332	0.0153232	0.0461454	-1.47016	0.145361	0.302778	-2.41768	0.0175791	0.00572589	-4.47485	1.49294e-05	0.0001
hsa-miR-621	-2.91077	0.00438405	0.0130645	-2.52977	0.0146519	0.0444556	-0.865209	0.389615	0.41552	-1.45739	0.148316	0.0298563	-3.72867	0.000271611	0.000439766
hsa-miR-622	-1.26779	0.207728	0.1873	-2.06051	0.0448646	0.0966668	-0.74429	0.458772	0.418837	-2.65441	0.00932945	0.00372073	-3.19315	0.00172298	0.00169831
hsa-miR-623	-1.95491	0.0533238	0.102978	-2.17215	0.0357016	0.0806724	-2.33438	0.0220866	0.181786	-2.30266	0.0235386	0.00706349	-3.68969	0.000333067	0.000476705
hsa-miR-624	-0.974254	0.332225	0.244425	-1.85573	0.0695327	0.129064	-1.14892	0.254181	0.343122	-0.466139	0.642184	0.1397	-2.89196	0.00442353	0.00357455
hsa-miR-625	-0.268033	0.789233	0.488304	-2.78945	0.00782153	0.0281875	-0.682372	0.496719	0.428056	-3.5083	0.000701151	0.000530303	-1.78735	0.0758701	0.0485743
hsa-miR-626	-1.10223	0.272956	0.219469	-1.02789	0.309104	0.342541	-1.30649	0.195098	0.324677	-0.764104	0.446703	0.0900321	-4.17931	5.12272e-05	0.000186154
hsa-miR-627	-1.41966	0.158316	0.161475	-0.884265	0.380811	0.386818	-0.184108	0.854341	0.565684	-0.63832	0.524803	0.109464	-4.28808	3.09929e-05	0.000157377
hsa-miR-628	-3.64274	0.000417513	0.00222222	-3.07117	0.00350459	0.0168027	-2.08907	0.0395012	0.190357	-2.61433	0.0104168	0.0039625	-6.28859	3.4961e-09	0
hsa-miR-629	-3.82797	0.000224796	0.00238095	-3.05935	0.00363764	0.0170283	-0.730356	0.467514	0.421736	-3.49725	0.000724595	0.000535294	-4.96676	1.94083e-06	1.91176e-05
hsa-miR-630	-1.75482	0.0820124	0.122546	-2.06703	0.0434936	0.0957637	-0.0396664	0.968451	0.605163	-0.969947	0.334546	0.067003	-2.42335	0.0165583	0.0116243
hsa-miR-631	-1.57015	0.119883	0.140235	-3.49824	0.00114121	0.00803433	-2.23219	0.0286128	0.184002	-4.51724	1.83829e-05	5.55556e-05	-4.64354	8.08159e-06	7e-05
hsa-miR-632	-0.99914	0.320245	0.24	-3.16668	0.00277481	0.0144878	-3.28723	0.00146251	0.0691238	-2.59466	0.010987	0.00411444	-5.69369	6.815e-08	0
hsa-miR-633	-2.27017	0.0250698	0.0687786	-0.543838	0.588677	0.508032	-0.880669	0.380853	0.41641	-1.70929	0.0906772	0.0199181	-3.28162	0.00126937	0.00130965
hsa-miR-634	-4.24825	5.28587e-05	0.000769231	-4.63035	2.79804e-05	0.000728571	-2.56937	0.0121069	0.137764	-3.46745	0.000802667	0.000548649	-5.96655	1.80088e-08	0
hsa-miR-635	-2.73209	0.00727203	0.022375	-4.38142	6.81238e-05	0.00130714	-3.02781	0.00322545	0.0961346	-2.76577	0.00682878	0.00295479	-5.02659	1.51585e-06	1.5625e-05
hsa-miR-636	-1.61301	0.109776	0.134597	-1.69314	0.0967801	0.159242	0.690214	0.492233	1	-1.85103	0.0673242	0.0160154	-1.84695	0.0668983	0.0435364
hsa-miR-637	0.204021	0.838711	1	-2.94389	0.00530667	0.0202061	-2.33398	0.0219673	0.178419	-3.41768	0.000941675	0.000623077	-0.588683	0.556876	0.311164
hsa-miR-638	0.658236	0.511683	1	-2.54294	0.0146317	0.0433158	-0.10105	0.919742	0.58909	-2.5095	0.013847	0.0049101	0.0887584	0.929417	1
hsa-miR-639	-1.99178	0.0486204	0.0986705	-1.56427	0.1249	0.188395	1.29548	0.199511	1	-1.71786	0.0893273	0.0196709	0.378256	0.705897	1
hsa-miR-640	-2.41524	0.0173626	0.053125	-3.73909	0.000471272	0.0050875	-1.30962	0.193862	0.325576	-1.73964	0.085167	0.0192869	-5.85944	2.27008e-08	0
hsa-miR-641	-1.81483	0.0720927	0.117833	-2.19226	0.0326481	0.07825	-1.18807	0.238172	0.346799	-1.12762	0.262339	0.0525065	-3.49337	0.000625298	0.0007343
hsa-miR-642	-7.16081	1.10609e-10	0	-3.95021	0.000284181	0.00331944	-4.45532	2.85439e-05	0.0136833	-3.54456	0.000622092	0.000484375	-7.76865	2.71706e-12	0
hsa-miR-643	-1.42226	0.157856	0.161372	-0.921144	0.361254	0.374649	0.189927	0.849806	1	-1.63611	0.105147	0.0225313	-3.10234	0.00228943	0.0021312
hsa-miR-644	-0.418154	0.676766	0.42468	-2.68814	0.0098509	0.0322994	0.0304128	0.97582	1	-1.95024	0.0542241	0.0135616	-3.0023	0.00325943	0.00274867
hsa-miR-645	-2.01406	0.0464921	0.0955556	-3.83456	0.000324215	0.00416905	-1.11468	0.268329	0.344365	-2.15908	0.0334966	0.00938028	-3.521	0.000567684	0.000684729
hsa-miR-646	-1.03748	0.301948	0.232857	-1.28485	0.205521	0.260997	-0.196162	0.844911	0.565218	-0.476592	0.634747	0.137988	-2.13023	0.0350015	0.0234444
hsa-miR-647	-0.578421	0.564211	0.358005	-2.97748	0.00450888	0.0189469	-0.431884	0.666893	0.499794	-2.78187	0.00655047	0.00292714	-2.75782	0.00658349	0.00505324
hsa-miR-648	-1.89751	0.0603351	0.111514	-1.95482	0.0566159	0.11226	-1.26751	0.208595	0.330752	-2.76493	0.00685527	0.00288933	-3.70806	0.000304781	0.00045977
hsa-miR-649	-2.53688	0.0126323	0.0391919	-1.82743	0.0735078	0.132797	-0.155066	0.877137	0.57299	-1.34655	0.181342	0.0366193	-2.54786	0.0117752	0.00850571
hsa-miR-650	1.26965	0.206861	1	-2.73184	0.00926636	0.0304477	0.00625926	0.995021	1	-3.01662	0.00328742	0.00167857	0.272913	0.785276	1
hsa-miR-651	-0.70851	0.480127	0.318681	0.109731	0.913027	1	-0.513808	0.608801	0.481276	-0.532776	0.595433	0.127088	-3.85696	0.000169621	0.00034359
hsa-miR-652	-2.95192	0.00401798	0.0117241	-1.72455	0.0912776	0.152958	-0.191483	0.84862	0.565714	-3.31973	0.00128129	0.00085122	-3.36478	0.00101244	0.00106129
hsa-miR-653	-2.21226	0.0289686	0.0763043	-2.03986	0.0462709	0.100043	-1.6151	0.109784	0.277039	-1.00334	0.318248	0.0635366	-4.13186	5.84313e-05	0.000195522
hsa-miR-654	1.2246	0.223319	1	-3.05536	0.00389195	0.0170684	-0.531884	0.596078	0.474133	-2.12183	0.0366768	0.00978609	0.4711	0.638188	1
hsa-miR-655	-2.28107	0.0243484	0.0677519	-0.820995	0.415153	0.407789	-1.11799	0.266558	0.344875	-2.15674	0.0335744	0.00938462	-4.59795	8.82061e-06	7.5e-05
hsa-miR-656	0.144486	0.885384	1	-0.639285	0.525311	0.470753	1.72655	0.0881131	1	0.259076	0.796137	1	-1.47574	0.142165	0.0877343
hsa-miR-657	1.03411	0.303485	1	-1.84228	0.0723479	0.130045	1.12814	0.262704	1	-3.16533	0.00214356	0.00124167	-1.04351	0.298756	0.172503
hsa-miR-658	1.06666	0.288421	1	-2.75004	0.00879308	0.029383	-0.360526	0.719288	0.523001	-0.92667	0.356446	0.0707501	1.85747	0.064836	1
hsa-miR-659	-1.73755	0.0852604	0.122432	-2.66318	0.0102516	0.0340373	-1.96951	0.0523761	0.217	-2.46854	0.0153915	0.00523333	-4.07001	7.78699e-05	0.000218571
hsa-miR-660	-1.63839	0.104652	0.134	-2.3274	0.0236705	0.06313	0.0595907	0.952645	1	-2.59021	0.0111761	0.00412418	-2.24513	0.0262173	0.0179463
hsa-miR-661	0.462062	0.644936	1	-2.20863	0.032893	0.0761591	-1.91037	0.0593252	0.22148	-2.76908	0.00679527	0.00297222	-0.24794	0.8045	0.441383
hsa-miR-662	-1.47106	0.144472	0.155468	-0.898712	0.3741	0.381502	1.35749	0.178499	1	-1.5752	0.118635	0.0250869	-0.274572	0.784121	0.432025
hsa-miR-663	1.05187	0.29505	1	-1.01312	0.31644	0.347093	0.367115	0.714401	1	-1.09281	0.277285	0.0552693	3.39248	0.000851897	0.041725
hsa-miR-668	-2.92377	0.00422972	0.012623	-3.01676	0.00404555	0.0180367	-1.39402	0.166955	0.30923	-2.99942	0.00349611	0.00175263	-5.77201	4.70622e-08	0
hsa-miR-671	-1.1727	0.243546	0.204441	-3.07879	0.00381858	0.016888	-2.45908	0.0159266	0.161333	-4.11618	8.51841e-05	0.00011875	-2.83608	0.00529042	0.00413333
hsa-miR-7	-0.344198	0.731365	0.456405	-3.1124	0.00309221	0.0162049	-1.16226	0.248331	0.347681	-2.04814	0.0433079	0.0115718	-3.95906	0.000115731	0.000276712
hsa-miR-758	-1.71017	0.0902112	0.124652	-3.22356	0.00220894	0.0128096	-2.38063	0.0196346	0.174337	-1.67836	0.0966	0.0212687	-4.98743	1.64794e-06	1.9403e-05
hsa-miR-765	0.817685	0.415348	1	-2.75033	0.00865524	0.0295572	-0.751766	0.454135	0.420905	-4.21909	5.71836e-05	7.85714e-05	-0.25738	0.797267	0.438385
hsa-miR-766	-1.8113	0.0726118	0.11799	-2.57589	0.0137018	0.0405931	-3.02063	0.00325758	0.0937259	-1.18456	0.239277	0.047329	-3.80782	0.000220821	0.000378395
hsa-miR-767-3p	-2.96538	0.00370874	0.0116071	-2.83349	0.00685482	0.0255383	-0.85341	0.396532	0.419287	-3.10954	0.00248027	0.00138431	-5.17714	8.27706e-07	1.96078e-06
hsa-miR-767-5p	-2.40029	0.0181762	0.0534483	-2.28618	0.0267222	0.0677351	-1.53881	0.127711	0.288446	0.175049	0.861418	1	-2.56848	0.0112941	0.00804777
hsa-miR-768-3p	-1.81112	0.0729615	0.117463	-1.34151	0.185837	0.245741	0.500577	0.617921	1	-0.583015	0.561271	0.117718	-3.03142	0.00286228	0.0025531
hsa-miR-768-5p	-0.21333	0.831513	0.51464	-2.76246	0.00809473	0.0290093	-1.00547	0.317384	0.374743	-2.77295	0.006773	0.00296901	-3.57595	0.000477383	0.000594872
hsa-miR-769-3p	1.27686	0.204347	1	-3.31872	0.00177659	0.0110084	-0.836946	0.405066	0.41914	-2.33779	0.0216093	0.0065918	-4.19422	5.13734e-05	0.00017907
hsa-miR-769-5p	-1.83531	0.06942	0.114653	-4.1995	0.000128591	0.00197273	-2.72305	0.0079427	0.116387	-4.1158	8.22548e-05	0.000111765	-4.7466	4.94058e-06	4.19753e-05
hsa-miR-770-5p	-2.16477	0.0330178	0.0800667	-2.49605	0.0159632	0.0466891	-0.3768	0.707211	0.518478	-2.23808	0.0275518	0.00807293	-3.53915	0.000532727	0.000651244
hsa-miR-801	-1.6562	0.100604	0.132278	-2.59266	0.0122633	0.0391902	-0.811697	0.419181	0.417279	-0.66149	0.509902	0.105495	-3.33963	0.00105202	0.00112694
hsa-miR-802	-2.11005	0.0370891	0.085443	-0.34846	0.729003	0.581536	0.414851	0.679312	1	-0.618823	0.537516	0.112763	-2.90968	0.00421278	0.0034054
hsa-miR-9	-1.5267	0.12967	0.146398	-0.516955	0.607359	0.515375	-0.200455	0.841572	0.564923	-0.525157	0.600701	0.128411	-3.07524	0.00250772	0.00228071
hsa-miR-9*	-0.0249656	0.980134	0.58669	-1.17007	0.247186	0.295828	1.22278	0.224989	1	-0.203524	0.839171	0.199716	-2.18307	0.0304992	0.0207566
hsa-miR-92	-0.782087	0.435836	0.29581	-4.04	0.000178755	0.00275667	-0.0544525	0.956692	0.601494	-2.28753	0.0243835	0.00725156	-3.55756	0.000494376	0.0006175
hsa-miR-92b	0.214982	0.830183	1	-3.36945	0.00139793	0.0100987	0.497634	0.620028	1	-1.65963	0.100289	0.0216807	-2.73412	0.00693038	0.00531913
hsa-miR-93	-3.13565	0.0022014	0.00727273	-3.4444	0.00114972	0.00913188	-2.12456	0.0363688	0.201162	-1.93535	0.0559256	0.0140098	-5.0188	1.37956e-06	1.69231e-05
hsa-miR-95	-0.914966	0.362428	0.260552	-0.983255	0.33066	0.355316	2.59032	0.0112352	0.5327	-0.40028	0.689851	0.154037	1.44324	0.151412	1
hsa-miR-96	-3.45983	0.000778868	0.00242424	-2.12934	0.0381768	0.0860615	-1.15382	0.251528	0.345107	-2.14254	0.0347526	0.00950476	-3.78546	0.000225059	0.000390303
hsa-miR-98	-1.0814	0.282295	0.224627	-0.864195	0.391888	0.394597	1.64214	0.104707	1	-1.6211	0.108312	0.0226791	-1.06408	0.288984	0.167479
hsa-miR-99a	-1.06808	0.287937	0.225736	0.300095	0.765363	1	2.23695	0.0283607	0.714532	0.531461	0.596343	1	0.577181	0.564801	1
hsa-miR-99b	-0.100654	0.920005	0.563537	0.511281	0.611547	1	1.19489	0.235449	1	-0.227479	0.820559	0.194093	1.50857	0.13387	1

## Sheet: miRanda
The results of comparing the RE-scores of ER+ and ER-. RE-scores are calculated by using miRanda target algorithm.
miRNA	Data: HE			Data: MI			Data: MN			Data: VA			Data: WA
	t-score	Pvalue	FDR	t-score	Pvalue	FDR	t-score	Pvalue	FDR	t-score	Pvalue	FDR	t-score	Pvalue	FDR
hsa-let-7a	2.23141	0.0278272	0.2449	-0.458131	0.649277	0.507942	3.20664	0.00193676	0.048425	-0.476878	0.634559	0.25147	1.98351	0.049613	0.329267
hsa-let-7b	2.04387	0.043296	0.319164	-1.0369	0.306018	0.299069	2.38539	0.0198404	0.316805	0.15003	0.88106	1	1.39895	0.164603	0.868562
hsa-let-7c	1.46453	0.146095	0.593731	-1.01834	0.314505	0.305335	2.21632	0.030028	0.333204	-0.719131	0.473847	0.2018	0.657394	0.512278	1
hsa-let-7d	-1.21185	0.228266	0.234615	-2.58549	0.0129472	0.0314566	-0.0298288	0.976277	0.849863	-1.38451	0.169459	0.100007	-2.11485	0.0362927	0.0377049
hsa-let-7e	3.06045	0.00277779	0.0416455	0.758864	0.45223	1	3.12991	0.00257623	0.0570385	0.742236	0.459873	1	2.32534	0.0219427	0.184796
hsa-let-7f	0.477264	0.634279	1	-0.401131	0.690251	0.528651	1.94505	0.0551289	0.384819	0.187685	0.851525	1	0.450856	0.652833	1
hsa-let-7g	-0.322091	0.748023	0.570845	-0.30849	0.759312	0.565671	2.04004	0.0450592	0.390853	1.12885	0.261807	1	0.506441	0.613468	1
hsa-let-7i	1.24742	0.21545	0.784807	-0.165552	0.869321	0.623557	3.6516	0.000491176	0.01277	0.944944	0.347093	1	1.76992	0.0793106	0.500909
hsa-miR-1	-2.06873	0.0408329	0.0857804	-3.28479	0.00185107	0.00904679	-0.600781	0.549456	0.746002	-0.955326	0.341838	0.162446	-2.84687	0.00506109	0.00758112
hsa-miR-100	-0.880987	0.38072	0.34798	2.57571	0.0137552	0.296067	2.07449	0.04131	0.373388	1.43275	0.15557	1	3.94669	0.000133351	0.00175
hsa-miR-101	-1.92981	0.0563539	0.102631	-1.46544	0.149501	0.18219	-1.43843	0.153794	0.581767	-1.15551	0.250782	0.129848	-3.11182	0.00225132	0.0038379
hsa-miR-103	-0.917698	0.36094	0.337649	-3.35219	0.00154793	0.008253	-0.00530329	0.995781	0.849866	-0.623327	0.534564	0.218633	-0.877144	0.381994	0.271446
hsa-miR-105	-2.34477	0.0206775	0.0601568	-1.23047	0.224217	0.240735	0.312451	0.755482	1	0.131944	0.895309	1	-3.53254	0.000554497	0.00112526
hsa-miR-106a	-1.31837	0.190147	0.210071	-1.70266	0.0947961	0.131601	-0.898762	0.371362	0.684221	-0.86782	0.38768	0.177565	-2.53656	0.0122378	0.0159309
hsa-miR-106b	-1.12942	0.261157	0.260574	-2.05672	0.0450394	0.0789761	-0.716263	0.475875	0.710916	-1.05931	0.292146	0.146332	-1.72362	0.0869106	0.0768775
hsa-miR-107	-0.778592	0.437938	0.377004	-2.68857	0.00998627	0.0271459	0.0635524	0.949475	1	-0.673201	0.502456	0.210871	-1.55811	0.121516	0.103068
hsa-miR-10a	-0.303163	0.762309	0.575279	-2.00783	0.050656	0.0844176	-0.148347	0.882415	0.813036	-1.43225	0.155353	0.0944503	-1.05302	0.294008	0.219557
hsa-miR-10b	0.360631	0.719066	1	-1.13565	0.262043	0.268163	-1.7048	0.091954	0.534486	-1.51384	0.133385	0.0892881	-2.76561	0.00650093	0.00921467
hsa-miR-122	1.80732	0.0732237	0.481278	-2.68457	0.00994531	0.0272626	0.85529	0.394633	1	-1.43842	0.153605	0.094315	0.425287	0.671389	1
hsa-miR-124	-0.532899	0.595076	0.473134	-2.58753	0.012965	0.0314718	0.516353	0.607001	1	-1.57083	0.119838	0.084785	-2.32273	0.0217353	0.0252753
hsa-miR-125a-3p	-0.572973	0.567829	0.460531	-4.68529	2.48414e-05	0.00172667	-2.92219	0.00444289	0.237014	-2.79996	0.00621767	0.0153849	-3.96969	0.000113346	0.000295082
hsa-miR-125a-5p	1.60329	0.11167	0.53567	-2.26259	0.029056	0.0559147	1.46072	0.148039	0.7291	-1.22722	0.222775	0.117914	2.62144	0.00984447	0.0985158
hsa-miR-125b	1.76709	0.0799727	0.494562	-1.76216	0.0852171	0.122873	0.402124	0.688737	1	-1.43097	0.155817	0.0941888	0.357479	0.72133	1
hsa-miR-126	0.94431	0.346945	1	-0.740494	0.462773	0.40692	0.810087	0.419874	1	2.11504	0.0370528	1	-1.65047	0.101077	0.0877643
hsa-miR-127-3p	-0.555632	0.579744	0.464482	-2.9415	0.00546391	0.0175942	-2.61915	0.0105061	0.290232	1.40459	0.163405	1	-2.90286	0.0044135	0.00658849
hsa-miR-127-5p	1.59326	0.11414	0.522833	-2.66717	0.0106664	0.0277806	1.3031	0.19625	0.827279	-1.8406	0.0688064	0.0616556	-0.934348	0.351962	0.255043
hsa-miR-128a	0.414657	0.679419	1	-0.726971	0.470833	0.410483	1.95288	0.0541259	0.397672	-1.55667	0.12307	0.0856312	0.529998	0.59705	1
hsa-miR-128b	0.414657	0.679419	1	-0.726971	0.470833	0.410483	1.95288	0.0541259	0.397672	-1.55667	0.12307	0.0856312	0.529998	0.59705	1
hsa-miR-129-3p	-2.58279	0.0111428	0.0425328	-2.38288	0.0221618	0.0461173	-2.13588	0.0360565	0.413514	-1.42485	0.157489	0.0947802	-0.908638	0.365353	0.263033
hsa-miR-129-5p	-3.02605	0.00317434	0.0239314	-2.72128	0.00869317	0.0256404	-0.679912	0.498475	0.718303	-0.770947	0.442676	0.193263	-3.9648	0.000115846	0.000296774
hsa-miR-130a	-2.90996	0.0043616	0.0270558	-2.85172	0.00643221	0.0200294	-1.20341	0.231819	0.6415	-1.81253	0.0730654	0.0635102	-3.99188	0.000102689	0.000269492
hsa-miR-130b	-2.67048	0.0087018	0.0388821	-2.61566	0.0120813	0.0303242	-1.16924	0.245254	0.649396	-1.87316	0.0641209	0.0617097	-3.92444	0.000133717	0.000336364
hsa-miR-132	-5.10144	1.31132e-06	0	-5.2092	4.44331e-06	0.0008875	-5.41387	5.17114e-07	0.0035	-2.11278	0.0372911	0.0436337	-8.58676	1.95198e-14	0
hsa-miR-133a	-0.316276	0.752379	0.569975	-2.90938	0.00539358	0.0188671	1.72359	0.0881552	0.518458	-1.3505	0.180107	0.103707	-1.45585	0.147821	0.122765
hsa-miR-133b	0.0462984	0.963159	1	-2.67776	0.010162	0.0274006	1.94909	0.0543993	0.390956	-0.958014	0.340503	0.163	-1.75157	0.0822673	0.0747034
hsa-miR-134	-0.27795	0.781538	0.581266	-2.04853	0.0472908	0.0787238	2.10685	0.0388648	0.382973	-3.00419	0.0034283	0.0113244	0.998959	0.319941	1
hsa-miR-135a	-1.73677	0.085702	0.126388	-2.99313	0.00412284	0.0160323	-0.244409	0.807453	0.805815	-1.81016	0.0735826	0.0633565	-3.30911	0.00120553	0.00212435
hsa-miR-135b	-1.55122	0.124241	0.157364	-3.41407	0.00119736	0.00766154	-0.273645	0.785028	0.80263	-2.75822	0.00703518	0.0161946	-3.8698	0.00016879	0.000392857
hsa-miR-136	-0.954084	0.342605	0.324685	-2.28775	0.0261419	0.0541077	-0.214767	0.830447	0.805681	-2.56755	0.0118339	0.0239841	-4.65157	7.3402e-06	3.58974e-05
hsa-miR-137	-0.822471	0.412641	0.364532	-1.35008	0.183118	0.20879	-0.371872	0.710827	0.806374	-0.671861	0.503307	0.210548	-2.22674	0.0273414	0.0301242
hsa-miR-138	2.3672	0.0197966	0.220233	0.365624	0.716515	1	2.6933	0.00870898	0.18028	-0.438573	0.662015	0.253761	4.20725	5.12615e-05	0.0007
hsa-miR-139-3p	3.09574	0.00242531	0.04079	0.34976	0.728111	1	2.31371	0.0229062	0.340871	0.240195	0.810697	1	2.62249	0.00983144	0.109824
hsa-miR-139-5p	0.615822	0.539426	1	-1.65618	0.104097	0.139998	1.30391	0.195939	0.840045	0.00414169	0.996704	1	0.898631	0.370417	1
hsa-miR-140-3p	-2.0496	0.0428362	0.0885269	-1.7872	0.0808626	0.119145	-0.785783	0.43415	0.702931	-3.7296	0.000327014	0.002975	-1.69894	0.0919042	0.0805622
hsa-miR-140-5p	-0.910249	0.364626	0.338325	-0.898352	0.373586	0.3502	-0.760273	0.449113	0.711469	-1.20255	0.232146	0.120931	-0.7699	0.442642	0.310237
hsa-miR-141	-1.6039	0.111712	0.145716	-2.18427	0.0333482	0.0642892	0.297295	0.766946	1	-0.751209	0.4544	0.196787	-1.52667	0.129011	0.108619
hsa-miR-142-3p	-0.893438	0.373721	0.343468	-0.714848	0.478136	0.414549	0.818972	0.41516	1	-0.566483	0.572411	0.233071	-0.720418	0.472457	0.327719
hsa-miR-142-5p	-2.5615	0.0117507	0.0428731	-3.4475	0.00109595	0.00741163	-2.03893	0.0443467	0.429868	-1.94052	0.0553006	0.0575704	-3.94713	0.000119226	0.000319048
hsa-miR-143	0.767068	0.444832	1	-0.0917987	0.9272	0.64927	1.7766	0.079911	0.4896	-1.36961	0.174087	0.101214	-1.56037	0.121034	0.10301
hsa-miR-144	-1.81271	0.0726876	0.113516	-3.21034	0.00230985	0.0104565	-1.4073	0.162766	0.586138	-0.834961	0.405835	0.182342	-2.95841	0.00360925	0.00580451
hsa-miR-145	-3.71534	0.000333318	0.00807692	-5.10918	6.62812e-06	0.000977778	-3.05347	0.00296096	0.236475	-2.5065	0.0138928	0.0263224	-5.42868	2.45015e-07	1.875e-05
hsa-miR-146a	-1.61563	0.109188	0.143288	-1.78054	0.0805916	0.119731	-0.904754	0.36838	0.684717	-0.521207	0.603436	0.243499	-3.45558	0.000715667	0.001444
hsa-miR-146b-3p	0.624905	0.53325	1	-3.57492	0.000929163	0.00655507	-0.442375	0.659241	0.792795	-2.0798	0.0402916	0.0460434	-1.21858	0.22518	0.177384
hsa-miR-146b-5p	-1.8749	0.0635063	0.109918	-1.18042	0.242613	0.25369	-0.651158	0.516816	0.729193	-0.743803	0.458833	0.19551	-3.06842	0.00254337	0.00431825
hsa-miR-147	1.87553	0.0634352	0.44076	-3.13575	0.00292166	0.0120361	-1.35713	0.178364	0.60434	-0.690982	0.4914	0.207802	-1.34347	0.181453	0.14616
hsa-miR-147b	1.23389	0.21991	0.789546	-3.52105	0.000981346	0.0072375	2.09174	0.0396475	0.371138	-3.43473	0.000909565	0.00481538	0.635321	0.526461	1
hsa-miR-148a	-1.15687	0.24995	0.251739	-0.874454	0.386139	0.357947	0.593357	0.554428	1	-0.503463	0.615808	0.24683	-0.518192	0.605104	0.409387
hsa-miR-148b	-0.876559	0.382855	0.348586	-1.58693	0.119194	0.153042	0.361942	0.718245	1	-0.469317	0.639921	0.251546	-0.738712	0.461192	0.321075
hsa-miR-149	0.817612	0.415486	1	-2.12154	0.0399487	0.0704165	-2.46055	0.0158448	0.333103	-1.87667	0.0637006	0.0617472	-1.19557	0.233979	0.183034
hsa-miR-150	-3.26926	0.00148405	0.01674	-3.92929	0.000326167	0.00375	-2.88969	0.00489003	0.241973	-4.42225	2.6528e-05	0.000875	-3.7538	0.000259039	0.000554667
hsa-miR-151-3p	-3.80299	0.000234662	0.00660833	-5.00093	8.86054e-06	0.00109091	-1.96468	0.0531054	0.472377	-2.18385	0.0314415	0.0391622	-4.50498	1.46634e-05	4.52381e-05
hsa-miR-151-5p	0.989688	0.324491	1	-1.61419	0.113473	0.146551	0.0809895	0.935636	1	-0.157209	0.875418	0.327653	0.858667	0.392035	1
hsa-miR-152	-0.358968	0.720324	0.554238	-2.05485	0.0452256	0.07895	0.604716	0.547068	1	-0.981858	0.328676	0.158363	-0.810719	0.418841	0.29676
hsa-miR-153	-0.00995495	0.992078	0.691136	-2.85422	0.00606358	0.0200283	0.342164	0.733028	1	-0.606235	0.54583	0.223066	-0.886333	0.37693	0.270626
hsa-miR-154	-0.773879	0.440768	0.377788	-0.696523	0.489429	0.420212	0.504358	0.615426	1	-1.6801	0.096241	0.0776905	-1.35339	0.178022	0.144142
hsa-miR-155	-1.08602	0.279966	0.275016	-3.49561	0.000961958	0.00718846	-0.503493	0.615902	0.785554	-1.33976	0.183623	0.104677	-3.29633	0.00122157	0.00219138
hsa-miR-15a	-3.04102	0.00298492	0.0236029	-3.41657	0.00132312	0.00777416	-1.39152	0.167623	0.591436	-1.91315	0.0587601	0.0589866	-3.36215	0.00103151	0.00187982
hsa-miR-15b	-2.72964	0.00738788	0.0358885	-4.37007	6.94044e-05	0.0020069	-2.21838	0.0290772	0.393283	-2.88864	0.00479754	0.0134542	-4.38168	2.44471e-05	6.95652e-05
hsa-miR-16	-3.5263	0.000614445	0.0100632	-5.2413	4.07226e-06	0.00111667	-1.93947	0.0558239	0.482003	-3.08292	0.00269905	0.00958684	-5.32106	4.38774e-07	1.57895e-05
hsa-miR-17	-0.99603	0.321453	0.308106	-1.52714	0.133015	0.166399	-0.579104	0.564146	0.756213	-0.747617	0.45654	0.196456	-1.92335	0.0564565	0.0538578
hsa-miR-181a	-3.07547	0.00266389	0.0234742	-2.45439	0.017395	0.0410293	-0.729102	0.467793	0.715168	-0.442207	0.659359	0.254106	-4.33743	2.61036e-05	7.87234e-05
hsa-miR-181b	-1.0905	0.278021	0.27434	-1.57269	0.121987	0.155268	1.29249	0.199496	0.801502	0.0339447	0.972995	1	-1.17414	0.242231	0.187576
hsa-miR-181c	-2.29088	0.023946	0.0649576	-2.83844	0.00644884	0.0203128	-0.126164	0.899878	0.818992	-0.139604	0.889276	0.33215	-2.88316	0.00451504	0.00694214
hsa-miR-181d	-2.40945	0.0176708	0.0563054	-3.31963	0.0016545	0.00855619	0.0235451	0.981269	1	-0.469441	0.639842	0.252277	-2.9525	0.00364488	0.00582519
hsa-miR-182	-1.06918	0.28754	0.278404	-2.18145	0.0339682	0.0644	0.0694786	0.944773	1	-1.25248	0.213544	0.114396	-2.03368	0.0437232	0.0439722
hsa-miR-183	0.224124	0.823072	1	-0.699922	0.48695	0.419897	1.70598	0.0916575	0.524873	-0.33105	0.74134	0.280387	0.315584	0.752754	1
hsa-miR-184	-0.748462	0.455771	0.387535	-4.488	5.51656e-05	0.001744	-2.97624	0.0037337	0.247306	-3.97427	0.000137901	0.0023	-4.54978	1.14436e-05	3.90244e-05
hsa-miR-185	0.568031	0.571163	1	-3.76788	0.000491755	0.00472105	-1.59649	0.114237	0.564183	-1.48658	0.140782	0.0899616	-3.56222	0.000520276	0.00104783
hsa-miR-186	-2.16936	0.0321716	0.0725723	-1.72615	0.0903233	0.129304	-0.94152	0.349026	0.673462	-0.443563	0.658368	0.254431	-3.56048	0.000500797	0.00104516
hsa-miR-187	2.10883	0.0372221	0.293712	-1.89487	0.0642944	0.100954	0.820086	0.414677	1	0.812662	0.418445	1	1.76619	0.0798829	0.489645
hsa-miR-188-3p	2.68875	0.0081395	0.113079	-2.89838	0.00584088	0.0188903	-1.43258	0.155699	0.579916	-1.75449	0.0828135	0.0691352	-3.01077	0.00310959	0.00505692
hsa-miR-188-5p	-4.38386	2.56833e-05	0.00122	-3.89486	0.000357403	0.00376923	-3.93305	0.00016181	0.09284	-3.43578	0.000887206	0.00517083	-6.47253	1.72685e-09	0
hsa-miR-18a	-0.0400407	0.968133	0.67693	-2.06849	0.0437565	0.077731	-0.192778	0.8476	0.804639	-1.67229	0.0977778	0.0778181	-1.18543	0.237855	0.185456
hsa-miR-18b	-0.68182	0.496868	0.41499	-1.71817	0.0920744	0.128881	-0.217516	0.828311	0.814803	-0.675137	0.501251	0.211034	-1.29589	0.197115	0.157253
hsa-miR-190	-2.36085	0.0199921	0.0600859	-3.5075	0.000953753	0.007125	-1.23758	0.219299	0.651039	-1.42195	0.158364	0.0947783	-3.05573	0.00265267	0.00442031
hsa-miR-190b	-0.261019	0.794557	0.588635	-1.12062	0.26768	0.271232	1.79427	0.0763032	0.483842	-0.425931	0.671126	0.256956	-0.323084	0.747077	0.491691
hsa-miR-191	-0.62049	0.536374	0.442184	0.773243	0.44367	1	3.83143	0.000261882	0.0082375	0.177062	0.859849	1	2.49175	0.0140349	0.1295
hsa-miR-192	-0.916347	0.361933	0.336806	-1.48557	0.144126	0.17749	0.91733	0.361353	0.988278	-1.5566	0.122917	0.0851439	-0.688606	0.492167	0.339035
hsa-miR-193a-3p	-0.865853	0.388276	0.352296	-3.90643	0.000296803	0.00372549	-1.57013	0.119993	0.563123	-1.25339	0.213189	0.114735	-3.89924	0.000146612	0.000373134
hsa-miR-193a-5p	0.384293	0.701507	1	-2.33419	0.0241439	0.0500734	0.611107	0.542787	1	-1.28008	0.20379	0.112085	-0.627604	0.531491	0.361065
hsa-miR-193b	0.211873	0.832567	1	-1.39229	0.170876	0.198809	-1.81189	0.0739914	0.509059	0.83529	0.405708	1	-0.29058	0.771821	0.503105
hsa-miR-194	-3.5515	0.000567147	0.00981667	-2.81873	0.0069539	0.0211475	-1.73096	0.0870503	0.530339	-2.08823	0.0394539	0.0456381	-4.18742	5.02133e-05	0.000144231
hsa-miR-195	-3.55548	0.00057409	0.0103	-4.25698	0.000101676	0.00234242	-1.6825	0.0961817	0.536216	-3.14713	0.00220654	0.00889412	-3.93085	0.000139586	0.000335937
hsa-miR-196a	-0.04728	0.962387	0.677521	-1.14969	0.254534	0.263829	2.00232	0.048125	0.399353	-1.60382	0.112145	0.0829944	-0.956137	0.340493	0.24796
hsa-miR-196b	-0.0067464	0.994633	0.690595	-0.872582	0.386736	0.3577	2.09634	0.0388199	0.379168	-1.52544	0.130568	0.089352	-0.148483	0.882145	0.565255
hsa-miR-197	1.12001	0.265031	0.905839	-0.0824542	0.934678	0.651456	1.23096	0.221933	0.839385	-2.45805	0.0158598	0.0284214	0.883688	0.378526	1
hsa-miR-198	-0.0469051	0.962672	0.675441	-2.67272	0.0107888	0.0275776	-0.537836	0.592185	0.771142	-3.77381	0.000286857	0.00268667	0.98589	0.326069	1
hsa-miR-199a-3p	-1.44375	0.151771	0.179447	-1.21429	0.230462	0.244138	-0.293208	0.77002	0.80543	-1.50403	0.135895	0.0899436	-2.01641	0.0455915	0.0453808
hsa-miR-199a-5p	-0.45177	0.652491	0.510174	-2.04913	0.0463266	0.0789394	1.67024	0.0986208	0.538459	0.328299	0.74343	1	-0.45439	0.650363	0.436761
hsa-miR-199b-3p	-1.44375	0.151771	0.179447	-1.21429	0.230462	0.244138	-0.293208	0.77002	0.80543	-1.50403	0.135895	0.0899436	-2.01641	0.0455915	0.0453808
hsa-miR-199b-5p	-0.00478959	0.996188	0.689378	-0.755563	0.453636	0.401582	2.24646	0.0271242	0.36467	-0.0186784	0.985138	0.367132	0.131129	0.895869	1
hsa-miR-19a	-2.98252	0.00352322	0.0263389	-3.5026	0.000950785	0.00715195	-1.42231	0.15836	0.58132	-1.65176	0.101885	0.0789477	-3.89184	0.000152876	0.000377941
hsa-miR-19b	-2.64082	0.00950849	0.0385885	-2.90894	0.00531399	0.0184951	-0.97471	0.332264	0.673958	-1.60602	0.111597	0.0836722	-3.06072	0.00264362	0.00438819
hsa-miR-200a	-1.68119	0.0956317	0.138451	-3.4286	0.0011533	0.00767586	-0.571987	0.568808	0.756735	-0.955492	0.341762	0.163041	-2.92271	0.00403593	0.00629416
hsa-miR-200b	-1.63573	0.104786	0.138547	-2.66665	0.010453	0.0276568	-1.00677	0.317068	0.670988	-1.09119	0.277952	0.141367	-3.52064	0.000573702	0.00114948
hsa-miR-200c	-1.74791	0.0832527	0.125235	-2.46829	0.0173231	0.0400985	-0.945851	0.346891	0.675208	-1.36595	0.17518	0.101383	-3.55525	0.000512218	0.00104681
hsa-miR-202	1.86886	0.0643416	0.4331	-1.38042	0.174357	0.200575	1.29854	0.198213	0.819761	-0.601768	0.548813	0.223715	-0.154932	0.877119	0.563767
hsa-miR-203	-2.21276	0.028883	0.0712355	-2.05175	0.0455915	0.07882	-0.959692	0.339873	0.679831	-1.29864	0.197213	0.109477	-3.72619	0.000271121	0.000597468
hsa-miR-204	-1.9833	0.0498957	0.0978018	-3.2889	0.00198345	0.00903426	-1.05499	0.294618	0.688679	-3.55681	0.000592862	0.00412857	-3.11572	0.00231947	0.00384672
hsa-miR-205	1.70695	0.0906697	0.515657	0.682231	0.498374	1	-0.793002	0.429736	0.702566	-0.631582	0.529188	0.216859	-1.49161	0.138056	0.115278
hsa-miR-206	-0.764153	0.446415	0.381119	-2.75698	0.00822294	0.0238816	0.618556	0.537755	1	-1.05096	0.295952	0.147097	-0.917601	0.360444	0.260549
hsa-miR-208	-1.23215	0.220562	0.231198	-0.535122	0.595155	0.478211	0.176973	0.859942	1	-1.52797	0.129871	0.089414	-1.41994	0.157765	0.130723
hsa-miR-208b	-0.283563	0.777312	0.580109	0.834032	0.408622	1	1.11069	0.269942	0.877379	-1.04626	0.298108	0.147611	0.212023	0.832401	1
hsa-miR-20a	-1.65629	0.100459	0.138859	-2.54695	0.013946	0.034088	-0.983084	0.328479	0.677774	-1.41159	0.161342	0.0956005	-2.57004	0.0111789	0.014829
hsa-miR-20b	-1.44219	0.151992	0.178977	-1.10728	0.273419	0.275364	0.00759044	0.993963	1	-0.668685	0.505324	0.210808	-1.5904	0.113957	0.0978429
hsa-miR-21	-1.82519	0.0707899	0.115483	-1.25846	0.214584	0.233408	-0.837449	0.404616	0.689934	-1.80178	0.0747514	0.0640547	-2.64912	0.00893732	0.0124348
hsa-miR-210	4.95762	2.64385e-06	0.0001	2.83122	0.00688916	0.4218	4.85899	5.8184e-06	0.000266667	0.854584	0.395109	1	7.11864	9.10869e-11	0
hsa-miR-211	-2.5622	0.0117658	0.0434303	-3.36961	0.00158673	0.0081299	-1.31453	0.192466	0.61182	-3.68987	0.000377331	0.00304444	-4.14015	6.87363e-05	0.000172222
hsa-miR-212	-4.2367	4.52146e-05	0.00181429	-3.90706	0.000329457	0.003794	-3.28605	0.00147759	0.174746	-1.74307	0.0845684	0.070328	-6.19882	8.37429e-09	0
hsa-miR-214	1.72903	0.0863448	0.506019	-2.40899	0.0201768	0.0441005	0.940337	0.349834	0.994436	-4.05097	0.000109706	0.00226667	0.712912	0.477321	1
hsa-miR-215	-1.30122	0.196045	0.213083	-1.21559	0.229963	0.245116	0.501371	0.617269	1	-2.90051	0.00462998	0.0132617	-0.970109	0.333438	0.243666
hsa-miR-216a	-2.00617	0.0471015	0.0948054	-5.71825	4.72399e-07	0.0006	-2.59678	0.0111422	0.284042	-2.1919	0.0308679	0.0388309	-5.48514	1.71125e-07	2.14286e-05
hsa-miR-216b	-3.13786	0.00216812	0.0227704	-3.51468	0.000907723	0.00716081	-1.50241	0.136705	0.560524	-0.98947	0.324964	0.158358	-4.03174	8.51432e-05	0.000256364
hsa-miR-217	1.12548	0.262767	0.912784	-1.43491	0.157916	0.188909	1.25587	0.21256	0.821461	-0.501761	0.617	0.246599	0.340133	0.734244	1
hsa-miR-218	-4.11742	7.88359e-05	0.00252222	-4.17063	0.000127354	0.00284412	-2.60875	0.0106999	0.286728	-2.34493	0.021183	0.0319756	-5.22968	5.82997e-07	1.42857e-05
hsa-miR-219-1-3p	-2.97336	0.00359187	0.0249436	-4.05606	0.000190928	0.00309286	-1.19827	0.234171	0.63422	0.576301	0.565809	1	-4.27357	3.42089e-05	0.000106122
hsa-miR-219-2-3p	-0.784107	0.434805	0.377372	-3.3751	0.00141301	0.00809687	-0.381982	0.703366	0.80387	-2.12648	0.0360607	0.0426961	-3.49861	0.000603449	0.00124592
hsa-miR-219-5p	-3.30306	0.00132609	0.0164	-3.73872	0.000490752	0.00491186	-1.59882	0.113459	0.576974	-1.87168	0.0643378	0.0614168	-2.37983	0.018619	0.0226267
hsa-miR-22	-2.60245	0.0107145	0.0410937	-4.50972	4.72882e-05	0.00178696	-2.35361	0.0208145	0.352493	-3.43568	0.000884751	0.004972	-4.86678	3.27174e-06	3.07692e-05
hsa-miR-220	-0.591557	0.555366	0.454083	-1.87991	0.066088	0.10309	1.55604	0.123531	0.644988	-1.46003	0.147601	0.0924852	-0.418884	0.676031	0.451002
hsa-miR-220b	1.78002	0.0777068	0.495418	0.242773	0.809447	1	2.54328	0.0127426	0.253419	-2.6822	0.00864255	0.0193017	2.62183	0.00986085	0.103872
hsa-miR-221	-2.71295	0.00777846	0.0361074	-3.36257	0.00155233	0.00821224	-1.05234	0.295467	0.685151	-2.0791	0.0403056	0.0456897	-3.41611	0.000832452	0.00156509
hsa-miR-222	-2.07898	0.0398524	0.0846217	-4.29754	8.62914e-05	0.00224194	-1.79307	0.0762111	0.507469	-2.75512	0.0070478	0.016014	-4.55051	1.14387e-05	4e-05
hsa-miR-223	-1.85907	0.0660735	0.111841	-1.79313	0.0789389	0.118232	0.127019	0.899234	1	-1.2477	0.215209	0.114802	-2.10448	0.037129	0.0381039
hsa-miR-224	-1.84846	0.0675316	0.112528	-4.61771	2.8408e-05	0.00159	-1.87472	0.0642684	0.495581	-2.86704	0.00511079	0.013638	-4.73132	5.55774e-06	2.64706e-05
hsa-miR-23a	-2.17607	0.0318319	0.0728667	-1.76172	0.0837938	0.122537	0.670151	0.504592	1	-0.340275	0.734402	0.278112	-2.31945	0.0217407	0.0253322
hsa-miR-23b	-2.48562	0.0145594	0.0473425	-1.31919	0.193179	0.216021	0.455117	0.650148	1	-0.664555	0.50795	0.211323	-2.81454	0.00555497	0.00811361
hsa-miR-24	1.64972	0.101589	0.523549	-2.94657	0.00515549	0.0175	0.474806	0.636189	1	-1.62719	0.107305	0.0807682	1.96008	0.0521325	0.336742
hsa-miR-25	-1.52206	0.13128	0.162493	-2.03475	0.0468404	0.080615	0.329117	0.742861	1	-1.45546	0.148838	0.0928042	-2.52384	0.012673	0.0162772
hsa-miR-26a	-2.55854	0.0118091	0.04255	-0.284226	0.777442	0.574697	0.0934668	0.925762	1	-1.6414	0.104065	0.0795458	-1.96499	0.0511935	0.0504217
hsa-miR-26b	-1.70231	0.0914564	0.133622	0.465169	0.643864	1	1.32984	0.187236	0.821022	-1.2131	0.228114	0.119788	-0.995436	0.321101	0.23715
hsa-miR-27a	-0.569113	0.570591	0.459062	-2.42258	0.0193388	0.0431473	-1.59685	0.114249	0.571072	-1.93027	0.0565721	0.057835	-2.62003	0.00981869	0.0132297
hsa-miR-27b	-1.84791	0.0674751	0.110969	-3.19298	0.00251271	0.0108466	-2.17762	0.0322907	0.402729	-2.33248	0.0217938	0.0326446	-3.71422	0.000294768	0.000616049
hsa-miR-28-3p	-0.370023	0.712176	0.552087	-1.67646	0.100438	0.136881	2.03943	0.0445408	0.380137	-1.30077	0.19652	0.110094	0.128667	0.897789	1
hsa-miR-28-5p	-1.19803	0.233579	0.236496	-2.85645	0.00665412	0.0200285	-1.1286	0.262289	0.651526	-0.373759	0.709435	0.269401	-2.13964	0.0344939	0.0360234
hsa-miR-296-3p	0.992243	0.323162	1	-3.18867	0.00266053	0.010695	-0.681454	0.497259	0.721438	-3.6631	0.000424961	0.00314737	-1.36358	0.175293	0.142648
hsa-miR-296-5p	1.65741	0.100246	0.528317	-1.77911	0.0816256	0.119615	0.275907	0.783302	1	-0.97086	0.33409	0.16045	2.19233	0.0298419	0.229046
hsa-miR-297	-1.81625	0.0719853	0.114304	-3.34122	0.00165451	0.00824951	-2.66024	0.00924272	0.287607	-1.50294	0.136215	0.0896206	-3.83607	0.000183084	0.000447887
hsa-miR-299-3p	0.0654509	0.947945	1	-3.29166	0.00191673	0.00905327	-1.49427	0.138482	0.560251	-0.540947	0.589816	0.239537	-1.31845	0.189949	0.151716
hsa-miR-299-5p	-2.11681	0.036622	0.0784448	-4.95788	1.00838e-05	0.00101538	-0.445555	0.657045	0.794784	-2.0626	0.0420737	0.0465028	-3.98602	0.000108558	0.000275
hsa-miR-29a	0.815838	0.416267	1	-0.605084	0.548145	0.455144	1.34945	0.180886	0.810524	-0.827123	0.410244	0.183821	0.361262	0.718503	1
hsa-miR-29b	0.138191	0.89034	1	-0.680522	0.499512	0.424751	1.54029	0.127209	0.649881	-0.789141	0.432017	0.18953	0.131197	0.895828	1
hsa-miR-29c	0.968481	0.334866	1	-0.506395	0.615041	0.488217	2.4158	0.0178634	0.3107	-1.27418	0.205724	0.111681	1.10013	0.273337	1
hsa-miR-300	-1.15078	0.252306	0.253015	-1.19116	0.239194	0.250673	0.0797558	0.936602	1	-0.472302	0.637798	0.252154	-1.02116	0.308872	0.228908
hsa-miR-301a	-3.05744	0.00280464	0.0238594	-3.00669	0.00420516	0.0156136	-2.35371	0.0206881	0.36123	-1.43721	0.153951	0.0940505	-5.13143	8.88354e-07	2.17391e-05
hsa-miR-301b	-2.49242	0.014189	0.0472236	-2.45512	0.01792	0.0411665	-1.45684	0.148571	0.580949	-0.898571	0.371154	0.172059	-4.18902	4.7917e-05	0.000147059
hsa-miR-302a	-1.01764	0.311126	0.299737	-2.09845	0.0406141	0.0732783	0.0766881	0.93905	1	-0.517831	0.605784	0.243017	-2.35223	0.0198171	0.0238927
hsa-miR-302b	-1.81368	0.0724442	0.1141	-3.17219	0.00251039	0.0110017	-1.05041	0.296536	0.681099	-0.705723	0.482095	0.204958	-3.42946	0.000771218	0.00151442
hsa-miR-302c	-1.74542	0.0838269	0.124987	-3.03306	0.00373715	0.014945	-1.0318	0.305156	0.673466	-1.27908	0.203987	0.111773	-3.73938	0.000255747	0.000576623
hsa-miR-302d	-1.34324	0.18208	0.20641	-1.72073	0.0908863	0.129637	0.148266	0.882475	1	-0.805562	0.422507	0.187684	-1.93312	0.0550144	0.0529302
hsa-miR-30a	-1.31154	0.19241	0.210412	-0.536323	0.594257	0.478938	0.0729115	0.94203	1	-0.477566	0.634057	0.252025	-1.39372	0.16557	0.136092
hsa-miR-30b	-3.44529	0.000801035	0.012165	-1.84533	0.0713115	0.108502	-0.854467	0.395085	0.687177	-0.98485	0.327225	0.158887	-3.44519	0.000749095	0.00148812
hsa-miR-30c	-2.83839	0.00539867	0.0307565	-1.68201	0.0991034	0.136012	-0.636445	0.526098	0.730696	-1.2367	0.219284	0.116475	-2.95404	0.00368348	0.00583731
hsa-miR-30d	-1.93499	0.0556119	0.103155	-1.78339	0.0809461	0.119558	-0.758415	0.450112	0.708396	-1.22476	0.22371	0.117894	-2.64215	0.00921403	0.0125274
hsa-miR-30e	-1.32993	0.18626	0.209095	-1.20816	0.23298	0.245557	-0.438064	0.662328	0.787445	-0.747554	0.45659	0.195794	-2.35573	0.0197756	0.0238152
hsa-miR-31	-0.209515	0.834445	0.613399	-2.21647	0.0313141	0.0602277	0.813551	0.418498	1	-1.85854	0.0663663	0.0626	-2.81488	0.00559342	0.00815959
hsa-miR-32	-1.21675	0.22621	0.234983	-2.05385	0.0450759	0.0787968	-0.0243221	0.980652	0.849478	-0.496559	0.62065	0.247467	-2.20463	0.0289066	0.0316523
hsa-miR-320	-0.524596	0.600936	0.475795	-2.68312	0.0100586	0.027207	0.142381	0.887129	1	-2.14978	0.0341146	0.0412158	-1.28731	0.200311	0.158991
hsa-miR-323-3p	-1.67275	0.0974244	0.138897	-0.695649	0.489715	0.419464	0.166004	0.868554	1	-0.800006	0.425703	0.18788	-0.807316	0.420746	0.297132
hsa-miR-323-5p	2.1675	0.0321655	0.264916	-0.582108	0.56339	0.460338	0.122763	0.902576	1	-0.404665	0.686713	0.261593	2.62605	0.00960613	0.115631
hsa-miR-324-3p	1.34054	0.182641	0.691211	-1.63452	0.109416	0.142943	0.140575	0.888512	1	-1.14953	0.253224	0.130573	0.296563	0.767211	1
hsa-miR-324-5p	1.64069	0.103587	0.520255	-2.30875	0.0260543	0.0523161	-1.5588	0.122735	0.558028	-0.175226	0.861278	0.323912	1.48531	0.139776	0.777035
hsa-miR-325	-1.89638	0.0606017	0.106764	-2.25067	0.0288677	0.0568943	-0.831664	0.407835	0.685187	-2.56243	0.0119658	0.0239703	-4.81293	3.42158e-06	2.75862e-05
hsa-miR-326	0.593891	0.55374	1	-2.6986	0.010025	0.026781	-1.34919	0.180778	0.604135	-3.41311	0.000946545	0.00497037	0.0984269	0.921738	1
hsa-miR-328	1.57675	0.117639	0.528585	-0.119284	0.905567	0.63958	0.159586	0.873596	1	-0.457215	0.648561	0.251627	3.72263	0.000276191	0.00377
hsa-miR-329	-3.12162	0.00233536	0.0229321	-3.11752	0.00327392	0.0123992	0.643849	0.521609	1	-2.31217	0.0229699	0.0333694	-1.08061	0.281792	0.213314
hsa-miR-330-3p	-0.447185	0.655665	0.510838	-1.80063	0.0780901	0.117081	1.67819	0.0967359	0.541382	-1.0319	0.304767	0.149193	-1.09691	0.274643	0.208687
hsa-miR-330-5p	1.31008	0.192744	0.716528	-1.70349	0.0955798	0.131842	0.123202	0.902255	1	-2.96846	0.00380172	0.0122762	2.10361	0.0371458	0.274707
hsa-miR-331-3p	2.10653	0.0372743	0.284367	-2.21737	0.031718	0.0603717	0.191882	0.848257	1	-1.27848	0.204301	0.111371	1.10072	0.272802	1
hsa-miR-331-5p	-2.36779	0.0197668	0.0606421	-5.63804	6.25304e-07	0.0006	-2.33009	0.0219773	0.358219	-1.58156	0.117176	0.085108	-4.421	1.84405e-05	6.27907e-05
hsa-miR-335	-2.28568	0.0241833	0.0649558	-2.76251	0.00814586	0.0238745	-0.198955	0.842753	0.804525	-0.949015	0.345021	0.162144	-2.41213	0.0172235	0.0213573
hsa-miR-337-3p	-2.75426	0.00678983	0.034986	-2.14647	0.0369458	0.0682008	-0.868476	0.387561	0.691254	-1.68762	0.0947842	0.0770767	-2.65165	0.00878868	0.0124403
hsa-miR-337-5p	-0.730961	0.466619	0.39482	-2.22795	0.030058	0.0592821	-1.91467	0.0587388	0.48323	-2.37333	0.0196695	0.0309456	-2.38391	0.0185202	0.022492
hsa-miR-338-3p	2.23712	0.0274382	0.252327	-0.531401	0.597445	0.478598	1.96219	0.0529686	0.421811	-2.47905	0.0149474	0.0277029	0.240009	0.810727	1
hsa-miR-338-5p	-2.78849	0.00629764	0.0335125	-2.2874	0.0262585	0.0539081	-1.70286	0.0920066	0.528669	-1.85368	0.0668937	0.0603947	-3.64877	0.000366014	0.0008
hsa-miR-339-3p	3.64826	0.000408714	0.01058	-0.849932	0.400264	0.366106	2.23667	0.0279486	0.343364	0.217348	0.828414	1	3.20499	0.00169315	0.0236833
hsa-miR-339-5p	0.203882	0.838824	1	-2.44069	0.0191536	0.0419605	-1.83504	0.0698298	0.500126	-2.23429	0.0278743	0.0376099	-1.60713	0.110326	0.0950439
hsa-miR-33a	-1.07177	0.28635	0.278598	-3.89023	0.000279591	0.00373396	-1.2204	0.225607	0.646113	-0.875203	0.383673	0.176257	-3.40603	0.000857881	0.00162336
hsa-miR-33b	-1.2974	0.197609	0.213383	-3.93336	0.000236614	0.00377872	-0.819221	0.415031	0.689323	-0.643397	0.521544	0.21614	-3.42492	0.000799806	0.00152476
hsa-miR-340	-0.72592	0.46945	0.394173	-1.09917	0.276762	0.277514	0.486349	0.627897	1	-0.882296	0.379844	0.175049	-1.11621	0.266042	0.203829
hsa-miR-342-3p	-2.31455	0.0224422	0.063778	-2.3645	0.0226683	0.0474256	-0.415063	0.679332	0.790514	-1.82915	0.0706142	0.0622222	-2.86416	0.00480199	0.00723732
hsa-miR-342-5p	0.571418	0.56878	1	-4.65087	2.86148e-05	0.001825	-2.84383	0.00565144	0.253943	-2.40779	0.0180478	0.0299693	-1.95309	0.0529603	0.0513434
hsa-miR-345	0.477027	0.63427	1	-1.25213	0.216133	0.234098	-0.625891	0.532992	0.733505	-3.79997	0.000259563	0.00281538	0.450031	0.653501	1
hsa-miR-346	1.11601	0.2668	0.897005	-2.47898	0.0173944	0.0392774	-0.291036	0.771769	0.803021	-1.3063	0.194607	0.110079	-0.10408	0.917274	0.583845
hsa-miR-34a	-1.85245	0.0667099	0.112531	-3.48414	0.00115367	0.0071321	-0.841092	0.402665	0.691861	-3.60027	0.000526098	0.0037	-1.94883	0.0534725	0.0515741
hsa-miR-34b	-1.33821	0.183532	0.207187	-1.38597	0.172338	0.199496	-0.339605	0.73498	0.811148	-1.66649	0.0989104	0.0777325	-4.69682	5.43101e-06	2.7027e-05
hsa-miR-34c-3p	-2.02393	0.0457001	0.0928752	-1.28084	0.206922	0.227236	-1.33132	0.186487	0.605382	-1.76208	0.0813228	0.0685589	-2.78511	0.00605553	0.0088027
hsa-miR-34c-5p	0.597764	0.551188	1	-2.89022	0.00605867	0.0190479	0.592661	0.554955	1	-2.21174	0.029519	0.0379316	-0.297026	0.766957	0.501432
hsa-miR-361-3p	-0.056479	0.955056	0.676969	-2.73104	0.00927621	0.0251485	-0.950444	0.344613	0.676723	-1.47162	0.144628	0.0915128	0.149332	0.881504	1
hsa-miR-361-5p	-4.25546	4.48976e-05	0.00198333	-3.9346	0.000237467	0.00392889	-2.1512	0.0342132	0.411698	-2.32089	0.0224325	0.0331321	-4.72264	5.90044e-06	2.57143e-05
hsa-miR-362-3p	-4.42935	2.25832e-05	0.0013	-2.8517	0.00646924	0.0199	-0.895632	0.372927	0.68173	-2.39815	0.0184473	0.0299091	-3.08717	0.00244312	0.0041152
hsa-miR-362-5p	-2.6468	0.00944146	0.0392814	-4.64585	2.30105e-05	0.00174118	-2.9549	0.00405352	0.23226	-3.35358	0.00114968	0.00563103	-4.38559	2.29333e-05	7.11111e-05
hsa-miR-363	-2.27075	0.025117	0.0665	-2.59705	0.0119054	0.0310855	-0.212502	0.832221	0.803479	-1.44958	0.150472	0.0933482	-2.96294	0.00349471	0.00577045
hsa-miR-365	0.812082	0.418472	1	-1.63301	0.109409	0.142848	1.28657	0.201639	0.796331	-0.160931	0.872501	0.327201	0.709303	0.47932	1
hsa-miR-367	-1.21241	0.228007	0.235541	-1.95411	0.0557875	0.0923969	1.14976	0.253453	0.865466	-1.03694	0.302424	0.148628	-1.21722	0.225212	0.177142
hsa-miR-369-3p	-2.50712	0.0136335	0.0462592	-2.6132	0.0117417	0.0301728	-1.74862	0.0839282	0.525041	-1.14511	0.255043	0.130966	-4.00501	9.70853e-05	0.000268421
hsa-miR-369-5p	3.15099	0.00224903	0.0374333	1.66319	0.102781	1	2.12373	0.0365634	0.381776	3.00297	0.00344079	1	1.1967	0.233442	1
hsa-miR-370	0.156071	0.876239	1	-3.26479	0.00214444	0.00944545	-2.21883	0.0291849	0.401722	-2.52663	0.0132164	0.0254121	-0.43403	0.664923	0.445111
hsa-miR-371-3p	-2.86803	0.00499693	0.0290356	-4.06028	0.000193665	0.0032	-2.10655	0.0378848	0.424892	-1.67418	0.0974634	0.07805	-3.8739	0.000165986	0.000395652
hsa-miR-371-5p	-4.1726	6.0799e-05	0.0021375	-4.47512	4.82312e-05	0.00175385	-4.5047	2.06223e-05	0.0311	-2.80259	0.00614497	0.0155558	-5.47666	1.67744e-07	2e-05
hsa-miR-372	-1.76738	0.0799853	0.122004	-2.82993	0.00664619	0.0206516	-0.362316	0.718059	0.8045	-0.231979	0.817054	0.30741	-1.49761	0.136449	0.114436
hsa-miR-374a	-2.1562	0.0333407	0.0732369	-1.39513	0.168873	0.198562	-0.216748	0.828897	0.811655	-0.321986	0.748171	0.28177	-2.19109	0.0299541	0.0324137
hsa-miR-374b	-0.809784	0.419951	0.367631	-1.45037	0.15308	0.185485	-0.0692637	0.944934	0.837734	-0.0948228	0.924656	0.343002	-1.95315	0.0526215	0.051572
hsa-miR-375	0.412265	0.681014	1	-3.06586	0.00372337	0.0139094	0.633579	0.5281	1	-0.102167	0.918842	0.342178	-1.73498	0.0852612	0.0754017
hsa-miR-376a	-2.96876	0.00366226	0.0240341	-3.5567	0.000830177	0.00670282	-1.79437	0.0762939	0.514097	-2.14929	0.0341824	0.0408578	-5.18827	6.85833e-07	1.81818e-05
hsa-miR-376b	-2.64466	0.00934802	0.0388433	-3.19235	0.00236384	0.0107786	-1.87262	0.0647168	0.489195	-1.85519	0.0666802	0.0606664	-4.73624	5.0543e-06	2.72727e-05
hsa-miR-376c	-1.77051	0.0793824	0.122067	-2.32468	0.0239584	0.0506727	-0.344566	0.731222	0.81192	-0.389319	0.697913	0.265059	-2.56597	0.0112923	0.0149098
hsa-miR-377	-4.0396	9.89931e-05	0.00325	-3.10611	0.0031908	0.0127064	-1.93289	0.0565514	0.478441	-2.26634	0.0257398	0.0352578	-3.69788	0.000305285	0.000659036
hsa-miR-378	-0.227094	0.820875	0.605635	-3.04836	0.00399801	0.014468	-1.06238	0.290964	0.688731	-4.46356	2.21662e-05	0.00106667	-4.29073	3.34013e-05	0.000104167
hsa-miR-379	3.48798	0.000795059	0.0142857	2.63636	0.0112799	0.37315	5.44406	6.22366e-07	0	2.18277	0.0316016	1	5.75014	5.13305e-08	0
hsa-miR-380	-2.96891	0.00365122	0.0246325	-3.64344	0.000641411	0.00603548	-2.42668	0.0172352	0.335329	-1.49408	0.138471	0.0891489	-4.71611	5.31284e-06	2.5e-05
hsa-miR-381	-1.93372	0.0557159	0.102581	-1.91253	0.0618967	0.0986897	-0.739022	0.461838	0.712819	-1.08945	0.278709	0.141154	-1.74168	0.0836611	0.0759496
hsa-miR-382	-2.15726	0.033171	0.0737931	-1.93148	0.0586076	0.0958218	-1.23527	0.220089	0.646848	-0.439945	0.660977	0.254077	-3.44408	0.000739886	0.00147941
hsa-miR-383	-3.04638	0.00299141	0.0239273	-4.54684	3.67764e-05	0.00173636	-2.7678	0.00694611	0.260988	-2.95195	0.00398402	0.0123045	-5.09228	1.17756e-06	2.08333e-05
hsa-miR-384	-0.824685	0.41148	0.36496	-1.26618	0.211808	0.231468	0.168121	0.866901	1	-0.771696	0.44221	0.193735	-2.10555	0.037061	0.0381893
hsa-miR-409-3p	-2.72232	0.00753098	0.0358925	-3.50904	0.000939852	0.00718667	-1.20564	0.230991	0.64556	-0.587809	0.55806	0.227234	-4.84792	3.22714e-06	2.85714e-05
hsa-miR-409-5p	2.43555	0.0166138	0.193671	1.55741	0.127091	1	5.08041	2.49098e-06	0.0001	-1.64638	0.10312	0.0792727	3.80476	0.00022493	0.00284444
hsa-miR-410	-2.97817	0.00360064	0.0252421	-2.7869	0.00728306	0.022817	-1.78681	0.0772555	0.50451	-1.97561	0.0511148	0.0543522	-4.02747	8.84634e-05	0.000255357
hsa-miR-411	2.5325	0.0131414	0.156494	1.39826	0.168107	1	1.95479	0.0539246	0.4169	-0.0144797	0.988478	0.367693	2.76092	0.00643609	0.0822933
hsa-miR-412	2.67209	0.00855689	0.110967	-1.72051	0.09292	0.129237	-0.115973	0.90794	0.821383	-1.63086	0.106283	0.0806962	0.718786	0.47354	1
hsa-miR-421	-1.91336	0.0582561	0.104589	-3.41223	0.00131881	0.00761413	-1.04149	0.30031	0.671731	-0.458626	0.647566	0.251926	-2.91893	0.00410682	0.00632174
hsa-miR-423-3p	1.75735	0.0820002	0.490426	-1.08795	0.282914	0.280774	0.9807	0.330092	0.955659	1.83595	0.0699477	1	2.0576	0.0418909	0.295457
hsa-miR-423-5p	0.815228	0.416572	1	-2.62245	0.0120542	0.0299818	-0.498693	0.619248	0.78035	-2.44106	0.0164985	0.0292394	0.58865	0.556893	1
hsa-miR-424	-2.13271	0.0353125	0.0764875	-3.34404	0.00161896	0.00826078	-1.3119	0.192902	0.607987	-2.23416	0.0279115	0.0372098	-3.63075	0.000408265	0.000834483
hsa-miR-425	-2.17586	0.0319411	0.072171	-3.45662	0.00123641	0.00756463	-0.905694	0.367922	0.68874	-1.37464	0.172484	0.100803	-4.7448	5.35825e-06	2.8125e-05
hsa-miR-429	-1.5023	0.135942	0.165733	-2.39999	0.0203779	0.0445739	-0.953734	0.343032	0.679226	-0.534532	0.594223	0.240801	-3.17609	0.001822	0.00320083
hsa-miR-431	-0.0861586	0.931506	0.664974	-3.45324	0.00110267	0.00754458	-1.59483	0.114289	0.558449	-0.123508	0.901968	0.335292	-1.77484	0.0782485	0.071732
hsa-miR-432	2.21217	0.0289312	0.246221	-1.47986	0.146033	0.178544	-0.499163	0.618847	0.784212	-1.94972	0.0542046	0.0569553	-0.126202	0.89977	0.574625
hsa-miR-433	-0.0904245	0.92813	0.664862	-1.85545	0.0693048	0.107207	0.204554	0.838444	1	-0.460737	0.64604	0.252762	-2.11513	0.0360534	0.0378749
hsa-miR-448	-1.2366	0.218849	0.230573	-2.64272	0.0110609	0.029027	0.0217991	0.982658	1	-0.256185	0.798365	0.299908	-2.25493	0.0255976	0.0285513
hsa-miR-449a	-1.29269	0.198839	0.214018	-3.12042	0.00313638	0.0124008	-1.36798	0.174868	0.602422	-1.88606	0.0623823	0.061023	-1.78941	0.075936	0.0698139
hsa-miR-449b	-1.5395	0.126519	0.159951	-3.23846	0.00230795	0.0097693	-1.58823	0.116188	0.556461	-2.17713	0.0319803	0.0393727	-1.11848	0.265444	0.203826
hsa-miR-450a	-2.35318	0.0203689	0.0597	-2.4397	0.0184618	0.0418532	-0.0230334	0.981676	0.846796	-1.55733	0.122787	0.0865345	-2.0764	0.0395516	0.0399602
hsa-miR-450b-3p	-0.133913	0.893741	0.647119	-3.83978	0.000362412	0.00408364	-3.7338	0.000353653	0.128233	-2.96446	0.00385435	0.0121535	-7.25177	2.33442e-11	0
hsa-miR-450b-5p	-1.98227	0.0499534	0.097164	-1.81505	0.0754023	0.11441	-0.467898	0.640961	0.78421	-0.401307	0.689109	0.261937	-2.40388	0.0174055	0.0217052
hsa-miR-451	-0.55217	0.581989	0.464582	-1.13276	0.262348	0.268436	-0.421496	0.67456	0.794313	0.0630106	0.949893	1	-2.29912	0.0229722	0.0260914
hsa-miR-452	-1.63588	0.104828	0.139355	-1.5275	0.132502	0.166843	0.938734	0.350496	0.984694	-1.51883	0.132138	0.089958	-1.06503	0.288582	0.216253
hsa-miR-453	0.217444	0.828256	1	-2.17731	0.0352639	0.0646957	-2.83917	0.00577264	0.235852	-3.88972	0.000186163	0.00216667	-3.20562	0.00168689	0.00299322
hsa-miR-454	-3.1054	0.00242516	0.02226	-2.61389	0.0118759	0.0302956	-1.15829	0.249896	0.651852	-0.86746	0.387876	0.176999	-4.17207	5.13395e-05	0.000156604
hsa-miR-455-3p	-2.93172	0.00405522	0.0259024	-0.598583	0.552767	0.455585	0.561085	0.576461	1	-1.57426	0.118756	0.0847319	-0.502903	0.615989	0.415248
hsa-miR-455-5p	-3.61072	0.00045272	0.00986	-3.91836	0.000267857	0.00376122	-2.23627	0.0277668	0.399382	-2.92318	0.00435197	0.0127457	-4.39437	2.06906e-05	6.81818e-05
hsa-miR-483-3p	-0.936692	0.350882	0.331436	-3.87405	0.000382026	0.00382222	-3.60893	0.000507828	0.1509	-5.24351	1.02975e-06	0.0001	-6.53916	1.78392e-09	0
hsa-miR-483-5p	0.163767	0.870216	1	-1.89532	0.0649253	0.101246	0.321037	0.748984	1	-3.91285	0.000171394	0.00218182	-1.84151	0.0678606	0.062745
hsa-miR-484	0.902578	0.368496	1	-2.05814	0.0449876	0.079076	-0.368892	0.713051	0.804312	0.12515	0.900675	1	2.79233	0.00595044	0.0802143
hsa-miR-485-3p	-1.46203	0.146377	0.175522	-3.61975	0.00067335	0.00603485	-2.03962	0.0442069	0.437175	-0.170015	0.865362	0.324865	-2.35952	0.0196355	0.0237243
hsa-miR-485-5p	2.33787	0.0210763	0.2137	-2.41869	0.0196968	0.0433147	1.85819	0.0665648	0.437005	-2.27797	0.0250464	0.0346787	2.30451	0.0228833	0.186925
hsa-miR-486-3p	0.850159	0.396977	1	-2.77121	0.00824645	0.0235406	-1.02241	0.309387	0.664927	-2.76542	0.00683606	0.0161836	-0.239882	0.81072	0.524991
hsa-miR-486-5p	3.61222	0.000449514	0.0101667	1.09266	0.2806	1	3.7092	0.000407438	0.0115778	-2.00673	0.0476233	0.0517586	4.34933	2.64685e-05	0.0005
hsa-miR-487a	-1.64363	0.102979	0.139773	-1.93786	0.0582518	0.0950085	-1.56431	0.1212	0.560715	-1.34796	0.180902	0.103655	-3.52156	0.000577116	0.00115938
hsa-miR-487b	-2.67811	0.00838421	0.0388745	-2.95927	0.0048951	0.0172222	-0.831875	0.407524	0.689412	0.295666	0.768145	1	-3.32287	0.00111427	0.00205088
hsa-miR-488	-3.10654	0.0024253	0.0229828	-4.11902	0.000130111	0.00304722	-1.04844	0.297385	0.677178	-0.887704	0.376943	0.174281	-4.20239	4.60952e-05	0.000134
hsa-miR-489	-1.84835	0.0674761	0.111702	-3.36212	0.00148239	0.00813939	-0.218775	0.827358	0.817687	-1.90207	0.0601924	0.0598967	-2.27731	0.0242778	0.027254
hsa-miR-490-3p	-0.300776	0.764073	0.572482	-1.29617	0.201952	0.222819	-1.55421	0.124132	0.54852	-0.181475	0.856385	0.322566	-0.316263	0.75222	0.493537
hsa-miR-490-5p	3.05249	0.00290914	0.039225	-0.832002	0.409321	0.372526	1.29524	0.198693	0.810917	-1.31768	0.190902	0.108365	-0.329831	0.74206	0.489875
hsa-miR-491-3p	-0.520497	0.603894	0.476206	-0.13864	0.890298	0.633158	1.09384	0.277214	0.886104	-0.320146	0.749561	0.281584	-0.199022	0.842509	0.543561
hsa-miR-491-5p	1.99158	0.0488746	0.349434	-2.27445	0.0280462	0.0549395	-0.308255	0.758621	0.811317	-2.21817	0.0289277	0.0377723	0.311739	0.755711	1
hsa-miR-493	-0.919228	0.359985	0.338382	-6.09834	1.93484e-07	0.0002	-0.717389	0.474904	0.714378	-1.28877	0.200653	0.110929	-2.88122	0.0046456	0.00692837
hsa-miR-494	-1.58246	0.116577	0.150081	-1.45159	0.152821	0.18571	0.300931	0.764172	1	-1.83894	0.0690496	0.0613978	-2.1261	0.0350348	0.0370535
hsa-miR-495	-2.01852	0.0460314	0.0930964	-2.13476	0.037645	0.0693406	0.0953167	0.924275	1	-0.325673	0.74539	0.281383	-2.18108	0.0308746	0.0330475
hsa-miR-496	-1.52273	0.130767	0.163233	-2.12732	0.0385513	0.0701475	-0.294904	0.768772	0.811961	-0.467415	0.641283	0.251378	-3.72778	0.000272491	0.000601282
hsa-miR-497	-1.9513	0.0534376	0.102213	-4.60565	3.32072e-05	0.00159048	-1.61411	0.110035	0.580191	-2.23077	0.0280693	0.0371118	-3.72293	0.000288934	0.00060125
hsa-miR-499-3p	-3.42279	0.000882237	0.0124238	-3.93486	0.000259028	0.00401364	-2.06963	0.0412114	0.425015	-2.46336	0.0155671	0.0284319	-4.75598	4.93729e-06	2.90323e-05
hsa-miR-499-5p	-2.22586	0.0279904	0.0706374	-2.00875	0.0500239	0.0846059	-0.111513	0.911473	0.820577	-0.744215	0.458589	0.19607	-2.70904	0.00756073	0.0107874
hsa-miR-500	-3.70509	0.000340956	0.00775714	-4.91484	7.42541e-06	0.00105714	-2.25855	0.0265053	0.39407	-1.93352	0.0561573	0.0579483	-5.90592	2.08638e-08	0
hsa-miR-501-3p	1.68083	0.0955423	0.530082	0.896277	0.374727	1	4.72423	8.86887e-06	0.0004	1.56567	0.120882	1	3.10776	0.00227555	0.0308462
hsa-miR-501-5p	-3.36681	0.00108262	0.0141227	-4.62846	2.464e-05	0.00169444	-1.22696	0.222984	0.647134	-2.03511	0.0446519	0.0490573	-4.78077	4.37788e-06	2.66667e-05
hsa-miR-502-3p	-0.368005	0.713548	0.551171	-0.647944	0.520525	0.437677	2.29311	0.0243909	0.3418	1.10772	0.270848	1	1.7408	0.0839334	0.502082
hsa-miR-502-5p	0.383426	0.702146	1	-3.60622	0.000760703	0.00620597	-1.04408	0.299308	0.675084	-0.0727472	0.942173	0.348266	-2.11169	0.0366055	0.0378005
hsa-miR-503	3.67271	0.000361834	0.012	-0.355051	0.724259	0.547082	3.4414	0.000909723	0.0247	-2.42778	0.0171693	0.0293151	5.36694	3.75186e-07	0
hsa-miR-504	1.60052	0.112171	0.52658	-2.87198	0.00631233	0.0195436	-1.15094	0.253033	0.646257	-0.362083	0.7181	0.272448	-1.07278	0.285008	0.214415
hsa-miR-505	-3.27502	0.00139748	0.0171708	-5.46651	1.41056e-06	0.00095	-3.32953	0.00123168	0.171792	-3.78728	0.00026722	0.00270714	-5.81244	3.73751e-08	9.09091e-06
hsa-miR-506	-1.43891	0.152984	0.179056	-2.87847	0.00605061	0.0195095	0.584812	0.560196	1	-0.806583	0.422023	0.188095	-3.18378	0.00182666	0.0031563
hsa-miR-507	-1.76364	0.0805075	0.122111	-1.89688	0.0632298	0.101325	0.514896	0.607918	1	-1.05821	0.292646	0.145991	-0.879053	0.380774	0.271651
hsa-miR-508-3p	-0.817102	0.415659	0.365627	-2.71311	0.00909749	0.0260192	-0.164479	0.869753	0.817591	-0.228837	0.819493	0.307649	-1.09859	0.273762	0.208888
hsa-miR-508-5p	3.73258	0.00029312	0.01865	1.44027	0.156436	1	3.96721	0.000153741	0.00626667	0.987468	0.326063	1	4.3639	2.68969e-05	0.00056
hsa-miR-509-3-5p	-2.18027	0.0315158	0.0736361	-2.64083	0.0113445	0.0289905	-0.497754	0.619939	0.772749	-2.60694	0.0106101	0.0220565	-2.82957	0.00537413	0.00787724
hsa-miR-509-3p	-0.179457	0.857908	0.623791	-3.34962	0.00148144	0.00821782	-0.33324	0.739691	0.807318	-3.04678	0.00304116	0.010165	-2.33998	0.0207823	0.0243768
hsa-miR-509-5p	-0.727817	0.468258	0.394773	-1.95897	0.0563241	0.091869	0.916452	0.362273	0.978093	-1.47712	0.142951	0.09105	-1.37586	0.171074	0.140068
hsa-miR-510	0.276377	0.782758	1	-4.62237	3.24021e-05	0.00163158	-0.0472941	0.962391	0.846869	-2.20978	0.0296114	0.0376906	-1.75169	0.0823157	0.0750043
hsa-miR-511	-1.65859	0.100209	0.139147	-3.56175	0.000833817	0.00670571	-1.44777	0.151107	0.581249	-1.30608	0.194692	0.109602	-3.44221	0.000767815	0.00147184
hsa-miR-512-3p	-0.613734	0.540709	0.443996	-3.3942	0.00132943	0.00785213	0.0944595	0.924971	1	-1.57451	0.118711	0.0852115	-2.00457	0.0468703	0.0462236
hsa-miR-512-5p	0.390132	0.697162	1	-1.64551	0.107073	0.142106	-1.7049	0.0921605	0.541833	-2.30151	0.0235617	0.033864	-3.75482	0.000266801	0.000562162
hsa-miR-513-3p	-3.20431	0.00175552	0.0193962	-2.85807	0.00620064	0.020078	-2.37522	0.0196998	0.357205	-1.38159	0.170338	0.100009	-5.33656	3.1055e-07	1.76471e-05
hsa-miR-513-5p	-2.83793	0.00536192	0.0301234	-5.22079	4.24607e-06	0.001	-3.3635	0.00111363	0.1907	-1.49555	0.138093	0.0893667	-6.10098	8.14337e-09	0
hsa-miR-514	-1.67156	0.0976916	0.137406	-3.49346	0.0010124	0.00714177	-0.200715	0.841401	0.806935	-1.71211	0.0902352	0.0738559	-2.19295	0.03004	0.032423
hsa-miR-515-3p	0.848645	0.398281	1	-1.62427	0.110767	0.144538	0.524605	0.601178	1	-3.13902	0.00226018	0.00882857	0.0177871	0.985837	1
hsa-miR-515-5p	0.315603	0.752923	1	-1.35225	0.182845	0.208712	0.505272	0.614626	1	-2.07514	0.0406775	0.0456602	-1.2242	0.222893	0.17638
hsa-miR-516a-3p	-1.88461	0.0623171	0.108561	-5.07328	7.56604e-06	0.00099	-3.14508	0.00241254	0.222114	-1.04072	0.300722	0.148327	-6.34369	4.10043e-09	0
hsa-miR-516a-5p	-1.41852	0.159155	0.18468	-3.29178	0.00198375	0.00913585	-2.0777	0.0405872	0.427694	-3.98362	0.000133001	0.00254286	-3.11242	0.00227489	0.00386423
hsa-miR-516b	1.3748	0.172099	0.662391	-1.99489	0.0520158	0.086357	0.812291	0.418941	1	-0.643808	0.521265	0.21674	0.524058	0.601096	1
hsa-miR-517a	-2.19141	0.0304593	0.0724844	-0.897573	0.374194	0.34956	-1.20056	0.232864	0.638023	1.42901	0.156446	1	-2.09878	0.0375954	0.0382502
hsa-miR-517b	-2.55829	0.0119923	0.0419565	-3.58467	0.000799886	0.00648529	-1.10401	0.272491	0.66375	-1.07692	0.284275	0.142832	-3.35366	0.00105213	0.00192455
hsa-miR-517c	-1.24906	0.214373	0.228088	-1.33875	0.1878	0.21045	-1.21841	0.226148	0.641773	1.49089	0.139401	1	-2.30286	0.0227807	0.0259624
hsa-miR-518a-3p	0.690404	0.491375	1	-2.98682	0.004262	0.016156	0.98145	0.328947	0.966341	-1.0775	0.284109	0.143302	1.23255	0.219726	1
hsa-miR-518a-5p	1.4713	0.14416	0.597686	-1.58395	0.120057	0.152826	1.22694	0.223394	0.81988	-0.915036	0.362495	0.169673	-0.654794	0.513709	0.350311
hsa-miR-518b	-0.0709561	0.943558	0.67118	-1.38939	0.17192	0.199074	2.22256	0.0286762	0.341073	0.54472	0.587223	1	1.27192	0.205542	1
hsa-miR-518c	-2.19398	0.0302791	0.0728347	-3.45062	0.00122472	0.00750595	1.36073	0.176854	0.81064	1.08641	0.28005	1	0.149217	0.881611	1
hsa-miR-518d-3p	-0.992958	0.32299	0.308149	-1.6757	0.0997797	0.136596	2.3785	0.0194521	0.30598	0.505622	0.614313	1	1.21229	0.227337	1
hsa-miR-518d-5p	-0.858995	0.392413	0.351202	-1.64113	0.107342	0.141771	-0.267165	0.790088	0.795669	-1.85851	0.0663898	0.0611465	-1.73753	0.0845996	0.0756489
hsa-miR-518e	0.550451	0.582966	1	-2.43138	0.0188642	0.0424589	0.504087	0.615375	1	-0.51826	0.605511	0.243647	-1.07495	0.28432	0.214452
hsa-miR-518f	-3.80684	0.000228558	0.00707273	-3.68999	0.000569704	0.00537213	-0.714485	0.476686	0.707936	-0.15291	0.878793	0.328248	-2.69918	0.00786334	0.0110428
hsa-miR-519a	-1.99971	0.0479302	0.095275	-1.8897	0.0640624	0.101604	-0.421165	0.674648	0.790505	-0.0991404	0.921236	0.342349	-2.77789	0.00616154	0.0089443
hsa-miR-519b-3p	-2.17942	0.0313606	0.0730429	-2.89447	0.00545114	0.0189538	-1.15799	0.249839	0.646603	-1.00181	0.31899	0.155891	-3.70383	0.00029772	0.000645122
hsa-miR-519b-5p	-1.82315	0.0709814	0.113461	-2.90909	0.0055724	0.0186169	-1.51295	0.134283	0.559329	-3.10562	0.00251796	0.00918919	-2.61038	0.0101161	0.0134237
hsa-miR-519c-3p	-1.80771	0.0733879	0.113894	-1.66906	0.100872	0.137753	-0.33613	0.737526	0.809392	-0.305718	0.760494	0.285575	-2.34539	0.020341	0.0241822
hsa-miR-519c-5p	-1.82315	0.0709814	0.113461	-2.90909	0.0055724	0.0186169	-1.51295	0.134283	0.559329	-3.10562	0.00251796	0.00918919	-2.61038	0.0101161	0.0134237
hsa-miR-519d	-0.780289	0.436811	0.377718	-2.30549	0.0252736	0.0524739	-0.274323	0.784487	0.805901	-1.82234	0.0715509	0.0626397	-1.33112	0.185331	0.148858
hsa-miR-519e	0.492194	0.623812	1	-1.34562	0.184924	0.208923	0.00549076	0.995632	1	-3.21745	0.00176931	0.00769375	0.151447	0.879851	1
hsa-miR-520a-3p	-0.00324454	0.997418	0.687963	-1.98821	0.0520148	0.0871366	1.03757	0.302472	0.944212	-0.531013	0.59665	0.241146	-0.022335	0.982211	0.620914
hsa-miR-520a-5p	-2.23174	0.0277951	0.07047	-2.236	0.0304793	0.0585009	0.788544	0.432558	1	-1.65989	0.100238	0.0782546	-0.797396	0.426797	0.300146
hsa-miR-520b	-1.66024	0.099746	0.139591	-3.78325	0.000381891	0.0046375	-0.766611	0.445455	0.711529	-1.67034	0.0981459	0.0776173	-2.3148	0.0219453	0.0253508
hsa-miR-520c-3p	-1.51614	0.132537	0.163383	-3.03245	0.00374122	0.0148569	-0.328245	0.743543	0.806627	-1.51407	0.13333	0.0897506	-1.9488	0.0532282	0.051343
hsa-miR-520c-5p	-0.858995	0.392413	0.351202	-1.64113	0.107342	0.141771	-0.267165	0.790088	0.795669	-1.85851	0.0663898	0.0611465	-1.73753	0.0845996	0.0756489
hsa-miR-520d-3p	-1.63725	0.104512	0.139861	-2.58889	0.0126111	0.0315283	-0.156259	0.876203	0.81891	-1.44802	0.150905	0.0931255	-2.09996	0.0374622	0.0383288
hsa-miR-520d-5p	-1.53778	0.126798	0.159549	-2.91317	0.00537804	0.0188079	-1.52315	0.131157	0.56446	-1.77618	0.0789107	0.0670536	-3.04781	0.00272326	0.0045062
hsa-miR-520e	-1.93612	0.0555123	0.10376	-3.63882	0.000628046	0.00590469	-1.02338	0.309049	0.674325	-1.50002	0.136924	0.0896039	-2.96765	0.00349627	0.00575344
hsa-miR-520f	-1.94417	0.0546719	0.102888	-2.36942	0.0218138	0.0471071	-0.552085	0.582286	0.765835	-1.85657	0.0665431	0.0609346	-2.23943	0.0266056	0.0293777
hsa-miR-520g	-1.39043	0.167078	0.193109	-1.87301	0.0667544	0.104084	1.16487	0.247117	0.858985	-0.906607	0.366958	0.170591	-0.974396	0.331443	0.243018
hsa-miR-520h	-1.38699	0.168147	0.192276	-2.10744	0.0401502	0.0722436	1.0012	0.319466	0.965596	-0.804511	0.423175	0.187291	-1.18025	0.239887	0.186368
hsa-miR-521	0.0527434	0.958032	1	-0.820625	0.415617	0.376204	2.14677	0.0345738	0.375711	-0.64252	0.52211	0.215699	1.41941	0.157867	0.85795
hsa-miR-522	-1.91585	0.0581097	0.104888	-1.42236	0.160149	0.191413	0.0739059	0.941256	1	-1.09387	0.276795	0.141317	-2.64661	0.00897713	0.0124462
hsa-miR-523	-1.55697	0.122511	0.156614	-3.38966	0.0015012	0.00786526	-0.884201	0.379742	0.6849	-0.0882183	0.9299	0.344464	-0.272766	0.785428	0.510383
hsa-miR-524-3p	0.551817	0.582045	1	-2.62717	0.0120309	0.0298233	0.250057	0.803095	1	-2.4183	0.0175158	0.0295595	-2.14802	0.0334041	0.035461
hsa-miR-524-5p	-1.20357	0.231249	0.235518	-1.66245	0.10262	0.13892	0.115475	0.908316	1	-0.907816	0.366277	0.170943	-1.35764	0.176527	0.143612
hsa-miR-525-3p	0.636551	0.52573	1	-2.48737	0.0169896	0.0386985	0.679296	0.49864	1	-3.25589	0.00158896	0.00706774	-0.881229	0.379633	0.271735
hsa-miR-525-5p	2.34886	0.0204213	0.218863	0.63282	0.530152	1	3.83815	0.000248103	0.00911429	-0.486198	0.627952	0.250032	3.65767	0.000381759	0.00444545
hsa-miR-526a	-0.858995	0.392413	0.351202	-1.64113	0.107342	0.141771	-0.267165	0.790088	0.795669	-1.85851	0.0663898	0.0611465	-1.73753	0.0845996	0.0756489
hsa-miR-526b	-3.60973	0.000480857	0.00926875	-4.09426	0.000170479	0.00308947	-3.4003	0.00102526	0.1944	-1.71709	0.0893267	0.0736271	-5.66082	9.37094e-08	7.69231e-06
hsa-miR-527	1.4713	0.14416	0.597686	-1.58395	0.120057	0.152826	1.22694	0.223394	0.81988	-0.915036	0.362495	0.169673	-0.654794	0.513709	0.350311
hsa-miR-532-3p	-0.18856	0.850775	0.623037	-2.69334	0.0101674	0.0269751	-2.55271	0.012329	0.290554	-2.40023	0.0183462	0.0301316	-2.01393	0.0458694	0.0454223
hsa-miR-532-5p	-0.845123	0.399852	0.356431	-2.29628	0.0264427	0.0533224	0.324442	0.746396	1	-2.65665	0.00925954	0.0196148	-2.58481	0.0108519	0.0143323
hsa-miR-539	-0.679108	0.498541	0.414728	-2.14681	0.0361843	0.0684377	0.312895	0.755145	1	-0.124091	0.901506	0.336905	-1.90707	0.0582704	0.0553267
hsa-miR-541	1.19891	0.232843	0.823095	-3.40758	0.00134388	0.00763226	-0.497914	0.619764	0.776743	-2.37264	0.0197077	0.03062	0.636369	0.525452	1
hsa-miR-542-3p	-2.26231	0.0255983	0.0670886	-3.08328	0.0032729	0.0133556	0.0910466	0.927661	1	-0.63752	0.525322	0.21578	-3.67548	0.000343422	0.000717857
hsa-miR-542-5p	3.31925	0.00118313	0.022925	-3.32448	0.00184342	0.00852692	-0.864084	0.38985	0.689673	-1.91414	0.0587059	0.059372	1.28184	0.202231	1
hsa-miR-543	-2.2956	0.023573	0.065031	-2.38049	0.0209832	0.0461431	-0.0381744	0.969638	0.848597	-0.952163	0.343448	0.161965	-3.33475	0.00108273	0.00199469
hsa-miR-544	-1.12164	0.264589	0.262599	-2.51625	0.0151169	0.0364839	0.656708	0.513129	1	-1.57904	0.117652	0.0849677	-1.124	0.262739	0.202721
hsa-miR-545	-1.28513	0.201463	0.215713	-3.18964	0.00248074	0.010761	-0.478269	0.633652	0.781512	-0.98447	0.327393	0.158354	-3.34286	0.00105355	0.00197207
hsa-miR-548a-3p	-2.30846	0.0228158	0.0639205	-2.1384	0.037174	0.069105	-0.907589	0.366646	0.692194	-1.59598	0.113822	0.0837776	-3.16796	0.00186185	0.00326529
hsa-miR-548a-5p	-1.3883	0.167726	0.192842	-1.41479	0.16319	0.193117	0.0138994	0.988942	1	-0.791883	0.430405	0.189441	-2.31878	0.0216392	0.025237
hsa-miR-548b-3p	-4.43725	1.99884e-05	0.0017	-5.29904	2.71613e-06	0.00108	-4.97847	2.83758e-06	0.0098	-3.40183	0.000980954	0.004975	-7.91009	5.98526e-13	0
hsa-miR-548b-5p	-0.906241	0.366745	0.338783	-0.931132	0.356244	0.337885	0.985456	0.32711	0.973299	-0.565849	0.572831	0.232537	-1.73654	0.0844489	0.0754752
hsa-miR-548c-3p	-2.76741	0.00657014	0.0345204	-3.18049	0.00240223	0.010845	-2.63317	0.00994613	0.292303	-1.46019	0.147553	0.092958	-5.32437	3.59206e-07	1.66667e-05
hsa-miR-548c-5p	-0.802717	0.423904	0.369646	-0.600196	0.551136	0.456082	1.0345	0.303773	0.936051	0.325728	0.745347	1	-1.41579	0.158901	0.131221
hsa-miR-548d-3p	-1.95577	0.0529677	0.102082	-1.43621	0.157263	0.189115	-0.301088	0.764006	0.812028	-0.843749	0.400975	0.182041	-1.66141	0.0987359	0.0865314
hsa-miR-548d-5p	-1.0834	0.281006	0.27484	-1.25238	0.216401	0.234709	0.938512	0.350555	0.973517	-0.261607	0.794191	0.298906	-1.56714	0.11908	0.102082
hsa-miR-550	0.687561	0.4931	1	-3.51619	0.0010059	0.00722329	1.44996	0.150645	0.728495	-2.39536	0.0185732	0.0297218	0.912686	0.363105	1
hsa-miR-551a	2.295	0.0234768	0.227695	-2.17169	0.0349797	0.0651651	0.622552	0.535224	1	1.77503	0.0791908	1	1.48844	0.138802	0.793808
hsa-miR-551b	3.68796	0.000363252	0.0146667	1.93997	0.0600064	1	3.08684	0.00291487	0.0604286	-0.759766	0.44934	0.195771	2.03222	0.0445193	0.303372
hsa-miR-568	-1.64767	0.102305	0.13948	-1.74354	0.0870373	0.125776	-1.00152	0.319297	0.669749	-0.810299	0.419795	0.187747	-2.49638	0.0135443	0.0174292
hsa-miR-570	-2.36203	0.0199348	0.0606766	-2.74086	0.00843178	0.024703	-1.12898	0.261862	0.656653	-0.953987	0.342518	0.162152	-3.62678	0.000392061	0.000840909
hsa-miR-574-3p	1.39921	0.16488	0.64548	-0.598402	0.552742	0.454459	1.14896	0.254171	0.854747	2.04531	0.0438562	1	2.56946	0.0113108	0.10898
hsa-miR-574-5p	0.734328	0.46441	1	-0.449525	0.655201	0.509049	1.21362	0.228123	0.824226	-0.348456	0.728285	0.276158	0.439915	0.660728	1
hsa-miR-579	-2.66403	0.00893769	0.0388825	-3.25292	0.00198839	0.00957589	-0.743432	0.459204	0.714186	-0.855474	0.394483	0.179576	-3.92715	0.000128208	0.000335385
hsa-miR-582-3p	-2.36	0.0198826	0.0594443	-1.92978	0.0588085	0.0957874	-0.686421	0.494325	0.72235	-1.59545	0.113953	0.0833457	-3.56252	0.000490141	0.00105604
hsa-miR-582-5p	-1.32987	0.186245	0.208028	-2.49743	0.0152938	0.0380098	-0.132617	0.894788	0.818671	-1.29907	0.197069	0.109906	-2.27928	0.0240786	0.0272782
hsa-miR-590-3p	-2.53191	0.0126902	0.0441486	-2.58502	0.0126987	0.0313247	-1.60829	0.111231	0.577092	-1.41406	0.160628	0.0956538	-4.86317	2.74306e-06	2.96296e-05
hsa-miR-590-5p	-1.59207	0.114166	0.148203	-0.811516	0.421181	0.378912	-0.727374	0.468899	0.712043	-2.16354	0.0330104	0.040285	-2.39991	0.0175806	0.0217983
hsa-miR-592	-0.337931	0.736088	0.563985	-2.32879	0.0232705	0.0504447	-0.320595	0.749291	0.80759	-1.49741	0.137643	0.0895522	-2.83691	0.00515454	0.00776944
hsa-miR-598	-2.21678	0.0285469	0.0713772	-4.97183	9.88764e-06	0.00105833	-2.44172	0.0165944	0.335349	-2.87821	0.00501921	0.0135163	-4.67026	7.13369e-06	3.15789e-05
hsa-miR-603	-1.82414	0.0708079	0.114886	-2.87393	0.00578255	0.0195912	-0.0734236	0.941633	0.838832	-0.123865	0.901687	0.336063	-1.92014	0.0567859	0.053971
hsa-miR-615-3p	-1.21828	0.225851	0.235518	-4.05867	0.000221595	0.00313415	-3.1408	0.00231362	0.20916	-2.92557	0.00431594	0.01296	-3.74884	0.000242403	0.000555263
hsa-miR-615-5p	-0.125184	0.900607	0.647607	-3.48657	0.0011814	0.0071725	-1.88277	0.0630041	0.497784	-2.00494	0.0478181	0.0514884	-1.90585	0.0585092	0.0552376
hsa-miR-652	1.01914	0.310397	1	0.507751	0.614367	1	4.64403	1.31489e-05	0.00042	0.116573	0.907496	1	4.8951	3.34063e-06	5e-05
hsa-miR-653	-2.65006	0.00924086	0.0395707	-2.33556	0.0233475	0.0501549	0.213163	0.831719	1	-0.27135	0.786712	0.296416	-3.773	0.000224532	0.000545833
hsa-miR-654-3p	-2.36995	0.0196853	0.0611293	-4.44709	5.0073e-05	0.00181481	-0.861232	0.391374	0.687105	-0.836116	0.40519	0.182716	-2.52837	0.0125833	0.0161795
hsa-miR-654-5p	1.56839	0.119419	0.526127	-3.26142	0.00204945	0.00944414	-0.0151176	0.987972	0.847793	-1.20846	0.229911	0.120233	0.720048	0.472554	1
hsa-miR-655	-1.71244	0.0896645	0.131833	-2.25446	0.0286449	0.0566752	-0.669286	0.504993	0.721313	-0.422602	0.673541	0.257269	-2.68584	0.00803507	0.0113974
hsa-miR-656	-1.63888	0.104309	0.140254	-0.937942	0.353151	0.336103	-0.154237	0.877769	0.813148	-1.26865	0.207751	0.112228	-2.39877	0.017589	0.0217443
hsa-miR-660	-1.31765	0.190464	0.209271	-3.75381	0.000493652	0.0048	-2.95626	0.00400721	0.243884	-2.28727	0.0244343	0.0342068	-3.64371	0.000389609	0.000806977
hsa-miR-665	1.66807	0.097878	0.530149	-2.40525	0.0203512	0.0442563	0.174872	0.861602	1	-2.67536	0.00879493	0.0193254	1.49442	0.137322	0.806966
hsa-miR-668	-2.23281	0.0278011	0.0710551	-4.44173	6.54677e-05	0.001775	-2.6987	0.00852271	0.276832	-3.44127	0.000890478	0.0053087	-5.00665	1.60482e-06	2.4e-05
hsa-miR-671-3p	0.145836	0.884302	1	-4.29606	9.98177e-05	0.00217812	-2.72701	0.00764755	0.271896	-3.93159	0.000161491	0.00243333	-3.25085	0.00144642	0.00258547
hsa-miR-671-5p	-0.127501	0.898757	0.648504	-4.30351	0.000107632	0.00227	-1.02247	0.309435	0.669886	-2.66236	0.00911625	0.0196167	-1.5299	0.1282	0.108382
hsa-miR-672	2.94622	0.00395998	0.0525	-2.45321	0.0183376	0.0409387	2.24034	0.0276106	0.354633	-0.679395	0.498748	0.210511	2.19563	0.0299871	0.23618
hsa-miR-674	-0.301922	0.763234	0.573908	-1.43491	0.158639	0.188317	0.822224	0.413377	1	-0.639145	0.524271	0.216006	-0.701683	0.484162	0.334568
hsa-miR-675	-1.20445	0.230903	0.236304	-3.42526	0.00140232	0.00766477	-2.84295	0.00559979	0.243833	-2.54284	0.0127112	0.0248231	-2.92695	0.00391741	0.00626397
hsa-miR-7	1.42115	0.158023	0.631611	-1.72441	0.0909577	0.129275	0.569079	0.570691	1	-0.751966	0.453934	0.197258	-0.979771	0.328969	0.241926
hsa-miR-708	-2.98111	0.00354753	0.0257108	-4.04713	0.000223473	0.0030814	-3.33814	0.00130154	0.183518	-4.07485	9.73313e-05	0.0026	-6.36538	3.2545e-09	0
hsa-miR-744	-0.316915	0.751871	0.571696	-4.50159	5.39348e-05	0.00175	-2.09815	0.0385555	0.422275	-1.60491	0.111839	0.0833189	-3.60884	0.000400153	0.00088427
hsa-miR-758	-2.62733	0.00979395	0.0392081	-3.25001	0.00215731	0.00957168	-0.978826	0.330459	0.675884	-2.35225	0.0208074	0.0317988	-3.99601	0.000106269	0.00027069
hsa-miR-760	0.501805	0.616736	1	-3.62499	0.000769877	0.00604615	-2.20701	0.030197	0.391955	-2.43583	0.016722	0.0291431	-1.66062	0.0988962	0.0863132
hsa-miR-770-5p	-0.0540418	0.956999	0.676046	-1.34971	0.184127	0.208283	-0.413566	0.680384	0.787505	-2.76771	0.00683829	0.0163759	-0.389231	0.697786	0.463797
hsa-miR-801	-2.73389	0.00732699	0.0362039	-4.12649	0.000141313	0.00306857	-3.41198	0.00100567	0.212462	-0.459572	0.646902	0.252368	-5.28523	5.95171e-07	1.5e-05
hsa-miR-802	-1.47183	0.143931	0.173361	-1.74723	0.0863218	0.125384	0.186591	0.852429	1	0.377009	0.707008	1	-1.64172	0.10282	0.0889984
hsa-miR-871	-1.24021	0.217687	0.230328	-2.12394	0.0385681	0.0703743	-0.439464	0.661376	0.790593	0.304252	0.761603	1	-2.54034	0.01205	0.015864
hsa-miR-872	-0.183771	0.854605	0.623519	0.144986	0.885381	1	1.92407	0.0578029	0.392286	-0.412255	0.681082	0.259911	0.0730321	0.941889	1
hsa-miR-873	-1.50864	0.134518	0.16474	-2.95654	0.00488962	0.017214	-1.34147	0.183241	0.603857	-3.9161	0.000169403	0.00235	-3.57593	0.000512783	0.00100778
hsa-miR-874	0.475086	0.635652	1	-4.11877	0.000176329	0.00296486	-2.55594	0.0123384	0.297241	-3.07013	0.00279068	0.00965897	-1.84969	0.0661214	0.0618974
hsa-miR-875-3p	-1.86981	0.0642758	0.110213	-3.63921	0.000666698	0.00599206	-0.214798	0.830474	0.80921	-3.19729	0.00188764	0.00795758	-3.40065	0.00089756	0.00165
hsa-miR-875-5p	-1.90487	0.0594865	0.105685	-4.07972	0.000162677	0.00312821	-3.02999	0.00324902	0.234135	-4.57796	1.49113e-05	0.001	-5.70406	5.54855e-08	8.33333e-06
hsa-miR-876-3p	-0.486943	0.627311	0.492684	-2.84652	0.00611259	0.0200297	0.648109	0.518485	1	-0.0878372	0.930195	0.34367	-0.764644	0.44568	0.311341
hsa-miR-876-5p	0.320014	0.749651	1	-1.12245	0.266971	0.27134	2.48586	0.0149157	0.276282	-0.453787	0.651045	0.251929	0.236521	0.813379	1
hsa-miR-877	1.63116	0.105612	0.518265	-2.35149	0.0235192	0.0486052	1.43628	0.154498	0.731595	-3.69123	0.000384171	0.00321176	-0.0811143	0.935487	0.593495
hsa-miR-891a	-5.91535	4.02736e-08	0	-2.64768	0.0110328	0.0288328	-1.87113	0.0643816	0.482589	-3.321	0.00127515	0.00597	-2.46783	0.0149572	0.0186722
hsa-miR-891b	-1.32522	0.187776	0.208683	-2.28588	0.0265455	0.0538311	-0.64684	0.519495	0.727919	-0.7022	0.484304	0.205259	-2.16865	0.0316426	0.0339281
hsa-miR-892a	-0.672083	0.503269	0.416736	-2.26821	0.0278216	0.0554714	1.7638	0.0816743	0.490904	-0.000481812	0.999617	0.371866	-0.366262	0.714731	0.473455
hsa-miR-892b	0.337733	0.736272	1	-3.93443	0.000269604	0.00384348	-3.9722	0.000143771	0.105075	-3.52521	0.000661306	0.00433636	-3.46717	0.000701724	0.00138687
hsa-miR-9	-0.577584	0.564906	0.459795	-3.41473	0.00127525	0.00772778	-0.154941	0.877249	0.816199	-0.750266	0.454996	0.196382	-2.43921	0.01592	0.0200435
hsa-miR-92a	-1.67653	0.0967934	0.138793	-3.44969	0.00113864	0.00744353	1.17703	0.24233	0.856169	-0.838336	0.403967	0.182814	-2.08849	0.0384831	0.0390214
hsa-miR-92b	-1.67241	0.0975197	0.138084	-3.70028	0.000531244	0.005335	0.900926	0.37004	0.985913	-1.51745	0.132477	0.0896743	-2.27386	0.024446	0.0273716
hsa-miR-93	-1.65179	0.101328	0.139181	-2.60294	0.0122207	0.0308005	-1.27767	0.204943	0.627113	-1.88869	0.061984	0.0611818	-3.7706	0.00023854	0.000542466
hsa-miR-941	1.47225	0.143506	0.621	0.475608	0.636694	1	0.535834	0.593655	1	-0.224372	0.822958	0.308361	2.36143	0.0195385	0.176032
hsa-miR-95	-2.87043	0.00492549	0.0294795	-3.02955	0.00406698	0.0148611	-0.53523	0.593837	0.768692	-1.1303	0.261346	0.133662	-3.33843	0.00109174	0.00198304
hsa-miR-96	-0.571799	0.568555	0.459395	-2.75707	0.00846009	0.0240253	0.201392	0.840901	1	-2.30106	0.0237317	0.0335069	-1.89076	0.0609579	0.0568634
hsa-miR-98	-1.49449	0.138341	0.167235	-1.85265	0.0700411	0.107381	1.14688	0.254965	0.845708	0.036855	0.970678	1	-1.03501	0.302442	0.224913
hsa-miR-99a	-2.57836	0.0112115	0.0423538	-0.454635	0.651719	0.508141	-0.280915	0.779589	0.805572	-1.18523	0.238934	0.124029	-0.686572	0.49358	0.338803
hsa-miR-99b	-2.19492	0.030436	0.0734404	-1.71827	0.0923277	0.129304	-1.55662	0.123663	0.553127	-2.82757	0.00575212	0.0149118	-2.25188	0.0259666	0.0286125

## Sheet: PicTar
The results of comparing the RE-scores of ER+ and ER-. RE-scores are calculated by using PicTar target algorithm.
miRNA	Data: HE			Data: MI			Data: MN			Data: VA			Data: WA
	t-score	Pvalue	FDR	t-score	Pvalue	FDR	t-score	Pvalue	FDR	t-score	Pvalue	FDR	t-score	Pvalue	FDR
hsa-let-7a	1.11375	0.268319	0.818421	0.0245078	0.980567	1	1.50512	0.136649	1	-0.525501	0.600479	0.351541	1.19644	0.233951	0.595557
hsa-let-7b	1.24925	0.214569	0.757532	0.0802502	0.936436	1	1.80206	0.0755299	1	0.0779192	0.938056	1	1.63888	0.103934	0.38525
hsa-let-7c	1.21333	0.227955	0.774492	0.0664797	0.947331	1	1.71509	0.0908169	1	-0.0312114	0.975166	0.51278	1.39308	0.166256	0.510014
hsa-let-7d	1.09322	0.27652	0.817623	1.39738	0.170523	0.440873	3.19731	0.00199879	0.210467	-0.884022	0.378962	0.261609	3.30731	0.00122137	0.0164833
hsa-let-7e	1.3843	0.169676	0.708938	0.391931	0.697143	1	1.97408	0.0518496	1	0.443726	0.658254	1	1.21834	0.225583	0.590741
hsa-let-7f	1.44437	0.1519	0.7001	-0.354817	0.72454	0.626894	1.37059	0.174628	1	0.190005	0.849716	1	1.10983	0.26932	0.648659
hsa-let-7g	-0.217062	0.828653	0.584953	-0.928943	0.358356	0.395722	0.314248	0.754186	1	-0.42838	0.669351	0.384202	-0.311503	0.75599	0.633454
hsa-let-7i	0.932214	0.353547	0.949506	-0.691056	0.493413	0.495703	0.674386	0.502116	1	-0.114623	0.908988	0.494709	1.25067	0.213579	0.594272
hsa-miR-1	-1.11362	0.267689	0.244735	-3.55843	0.000873591	0.005264	-2.89694	0.00483412	0.031565	-1.69066	0.0941953	0.130261	-1.98871	0.0486397	0.0543787
hsa-miR-100	-2.32378	0.022091	0.0305937	-0.131508	0.896008	0.710534	-2.4875	0.0148225	0.0494983	-3.93589	0.000157859	0.00208182	-2.39238	0.0180659	0.0228169
hsa-miR-101	-0.801996	0.424598	0.334751	0.704785	0.484617	1	0.266866	0.790157	1	-1.85729	0.0664197	0.10253	0.295423	0.768135	1
hsa-miR-103	-2.332	0.0218687	0.0304516	-4.51278	4.60185e-05	0.000476923	-2.82795	0.00570611	0.0312383	-2.7248	0.0077769	0.0249735	-3.99888	0.000106415	0.000286842
hsa-miR-106b	-3.43789	0.000852634	0.00194167	-2.38097	0.0214218	0.0521774	-3.39977	0.00104085	0.01325	-1.24046	0.217877	0.184436	-2.08101	0.0392921	0.0452038
hsa-miR-107	-2.40332	0.0182218	0.0264661	-4.58545	3.64204e-05	0.000441667	-2.87942	0.0049172	0.0313262	-3.11033	0.00253766	0.012284	-4.07204	8.07059e-05	0.000251515
hsa-miR-10a	1.82664	0.0701515	0.470708	3.29758	0.0019982	0.0316667	0.300366	0.764711	1	-1.42727	0.156793	0.154205	0.806592	0.421259	0.783081
hsa-miR-10b	1.8245	0.0704778	0.438914	3.07705	0.00367159	0.0268143	0.284446	0.776833	1	-1.73662	0.0857146	0.126097	0.727405	0.468182	0.835884
hsa-miR-122a	-0.890265	0.375719	0.310221	-1.2903	0.203905	0.266743	-2.01168	0.047221	0.0993696	-2.71373	0.00790181	0.0249143	0.0504381	0.959864	1
hsa-miR-124a	1.49953	0.136943	0.664306	-1.559	0.125544	0.189594	1.18536	0.238844	1	0.853009	0.395847	1	0.321153	0.748647	1
hsa-miR-125a	1.54373	0.125913	0.645665	0.29425	0.770069	1	1.02133	0.309964	1	-0.642444	0.522184	0.317819	1.40414	0.162485	0.517546
hsa-miR-125b	1.31601	0.191266	0.765205	-0.153628	0.878675	0.703902	0.184926	0.853723	1	-1.00952	0.315371	0.230025	0.794173	0.428405	0.780251
hsa-miR-126	-1.66071	0.0996526	0.103771	-0.237807	0.813275	0.667771	0.802463	0.424964	1	-1.45123	0.15001	0.153973	0.178627	0.858496	1
hsa-miR-126*	-4.71121	6.85373e-06	2e-05	-4.33381	6.67064e-05	0.000766667	-4.90836	3.72617e-06	0.000409091	-2.57266	0.0117172	0.0294429	-7.78072	5.62219e-13	0
hsa-miR-127	-1.93636	0.0552745	0.0651461	-4.72549	2.30019e-05	0.00045	-5.87353	8.87174e-08	0.0001	-4.9082	3.96629e-06	0.0001	-5.174	8.79062e-07	0
hsa-miR-128a	-3.54118	0.000627292	0.00149091	-4.07753	0.000181028	0.00141111	-2.04175	0.0442659	0.0959176	-2.66024	0.00922014	0.0268973	-4.62319	9.47317e-06	4.23077e-05
hsa-miR-128b	-3.59889	0.000520835	0.00148571	-4.02436	0.000215063	0.0014381	-2.05251	0.0432021	0.0954821	-2.78475	0.0065128	0.0236194	-4.64351	8.71017e-06	4.16667e-05
hsa-miR-129	-2.42292	0.0174148	0.0255741	-2.66907	0.0105669	0.0338122	-1.17325	0.244153	0.267808	0.94557	0.346771	1	-1.36286	0.175172	0.165131
hsa-miR-130a	-2.20678	0.0298052	0.0382515	-1.26067	0.214436	0.273306	-2.54625	0.0126053	0.0471945	-0.359643	0.719922	0.409537	-2.61432	0.00986151	0.0146525
hsa-miR-130b	-2.43779	0.0166595	0.0254232	-1.15921	0.252958	0.308548	-2.57346	0.0116996	0.0454981	-0.724178	0.470746	0.292877	-2.88946	0.00442849	0.00729273
hsa-miR-132	-3.75604	0.000286304	0.00103478	-2.28509	0.0273353	0.0623345	-1.7102	0.0911651	0.153675	-0.561776	0.575594	0.340211	-3.415	0.000820691	0.0015875
hsa-miR-133a	-4.56929	1.30627e-05	2.5e-05	-4.07104	0.000205646	0.00137368	-2.14433	0.0348387	0.0838877	-4.21596	5.77367e-05	0.00113333	-3.91687	0.000148656	0.00034
hsa-miR-133b	-4.88676	3.32107e-06	0	-4.18561	0.000147139	0.000988235	-2.48412	0.0148621	0.04903	-4.1447	7.44669e-05	0.0012	-3.8562	0.000185958	0.000404762
hsa-miR-134	-2.061	0.0424452	0.0507959	-3.41351	0.0013804	0.00666207	-1.49796	0.137576	0.191314	-5.19479	1.20611e-06	0.0002	-2.50628	0.0135939	0.0184877
hsa-miR-135a	3.19182	0.00184843	0.0376	-0.405372	0.686968	0.607666	1.56203	0.122021	1	-0.595084	0.553297	0.330075	2.38794	0.0182867	0.0997563
hsa-miR-135b	3.38444	0.0009972	0.0271333	0.225874	0.82222	1	1.58037	0.117751	1	-0.780353	0.437259	0.282783	2.69547	0.00788913	0.0619273
hsa-miR-136	0.0432797	0.965583	1	-0.851204	0.399645	0.433429	-0.205412	0.837858	0.599742	-1.19759	0.234076	0.192444	-1.76743	0.0797671	0.0851458
hsa-miR-137	-3.25005	0.0015615	0.00328049	-0.932992	0.355974	0.397595	-3.41627	0.000996425	0.0141444	-1.28764	0.201408	0.179523	-4.54151	1.34549e-05	5.55556e-05
hsa-miR-138	-3.51686	0.00064133	0.00158824	-1.08141	0.285627	0.341774	0.929625	0.355856	1	-1.94561	0.0547397	0.0880125	-1.55783	0.121621	0.124059
hsa-miR-139	1.6477	0.102828	0.593613	2.22594	0.0321214	0.173191	3.2272	0.0019338	0.23464	2.33108	0.0218682	1	2.63769	0.00948911	0.0574714
hsa-miR-140	0.0826157	0.934328	1	3.25252	0.00219275	0.027675	1.2683	0.208359	1	1.54065	0.126741	1	1.97314	0.0506917	0.203864
hsa-miR-141	-2.19777	0.0300642	0.0385638	0.201872	0.84091	1	0.750923	0.454641	1	0.584635	0.560202	1	-1.80495	0.0730301	0.0795622
hsa-miR-142-3p	-3.69109	0.000339773	0.00120385	-2.70515	0.00981085	0.0316	-4.18576	6.56881e-05	0.00306667	-1.65384	0.101466	0.134602	-5.57861	1.26492e-07	0
hsa-miR-142-5p	-2.59072	0.0107954	0.0180231	-2.64507	0.0110101	0.0351024	-2.85061	0.00551236	0.0304304	-1.28397	0.202276	0.176496	-2.64987	0.00895213	0.0135083
hsa-miR-143	-1.34976	0.180007	0.169458	-2.47376	0.0170496	0.0473128	-2.18806	0.0314328	0.0789797	-3.14261	0.00223417	0.0133619	-2.16851	0.0318404	0.0377355
hsa-miR-144	-0.854591	0.394972	0.317121	0.469696	0.640847	1	0.986504	0.326397	1	-0.680213	0.498112	0.306282	0.403564	0.687146	1
hsa-miR-145	-0.405827	0.685559	0.499909	-1.27809	0.207884	0.268855	-2.22269	0.0286262	0.075554	-0.76878	0.443932	0.281926	-1.96871	0.0511869	0.0561605
hsa-miR-146a	-1.6703	0.0980817	0.102972	-0.990328	0.327637	0.383761	0.645769	0.52038	1	-1.23617	0.219468	0.183617	-1.76218	0.0804063	0.0851048
hsa-miR-146b	-2.75	0.0072097	0.0122531	-1.43081	0.159812	0.22753	0.257854	0.797261	1	-1.54632	0.125378	0.142014	-3.51948	0.000585083	0.00114681
hsa-miR-148a	-0.883475	0.3793	0.310312	1.54535	0.130361	0.3585	0.241481	0.80983	1	-1.00383	0.318196	0.229626	1.99475	0.0480938	0.2032
hsa-miR-148b	-0.807881	0.421291	0.335001	1.56089	0.126659	0.362835	0.293994	0.769559	1	-1.07799	0.283955	0.21745	1.9956	0.0480043	0.212935
hsa-miR-149	0.325563	0.74541	1	-1.70017	0.0967045	0.161173	-0.490582	0.624853	0.495374	-0.0536597	0.957329	0.506524	0.610182	0.5428	0.932058
hsa-miR-150	-2.58511	0.0111548	0.0179925	-1.82713	0.0747358	0.136085	-4.86505	4.73338e-06	0.00045	-1.12901	0.261739	0.20428	-6.14847	1.03265e-08	0
hsa-miR-151	-4.8716	3.13967e-06	0	-5.19274	5.12066e-06	0.00025	-2.86894	0.00507467	0.0312605	-3.06461	0.00283943	0.0130889	-4.65132	7.70689e-06	3.91304e-05
hsa-miR-152	-0.936331	0.351543	0.295965	1.10781	0.274735	0.638813	0.191268	0.848827	1	-1.2869	0.201448	0.177673	1.9641	0.051602	0.199087
hsa-miR-153	-2.21906	0.0284599	0.0376896	-3.10288	0.00329769	0.0130706	-0.284751	0.776588	0.583933	-0.344542	0.731208	0.412644	-3.01697	0.00306993	0.00539423
hsa-miR-155	0.575391	0.56615	1	-1.38519	0.173149	0.236927	0.241215	0.809898	1	1.70225	0.0921002	1	-0.676586	0.499663	0.435073
hsa-miR-15a	-2.78883	0.00636008	0.0116391	-4.71208	2.45515e-05	0.000385714	-3.86384	0.000201897	0.00593	-2.61216	0.0105947	0.0295	-4.76136	5.18369e-06	2e-05
hsa-miR-15b	-3.39996	0.000990479	0.00216757	-4.68972	2.72768e-05	0.000355556	-4.11208	8.23734e-05	0.0036	-3.10768	0.00255192	0.0119231	-4.80838	4.30029e-06	2.10526e-05
hsa-miR-16	-1.94134	0.0549328	0.0652973	-4.685	2.75034e-05	0.00033	-2.89602	0.00468017	0.0308732	-2.58411	0.0114086	0.03007	-4.07361	8.13798e-05	0.000259375
hsa-miR-17-5p	-2.25623	0.0260688	0.0347742	-1.17835	0.244682	0.303186	-1.59509	0.114481	0.175216	-1.43712	0.153991	0.155529	-1.48248	0.140493	0.140082
hsa-miR-181a	0.64015	0.523425	1	-0.59591	0.553857	0.517574	0.280969	0.779335	1	-0.260679	0.79492	0.438151	-0.313759	0.754186	0.63805
hsa-miR-181b	0.775679	0.439637	1	-0.578016	0.565782	0.523218	0.298331	0.766092	1	-0.221261	0.825376	0.451541	-0.272122	0.785941	0.64627
hsa-miR-181c	0.663287	0.508554	1	-0.60323	0.549015	0.518026	0.269525	0.788101	1	-0.260679	0.79492	0.438151	-0.296068	0.767631	0.63706
hsa-miR-182	-1.68973	0.0942765	0.100298	-0.277161	0.782947	0.656288	-1.0555	0.294773	0.302024	0.455654	0.649742	1	-0.0317511	0.974724	0.752993
hsa-miR-182*	-3.5849	0.000507833	0.00148276	-2.85274	0.00640484	0.0228632	-1.53255	0.129075	0.184645	-4.25338	5.22677e-05	0.00116	-3.87682	0.000165823	0.00037561
hsa-miR-183	-1.27966	0.203159	0.187846	-0.514714	0.609362	0.549954	-2.75736	0.00700749	0.0353292	-1.4211	0.158566	0.153873	-1.47331	0.142738	0.140893
hsa-miR-184	3.72427	0.000311708	0.01235	-0.279275	0.781424	0.660525	0.491121	0.624547	1	-1.45608	0.148749	0.154805	0.9802	0.328616	0.752115
hsa-miR-185	-0.855837	0.393861	0.319445	-2.07503	0.0430753	0.0921254	-2.23372	0.0278201	0.0753355	-1.68045	0.0961715	0.130473	-0.0840441	0.933124	0.739878
hsa-miR-186	-1.03479	0.303038	0.260609	1.80972	0.0751927	0.2254	0.430403	0.66786	1	-2.40181	0.0182748	0.0390809	0.00607048	0.995165	1
hsa-miR-187	1.11506	0.266987	0.8458	0.462769	0.645968	1	1.10534	0.272249	1	2.64022	0.00982691	0.9692	3.29545	0.00121914	0.0147
hsa-miR-188	-1.4786	0.142091	0.143109	2.25956	0.0290388	0.17583	-1.5985	0.113474	0.176714	-3.00862	0.00336782	0.0142621	0.721742	0.471696	0.825618
hsa-miR-18a	-2.36088	0.0202788	0.0286934	-1.41152	0.16553	0.232229	-1.34454	0.182774	0.233574	-1.29217	0.199553	0.180376	-2.4444	0.0158677	0.0207691
hsa-miR-18b	-2.30117	0.0235119	0.0319344	-1.61954	0.112804	0.179166	-1.79762	0.0760607	0.136352	-0.933124	0.353243	0.250075	-2.51846	0.0130079	0.0181891
hsa-miR-190	3.16107	0.00230176	0.03322	1.8734	0.0690554	0.205333	3.3972	0.00112075	0.255333	1.19458	0.235482	1	2.64027	0.0095397	0.0613846
hsa-miR-191	-1.38421	0.169133	0.162655	-1.90444	0.0637876	0.122446	1.68511	0.0955444	1	-1.46954	0.145044	0.153337	0.900771	0.369329	0.716185
hsa-miR-192	3.1193	0.00228322	0.0314833	-0.813058	0.420709	0.445556	2.22368	0.0292951	0.96377	1.68443	0.0954075	1	3.02967	0.0030345	0.0268778
hsa-miR-193a	-3.37145	0.00100155	0.00236842	-2.56918	0.0133868	0.041007	-5.42323	4.32533e-07	0.000171429	-3.62563	0.000466435	0.00467857	-5.13614	8.51756e-07	6.66667e-06
hsa-miR-193b	-3.54923	0.000551581	0.00150938	-2.37554	0.0215545	0.0518407	-5.48646	3.28113e-07	0.00015	-4.0265	0.00011394	0.00182222	-5.67391	6.79919e-08	0
hsa-miR-194	1.02321	0.309415	0.855075	1.87725	0.0678569	0.2137	2.11497	0.0373538	1	0.736944	0.463053	1	2.25395	0.0260044	0.133094
hsa-miR-195	-3.20704	0.00181007	0.00365	-4.737	2.27204e-05	0.00054	-4.03406	0.000109893	0.00421765	-2.44907	0.0162776	0.0365422	-4.68791	7.06451e-06	3.18182e-05
hsa-miR-196a	-0.195234	0.84558	0.592209	-1.60163	0.117414	0.182568	-0.841628	0.402852	0.369244	0.710292	0.479297	1	-0.256508	0.797922	0.650155
hsa-miR-196b	0.924602	0.357247	0.932168	-1.52093	0.136011	0.200182	-0.175896	0.860849	0.608443	0.640912	0.52319	1	0.197441	0.843762	1
hsa-miR-198	-2.14499	0.0342302	0.04328	-0.164555	0.870078	0.703365	-1.54757	0.125467	0.183114	-2.36179	0.0202903	0.0419	-0.672003	0.502678	0.43345
hsa-miR-199a	-0.0414875	0.966971	0.666961	-2.41174	0.0199245	0.0503412	-1.57515	0.118867	0.17815	-0.0191134	0.984791	0.514243	-1.3356	0.18384	0.171546
hsa-miR-199a-star	-0.419728	0.675588	0.496552	0.735178	0.4661	1	1.69172	0.0941412	1	-0.738337	0.462176	0.290259	0.909182	0.364911	0.757105
hsa-miR-199b	-1.40951	0.161071	0.157188	-3.39334	0.00144286	0.00686	-2.69561	0.00842803	0.03835	-1.63937	0.104451	0.129843	-2.95191	0.00369782	0.00639811
hsa-miR-19a	-3.98694	0.000124554	0.00051	-4.70018	2.29174e-05	0.0003625	-5.01988	2.43455e-06	0.00027	-2.66942	0.0089983	0.0270861	-5.7362	6.09581e-08	0
hsa-miR-19b	-4.03455	0.000104768	0.000405263	-4.74524	1.97177e-05	0.0006	-5.09919	1.75298e-06	0.0003	-2.59424	0.0110524	0.0300769	-5.84982	3.55421e-08	0
hsa-miR-200a	-0.721295	0.472044	0.362584	-2.23272	0.030569	0.0688125	-2.91944	0.00436237	0.0308154	-1.14879	0.253616	0.200535	-4.21886	4.25381e-05	0.000154839
hsa-miR-200b	-1.43334	0.154783	0.152043	-0.652555	0.517474	0.508669	-1.18501	0.239647	0.270062	-1.57723	0.118083	0.138569	-2.18717	0.0304115	0.037027
hsa-miR-200c	-1.44327	0.151974	0.150898	-0.632241	0.530543	0.506225	-1.17845	0.242246	0.269152	-1.57723	0.118083	0.138569	-2.18031	0.0309278	0.037168
hsa-miR-203	-2.7514	0.00682322	0.0124583	-1.59868	0.116937	0.181128	-2.52504	0.0132907	0.0474754	-3.98047	0.00013547	0.00196	-4.00072	0.00010155	0.000291892
hsa-miR-204	-3.19155	0.00188576	0.00374651	0.505198	0.616025	1	-2.49657	0.0144608	0.0494362	-3.32964	0.0012781	0.00849474	-4.00362	0.000106947	0.0003
hsa-miR-205	-1.57818	0.117081	0.120805	2.52077	0.0156591	0.0996444	-2.65438	0.0093534	0.0409255	-3.56314	0.000575928	0.005	-2.35874	0.0196234	0.0245722
hsa-miR-206	-1.57129	0.118784	0.121136	-4.01258	0.000218134	0.00141818	-3.3567	0.00118423	0.0138687	-1.64442	0.103402	0.132549	-2.55657	0.0116443	0.0167206
hsa-miR-208	1.95843	0.052582	0.45701	0.195751	0.845699	1	-0.258776	0.796508	0.59087	-0.326191	0.744998	0.417152	-1.24402	0.215349	0.198887
hsa-miR-20a	-3.26016	0.00149707	0.0032375	-2.87906	0.00592022	0.0219892	-3.40669	0.00101757	0.0139536	-1.27095	0.206862	0.178046	-2.4845	0.0141338	0.0189806
hsa-miR-20b	-2.0023	0.0477177	0.0575149	-0.649574	0.519171	0.50112	-1.19815	0.23428	0.268914	-0.878019	0.382174	0.261145	-0.695589	0.487848	0.428668
hsa-miR-21	-0.402004	0.688631	0.497827	1.34366	0.186296	0.452561	0.71836	0.474335	1	-2.57746	0.011501	0.0298488	0.831084	0.407376	0.773172
hsa-miR-210	-1.75611	0.0815262	0.0906111	-2.43428	0.019142	0.0507771	-4.43658	2.55269e-05	0.00144286	-1.43112	0.155794	0.155116	-4.27774	3.39551e-05	0.000141379
hsa-miR-211	-1.79014	0.0767397	0.0862241	1.26142	0.214198	0.50659	-0.897896	0.371867	0.350703	-2.75879	0.00705556	0.0244719	-1.62433	0.10674	0.111399
hsa-miR-212	-3.69293	0.00035654	0.001248	-2.43303	0.0192386	0.049851	-1.92941	0.0572377	0.11192	-0.440842	0.66033	0.382207	-3.39856	0.000865361	0.00165102
hsa-miR-213	2.33142	0.0214505	0.205044	3.31951	0.00190991	0.04505	2.81382	0.00607247	0.381312	2.46088	0.015811	1	4.05924	7.90613e-05	0.0016
hsa-miR-214	1.14711	0.253486	0.832648	-0.575666	0.567376	0.519999	2.02959	0.0456218	1	-2.40277	0.0182343	0.0398348	2.65489	0.00887312	0.0639917
hsa-miR-215	-0.341094	0.733847	0.526204	-2.51895	0.0154847	0.0443244	-0.0625033	0.950292	0.65858	-3.2963	0.00138315	0.00894	-2.77575	0.00633312	0.010014
hsa-miR-216	-1.87706	0.0634994	0.0723013	0.598134	0.553048	1	-2.14167	0.0348901	0.0829864	-1.55452	0.123426	0.141968	-2.13052	0.0351542	0.0407519
hsa-miR-217	-2.754	0.00688963	0.0126191	-1.89397	0.0643927	0.122972	-3.945	0.000161697	0.00501053	0.634199	0.527505	1	-4.93091	2.22076e-06	1.11111e-05
hsa-miR-218	-4.35224	2.82196e-05	0.000135294	-3.55739	0.00075216	0.00506538	-2.8668	0.00516457	0.0307136	-2.80603	0.00621523	0.0230867	-5.85649	2.94471e-08	0
hsa-miR-219	-3.3511	0.00107601	0.00249487	-3.89922	0.000326475	0.00182917	-3.56755	0.000574011	0.011413	-1.5406	0.126995	0.141541	-4.63423	8.37272e-06	4e-05
hsa-miR-22	-0.688917	0.492725	0.371558	1.42832	0.160701	0.4329	2.4486	0.0171128	0.709867	-1.95236	0.05395	0.0899889	2.01301	0.0465779	0.215258
hsa-miR-221	-5.09177	1.24964e-06	0	-4.34429	6.64557e-05	0.000778571	-3.48391	0.000749114	0.0125038	-4.18768	6.31672e-05	0.0011	-5.01162	1.55725e-06	1.25e-05
hsa-miR-222	-5.1245	1.11063e-06	0	-4.20776	0.00010448	0.000975	-3.53967	0.000619623	0.0117042	-4.918	3.66732e-06	0.00015	-4.99917	1.66751e-06	1.17647e-05
hsa-miR-223	-0.00598493	0.995237	0.681308	3.40938	0.00126206	0.0654	1.68139	0.0960557	1	-1.02919	0.30611	0.228393	1.50848	0.13373	0.477164
hsa-miR-23a	-0.564539	0.573682	0.425507	0.405987	0.686434	1	1.16032	0.248915	1	0.687974	0.493184	1	0.978813	0.329311	0.734775
hsa-miR-23b	-0.768927	0.443783	0.343783	0.13828	0.89056	1	0.800981	0.425205	1	0.445377	0.657085	1	0.523153	0.601676	0.994743
hsa-miR-24	-0.334281	0.73886	0.525625	-2.47739	0.0175231	0.0478913	-0.22396	0.823383	0.596452	-1.94614	0.0548486	0.08952	0.38188	0.703215	1
hsa-miR-25	-2.09381	0.0385162	0.0483521	-0.953125	0.345907	0.395107	-0.507043	0.613375	0.492751	-0.795169	0.428668	0.2826	0.087876	0.930101	1
hsa-miR-26a	-2.08685	0.0389679	0.0484542	0.729055	0.4697	1	-1.01238	0.314341	0.314362	1.30901	0.193704	1	-1.37448	0.171163	0.163457
hsa-miR-26b	-1.92238	0.0568965	0.0663065	0.788865	0.434306	1	-0.634272	0.527639	0.449053	1.49307	0.138741	1	-0.995998	0.320736	0.284108
hsa-miR-27a	-2.93312	0.00415951	0.00805455	-3.30594	0.00185023	0.0081875	-3.72103	0.000365295	0.00783182	-1.95294	0.0538612	0.0915491	-3.80967	0.000221385	0.00047907
hsa-miR-27b	-2.42414	0.0171038	0.0259316	-3.33077	0.00171729	0.00791935	-3.3099	0.00139264	0.0150424	-1.48972	0.139664	0.152255	-3.64076	0.000399907	0.000835556
hsa-miR-28	1.93838	0.0550468	0.434555	-1.40221	0.167911	0.232982	-0.520783	0.604084	0.491298	-3.70802	0.000351419	0.00423333	0.606929	0.544841	0.918183
hsa-miR-299-3p	-0.714682	0.476211	0.362598	-2.01458	0.0496599	0.0993339	0.39943	0.690905	1	-3.11374	0.0024452	0.0126625	2.89771	0.0044066	0.03663
hsa-miR-299-5p	0.536608	0.592924	1	2.89986	0.00601687	0.039075	3.74691	0.00032774	0.1496	-1.01162	0.314472	0.23166	3.14902	0.00205597	0.0206
hsa-miR-29a	1.30045	0.195769	0.752609	-0.786374	0.435642	0.447178	1.56572	0.120923	1	0.140028	0.888936	1	1.45929	0.146755	0.503454
hsa-miR-29b	0.884353	0.378159	0.960006	-0.957962	0.343076	0.396713	1.2105	0.229253	1	-0.111284	0.911627	0.49239	1.13856	0.256849	0.636986
hsa-miR-29c	1.25559	0.211539	0.780833	-0.790435	0.43329	0.449313	1.51589	0.133065	1	0.0300796	0.976067	1	1.36461	0.174599	0.5028
hsa-miR-301	-2.44097	0.0165167	0.0256582	-0.823297	0.415024	0.444298	-2.59246	0.0111211	0.0445585	-0.793491	0.429477	0.280665	-2.94336	0.00375766	0.00645741
hsa-miR-302a	-4.82812	4.5232e-06	8.33333e-06	-3.01835	0.0037856	0.0159686	-3.77556	0.000278107	0.00707619	-2.72638	0.00766862	0.0256303	-3.94867	0.000122934	0.000320513
hsa-miR-302a*	-4.7636	5.65805e-06	1.42857e-05	-2.76654	0.00849603	0.0276462	-0.997624	0.320944	0.316331	-3.65972	0.000416515	0.00451538	-1.56435	0.120082	0.123867
hsa-miR-302b	-4.29724	3.69114e-05	0.00015	-1.71412	0.0915748	0.164009	-2.70729	0.00805208	0.0381714	-0.099916	0.920629	0.489979	-2.74795	0.00675885	0.0107155
hsa-miR-302b*	-1.368	0.17413	0.165723	-0.811995	0.421733	0.441793	0.843379	0.401485	1	1.51064	0.134272	1	-1.38384	0.168669	0.162486
hsa-miR-302c	-4.91533	3.07936e-06	0	-2.04543	0.0455574	0.0962867	-3.53867	0.000629637	0.01128	-1.58101	0.117293	0.14169	-3.17887	0.00180793	0.00326471
hsa-miR-302c*	-2.86458	0.00503891	0.00964222	-1.7071	0.0947535	0.161416	-1.20725	0.230331	0.269051	-1.98777	0.0497321	0.0870192	-4.43004	1.8838e-05	7.5e-05
hsa-miR-302d	-4.82396	4.58343e-06	7.69231e-06	-2.55258	0.0133258	0.0417614	-3.40119	0.00098411	0.0136724	-1.69313	0.0938273	0.131848	-3.37144	0.000958665	0.00177
hsa-miR-30a-3p	-3.73616	0.000294865	0.0010625	-3.48073	0.00115066	0.00576429	-2.62828	0.0101483	0.0422481	-3.141	0.00226288	0.0128045	-4.05072	8.64516e-05	0.000258824
hsa-miR-30a-5p	-1.05612	0.293385	0.254603	2.18793	0.0338917	0.149757	1.35435	0.179421	1	0.474257	0.636408	1	0.916948	0.360859	0.766476
hsa-miR-30b	-1.06233	0.29057	0.25456	2.18746	0.0339244	0.131156	1.32132	0.190142	1	0.434025	0.665258	1	0.901503	0.368984	0.731291
hsa-miR-30c	-1.06233	0.29057	0.25456	2.18746	0.0339244	0.131156	1.32132	0.190142	1	0.434025	0.665258	1	0.901503	0.368984	0.731291
hsa-miR-30d	-1.08275	0.281447	0.254172	2.20061	0.032913	0.168942	1.30636	0.195148	1	0.529341	0.597808	1	0.926861	0.355715	0.773766
hsa-miR-30e-3p	-3.5714	0.000521355	0.00150667	-4.67617	2.80242e-05	0.000309091	-3.07269	0.00280715	0.0230081	-3.00947	0.00336358	0.0147179	-4.71446	5.85798e-06	2.38095e-05
hsa-miR-30e-5p	-1.02668	0.306958	0.261285	2.19774	0.0331203	0.1571	1.32964	0.1874	1	0.58214	0.561858	1	1.01218	0.313332	0.735697
hsa-miR-31	-6.35265	4.0398e-09	0	-1.86715	0.06861	0.127726	-6.08709	2.43789e-08	6.66667e-05	-3.52831	0.000651618	0.00514706	-8.10103	1.35002e-13	0
hsa-miR-32	-3.43873	0.000825869	0.00199429	-1.71797	0.0935158	0.165263	-2.8509	0.00543338	0.0310911	-2.57069	0.0118128	0.0289	-2.84704	0.00505128	0.00816071
hsa-miR-320	-2.28473	0.0241607	0.0328446	-2.20482	0.0325316	0.0719754	-1.16084	0.248736	0.268852	-2.33605	0.0216025	0.0434306	-2.72354	0.00731059	0.0112576
hsa-miR-323	-2.63428	0.00972955	0.0163314	-1.25853	0.21409	0.271174	-0.228419	0.819893	0.600081	0.463541	0.644042	1	-1.15523	0.249765	0.225477
hsa-miR-324-3p	-1.31234	0.192415	0.179262	-0.934052	0.355372	0.401164	-3.14728	0.00222134	0.0207286	-3.1242	0.00236588	0.0128783	-4.04471	8.87519e-05	0.000251429
hsa-miR-324-5p	0.626948	0.531901	1	2.04469	0.047801	0.1723	0.3332	0.739892	1	-1.73001	0.0868815	0.12548	1.24248	0.216419	0.584361
hsa-miR-325	4.96979	2.65634e-06	0	3.13252	0.003145	0.0318	5.51528	5.79048e-07	0.001	-1.64671	0.102978	0.134098	4.55761	1.3589e-05	0.00015
hsa-miR-326	2.41552	0.0171722	0.185525	-0.390032	0.698352	0.611502	-0.0513607	0.959147	0.657957	0.375955	0.707827	1	3.57447	0.000476731	0.00754
hsa-miR-328	1.88766	0.0617343	0.446067	2.0247	0.0494842	0.170594	2.98927	0.00380083	0.295014	3.48799	0.00076232	0.3217	3.66902	0.000375027	0.00635
hsa-miR-33	0.651005	0.516452	1	0.404281	0.687874	1	0.595819	0.552788	1	2.26502	0.0257951	1	-0.114261	0.909188	0.733977
hsa-miR-330	-4.88074	4.02132e-06	0	-3.55066	0.000887732	0.00498519	-4.67668	9.79569e-06	0.000723077	-2.25215	0.0267335	0.051502	-5.73494	6.08213e-08	0
hsa-miR-331	0.834029	0.406129	1	-2.42173	0.0193407	0.050116	-0.680359	0.498098	0.433465	-1.64068	0.104195	0.131485	-0.0911375	0.927507	0.741983
hsa-miR-335	-1.7271	0.0870345	0.0939169	-0.679049	0.500786	0.497969	0.0732166	0.941824	1	-1.30877	0.193772	0.177813	-1.45195	0.149078	0.145037
hsa-miR-338	-1.78091	0.0773282	0.0868687	-5.21983	3.57367e-06	0.0004	-0.385432	0.700884	0.540097	-0.109898	0.912734	0.489324	-4.23526	4.08611e-05	0.00015
hsa-miR-339	-3.871	0.000188378	0.000659091	-5.1055	6.61946e-06	0.0002	-8.74853	6.84605e-14	0	-3.48056	0.000759585	0.00559444	-5.5193	1.33597e-07	0
hsa-miR-340	1.57072	0.118898	0.650606	3.0895	0.00350899	0.0303	3.37948	0.00110922	0.199975	3.00677	0.00344964	0.60075	5.16672	7.64345e-07	0
hsa-miR-342	-7.70021	1.44885e-11	0	-2.10533	0.0408264	0.0878483	-3.10275	0.00274337	0.0221889	0.833214	0.406843	1	-2.40537	0.0174288	0.0227
hsa-miR-346	0.265783	0.790992	1	1.87945	0.0669644	0.223874	1.45899	0.14937	1	0.0913698	0.927404	1	2.61706	0.0101156	0.05654
hsa-miR-34a	-5.57479	1.55673e-07	0	-2.40279	0.0206811	0.0505058	-5.55648	4.26542e-07	0.00018	-1.16918	0.245338	0.196553	-6.87652	2.58511e-10	0
hsa-miR-34b	-5.9646	2.52271e-08	0	-2.95998	0.00509608	0.0181833	-5.07715	2.19258e-06	0.000288889	-4.59494	1.32988e-05	0.000475	-5.77911	4.93084e-08	0
hsa-miR-34c	-9.81835	5.48647e-17	0	-3.92208	0.000326364	0.00177826	-7.63065	1.78485e-11	0	-0.931594	0.353909	0.248222	-8.15665	1.43296e-13	0
hsa-miR-367	0.10884	0.913539	1	1.34629	0.185038	0.467222	1.50222	0.136555	1	-0.820212	0.414309	0.276362	1.45716	0.147384	0.486889
hsa-miR-368	1.06629	0.288928	0.825287	-1.67309	0.101124	0.16696	0.109112	0.913343	1	-0.86856	0.3873	0.261986	-0.0503138	0.95994	0.748093
hsa-miR-369-3p	-1.73034	0.0863143	0.0943963	-0.650694	0.518123	0.505058	-0.00626353	0.995016	0.674465	0.695728	0.488323	1	-0.353336	0.724373	0.618715
hsa-miR-369-5p	2.69971	0.00848667	0.0969286	-1.34677	0.185428	0.249239	1.48161	0.142194	1	1.06292	0.29063	1	2.14357	0.0339768	0.165744
hsa-miR-371	1.38837	0.168282	0.739155	0.513625	0.610025	1	-1.29093	0.199809	0.247627	2.10219	0.0381908	1	1.39006	0.166364	0.49578
hsa-miR-372	-3.55669	0.000561513	0.00155161	-1.57108	0.121893	0.187974	-3.36644	0.00114918	0.014	-1.05078	0.296043	0.22377	-2.56757	0.0113084	0.0164984
hsa-miR-375	-0.906791	0.366379	0.305962	-1.6514	0.105951	0.17137	-1.63834	0.105238	0.169005	-1.18859	0.237942	0.192907	-2.25705	0.0255565	0.0314849
hsa-miR-7	-2.51391	0.013247	0.0213667	-4.03021	0.000232808	0.00148	-1.25084	0.214748	0.257543	-1.41039	0.161734	0.154722	-3.73205	0.00029759	0.000634091
hsa-miR-9	-0.115253	0.908453	0.631597	-3.15485	0.00295437	0.0117424	0.348847	0.728089	1	-2.56476	0.0119205	0.0286455	-1.1589	0.248181	0.226456
hsa-miR-9*	-0.656447	0.513082	0.383849	-1.70786	0.0942627	0.16353	1.99653	0.0490781	1	-0.774685	0.440468	0.282292	-0.0812423	0.935364	0.735116
hsa-miR-92	-3.6635	0.000381859	0.00128519	-2.02866	0.0491171	0.0980984	-3.97467	0.000139338	0.00477222	-2.25186	0.0267857	0.0505255	-3.62694	0.000392544	0.000858696
hsa-miR-93	-3.9667	0.000131475	0.000514286	0.585814	0.561094	1	-3.29724	0.00143872	0.0149676	-0.638349	0.524783	0.316637	-1.5279	0.128772	0.1299
hsa-miR-96	-2.68114	0.00850244	0.01471	-1.34614	0.1852	0.246592	-2.46256	0.01628	0.0501951	0.193463	0.847045	1	-2.03419	0.044059	0.0497595
hsa-miR-98	-0.771876	0.44184	0.345423	-1.50212	0.140074	0.204279	-0.625457	0.5332	0.448335	-1.31672	0.191112	0.177767	-1.09762	0.274549	0.244849
hsa-miR-99a	-2.40038	0.0181588	0.026245	-0.248794	0.804743	0.667002	-2.53233	0.0131894	0.0475821	-3.62225	0.000475432	0.00439333	-2.49892	0.0136267	0.0185621
hsa-miR-99b	-1.06895	0.287648	0.257005	-0.352184	0.72651	0.623222	-2.95806	0.0040348	0.0290605	-1.48189	0.14178	0.152201	-2.39756	0.0179145	0.0228214

## Sheet: Intersection
The results of comparing the RE-scores of ER+ and ER-. RE-scores are calculated by using the target prediction of intersection of miRanda and PITA.
miRNA	Data: HE			Data: MI			Data: MN			Data: VA			Data: WA
	t-score	Pvalue	FDR	t-score	Pvalue	FDR	t-score	Pvalue	FDR	t-score	Pvalue	FDR	t-score	Pvalue	FDR
hsa-let-7a	-0.532323	0.595763	0.399127	-0.612579	0.543487	0.469626	2.90027	0.00495835	0.1623	-1.55797	0.122617	0.046295	1.38662	0.167882	1
hsa-let-7b	1.1484	0.253402	1	-2.21365	0.0324894	0.0557921	2.15819	0.0343614	0.499128	-0.758766	0.449888	0.145772	-0.181245	0.856482	0.500143
hsa-let-7c	0.0398296	0.96831	1	-2.32805	0.0248979	0.0448865	2.13346	0.0361368	0.472335	-1.63092	0.10627	0.0413301	-0.191151	0.848718	0.497906
hsa-let-7d	-1.21227	0.228518	0.19904	-2.3836	0.0217083	0.0405093	1.30297	0.196745	0.931848	-2.12371	0.036311	0.0169439	-1.0496	0.295871	0.192025
hsa-let-7e	0.0321549	0.974409	1	-1.38142	0.174302	0.196381	1.81366	0.0738382	0.597717	-1.03184	0.30481	0.0971355	0.245921	0.806157	1
hsa-let-7f	1.57419	0.119099	1	0.577702	0.566394	1	3.78433	0.000296194	0.02466	0.163821	0.870222	1	3.15125	0.00197941	0.04508
hsa-let-7g	-0.775465	0.440055	0.311567	-1.6908	0.098462	0.129634	1.92287	0.0582641	0.593421	-0.806799	0.421801	0.135342	0.281784	0.778519	1
hsa-let-7i	1.60015	0.113333	1	-0.444702	0.65878	0.531395	4.43272	2.93353e-05	0.0044	0.477515	0.634092	1	3.53267	0.000565788	0.0204
hsa-miR-1	-2.64433	0.00938073	0.02266	-4.23549	0.000103748	0.000340541	-1.07374	0.286022	0.306728	-1.00138	0.319223	0.100854	-3.55214	0.000528468	0.000668932
hsa-miR-100	-3.49811	0.000725528	0.00296786	-2.44851	0.0182164	0.0351811	-2.54707	0.0126175	0.0577408	-3.21269	0.00182321	0.00197692	-4.42706	1.90177e-05	4.09836e-05
hsa-miR-101	-0.143103	0.88648	0.55712	-0.539095	0.592299	0.494885	1.65894	0.100773	0.706884	-0.154563	0.877495	0.296818	-0.299831	0.764725	0.461592
hsa-miR-103	-3.64466	0.000426469	0.00179231	-3.44277	0.00124896	0.00342639	-1.24811	0.215376	0.255275	-1.13587	0.258881	0.0860422	-3.78282	0.000232709	0.000333333
hsa-miR-105	-2.04106	0.0435466	0.0598187	-2.64364	0.0108196	0.0241442	-0.43135	0.667226	0.496864	0.139172	0.889609	1	-3.40601	0.000857098	0.000973214
hsa-miR-106a	-1.97088	0.0511698	0.0634038	-1.96565	0.0546024	0.085849	-1.40545	0.163378	0.224828	-1.2782	0.204294	0.0717942	-3.67852	0.000322582	0.000446465
hsa-miR-106b	-2.33399	0.0213776	0.0369052	-2.36295	0.0221686	0.0416833	-1.99373	0.0492584	0.12268	-1.90228	0.0601655	0.0250592	-3.82023	0.000192969	0.00029011
hsa-miR-107	-2.25307	0.0263493	0.0424073	-3.36719	0.00155322	0.00431216	-0.787886	0.432883	0.387718	-1.10124	0.273604	0.0879323	-3.30475	0.0011997	0.00126186
hsa-miR-10a	-2.15092	0.0335373	0.0501539	-2.04814	0.045891	0.0752633	-0.829459	0.409399	0.380934	-2.16502	0.0329171	0.0162117	-3.67679	0.000340622	0.000445
hsa-miR-10b	-0.0605941	0.951798	0.591752	0.74277	0.461638	1	0.79681	0.428138	1	0.211855	0.832674	1	-0.05185	0.95872	0.554573
hsa-miR-125b	0.408501	0.683692	1	-4.78317	1.92874e-05	5.33333e-05	-1.13399	0.260594	0.290866	-2.79473	0.00628467	0.00458837	-4.71415	5.57997e-06	1.56863e-05
hsa-miR-126	-2.07417	0.0402176	0.0579641	-2.21522	0.0319447	0.0559906	0.131314	0.895799	1	-2.65723	0.00924293	0.00565094	-3.32387	0.0011109	0.0012094
hsa-miR-128a	-0.319607	0.749923	0.482054	-0.994941	0.325126	0.319604	1.80059	0.0753828	0.59124	-1.29467	0.198587	0.0708993	-0.641681	0.522108	0.323983
hsa-miR-128b	-1.09747	0.275008	0.221009	-1.63318	0.10925	0.141957	1.29837	0.197719	0.916253	-1.953	0.053767	0.0238198	-2.07911	0.0394436	0.029673
hsa-miR-130a	-1.90953	0.0587537	0.0705394	-2.70403	0.00944108	0.0210736	-0.539212	0.590997	0.456055	-1.72625	0.0875555	0.0359837	-3.3933	0.000874547	0.000993913
hsa-miR-130b	-2.67813	0.00852735	0.0212755	-2.95901	0.00478157	0.01196	-1.1485	0.253687	0.287917	-1.70978	0.0905705	0.0367132	-4.45694	1.63411e-05	3.33333e-05
hsa-miR-132	-4.25083	4.34838e-05	0.000227273	-3.90955	0.000327498	0.00101522	-4.80558	6.58561e-06	0.00161667	-1.26727	0.208168	0.0728729	-6.72781	4.69059e-10	0
hsa-miR-133a	-1.44647	0.150828	0.14144	-4.45015	6.05188e-05	0.00017931	-0.662658	0.509648	0.415353	-3.17537	0.00201805	0.00196897	-4.15288	5.80304e-05	9.58333e-05
hsa-miR-133b	-0.890153	0.375302	0.275988	-2.92592	0.00530033	0.0128649	2.49003	0.0151854	0.312793	-1.69412	0.0935386	0.0374093	-1.637	0.103821	0.0731694
hsa-miR-134	-2.63732	0.00951572	0.0227	-3.6359	0.000783924	0.00204194	0.19673	0.844565	1	-3.3408	0.00120514	0.001396	-3.62688	0.000401328	0.000541176
hsa-miR-135a	-1.48763	0.140385	0.135106	-1.924	0.0594842	0.0908115	-0.985603	0.32714	0.326439	-2.1229	0.036377	0.0167819	-3.70341	0.000304404	0.000416667
hsa-miR-135b	-1.80191	0.0746853	0.082688	-2.96441	0.00435654	0.0119138	-1.26611	0.209086	0.25619	-2.92626	0.00430578	0.00351622	-5.12624	9.75813e-07	2.43902e-06
hsa-miR-136	-1.31193	0.19266	0.174426	-3.63613	0.000625108	0.00207377	-1.43309	0.156188	0.22055	-2.52628	0.0131856	0.00712381	-5.90259	2.54094e-08	0
hsa-miR-137	-0.981521	0.328441	0.247876	0.496314	0.622089	1	0.213075	0.831744	1	-0.130248	0.896646	0.303075	-2.14563	0.0333471	0.0259561
hsa-miR-138	0.720216	0.473096	1	-1.24861	0.218699	0.232716	1.69522	0.094495	0.686752	-0.717254	0.474995	0.152806	-1.0549	0.293683	0.191427
hsa-miR-141	-1.79781	0.0749948	0.0826788	-1.54409	0.128503	0.158038	0.705959	0.482295	1	-0.894171	0.373494	0.117632	-2.12546	0.0352604	0.0269459
hsa-miR-142-3p	-1.26643	0.208123	0.184433	0.066852	0.946967	1	0.314329	0.754107	1	-1.19157	0.236402	0.0796342	-1.13642	0.257582	0.17069
hsa-miR-142-5p	-1.68357	0.0953546	0.0995806	-2.24022	0.0295029	0.0536897	-2.92889	0.00433175	0.0401125	-2.65001	0.00943278	0.00568148	-4.82498	3.43315e-06	1e-05
hsa-miR-143	-1.25502	0.212284	0.186704	-2.3087	0.0241072	0.0466761	-0.283767	0.777366	0.537599	-2.68064	0.00869924	0.005586	-3.70174	0.000302555	0.000417526
hsa-miR-144	-0.987083	0.325764	0.247315	-1.69691	0.0960988	0.128932	0.41447	0.679539	1	-0.413694	0.680044	0.218849	-0.927082	0.355492	0.230241
hsa-miR-145	-1.98886	0.0496779	0.064615	-4.2359	9.92772e-05	0.00035	-2.3925	0.0190044	0.0697291	-1.15897	0.249387	0.0828039	-6.57104	1.0163e-09	0
hsa-miR-146a	-3.82859	0.000215285	0.00105238	-3.16156	0.0026902	0.00775443	-3.34606	0.00123265	0.0225091	-2.73361	0.00748238	0.00536222	-5.68235	7.23369e-08	0
hsa-miR-147	-2.49091	0.014282	0.0295969	-5.37017	2.50571e-06	0	-5.09528	1.97486e-06	0.001125	-0.381377	0.703809	0.226761	-5.92341	2.51169e-08	0
hsa-miR-148a	-0.989182	0.324734	0.248046	-1.01509	0.314521	0.313031	0.778677	0.438217	1	-1.1207	0.26524	0.0868783	-1.94981	0.0529122	0.0385114
hsa-miR-148b	-2.00297	0.0479229	0.0638673	-2.50645	0.0154507	0.0315138	0.559759	0.577131	1	-1.6367	0.105004	0.0411902	-2.42582	0.0163915	0.0139106
hsa-miR-149	-0.492916	0.62344	0.41276	-2.60214	0.0130196	0.0259573	-4.06433	0.000101305	0.00611538	-3.39566	0.00101384	0.0011875	-3.82646	0.000207931	0.000284444
hsa-miR-150	-2.62993	0.00982537	0.0223672	-3.32129	0.00191425	0.00486579	-4.61638	1.40761e-05	0.0026	-3.02156	0.00323243	0.00275588	-3.71894	0.000287296	0.000398947
hsa-miR-152	0.692535	0.490273	1	-1.34717	0.184155	0.20608	2.26865	0.0257841	0.47608	-0.476322	0.63494	0.203987	0.592322	0.554509	1
hsa-miR-153	-1.14786	0.254159	0.212272	-4.54318	3.73796e-05	0.000129167	-1.87831	0.0637338	0.140961	-0.755349	0.451943	0.145779	-4.29606	3.32131e-05	6.30769e-05
hsa-miR-154	-0.973591	0.33241	0.24931	-0.515691	0.608314	0.503403	2.21222	0.0300657	0.472606	-1.13321	0.260044	0.085951	-0.0180258	0.98564	0.567328
hsa-miR-155	-2.07089	0.0410331	0.0577591	-3.82005	0.000382978	0.001252	-1.85085	0.0675909	0.145383	-1.55898	0.122345	0.0465695	-4.66965	6.62664e-06	1.69811e-05
hsa-miR-15a	-4.34754	3.16873e-05	0.00017	-3.55773	0.000860349	0.00253385	-2.76977	0.00679267	0.0428214	-2.78566	0.00645069	0.00461818	-5.37465	3.17367e-07	0
hsa-miR-15b	-4.1345	6.85605e-05	0.000461538	-4.40466	6.26611e-05	0.000215625	-3.16592	0.00211567	0.0282519	-2.97838	0.00367803	0.00306389	-5.82874	3.56244e-08	0
hsa-miR-16	-3.75916	0.000265261	0.00135	-4.67042	2.63253e-05	7.22222e-05	-3.09211	0.00265589	0.0301	-3.02994	0.00315159	0.00275455	-6.13919	7.53901e-09	0
hsa-miR-181a	-3.46922	0.000731645	0.00312759	-2.09978	0.0412815	0.069862	-1.00694	0.316704	0.323146	-1.04248	0.299836	0.0957903	-4.27075	3.49639e-05	7.01493e-05
hsa-miR-181b	-2.68398	0.00846264	0.0212962	-1.57957	0.120435	0.150442	0.0596578	0.952573	1	-0.593377	0.55434	0.177287	-2.77508	0.00628401	0.00565639
hsa-miR-181c	-3.99339	0.000114078	0.00074	-2.50565	0.0158467	0.0313129	-2.66068	0.00922554	0.0500622	-0.907586	0.366394	0.115475	-5.17479	7.26484e-07	2.63158e-06
hsa-miR-181d	-2.34264	0.0210534	0.0366553	-1.96495	0.0553449	0.0854117	0.530192	0.597401	1	-0.425653	0.671326	0.217271	-2.68302	0.00819259	0.00713066
hsa-miR-182	-2.19574	0.0303055	0.0471435	-1.45645	0.151486	0.179707	-0.24074	0.81033	0.556347	-1.24386	0.216657	0.0737234	-2.66498	0.00855801	0.00738633
hsa-miR-183	-1.1226	0.263995	0.215239	-1.87438	0.0666258	0.0976174	-1.797	0.075682	0.156792	-1.30751	0.194197	0.0695222	-2.2926	0.0232933	0.0185867
hsa-miR-184	0.73832	0.461921	1	-3.04643	0.00408674	0.0102128	0.0388904	0.969069	1	-2.61467	0.0103958	0.00594655	-1.68625	0.0937633	0.0668339
hsa-miR-185	-0.924097	0.357498	0.264609	-4.4276	6.43306e-05	0.000190323	-2.79013	0.00653477	0.0442179	-1.9339	0.0562411	0.0239074	-4.66145	7.50839e-06	1.78571e-05
hsa-miR-186	-2.90213	0.00450449	0.0124553	-2.15515	0.0358122	0.0628743	-1.6634	0.100001	0.182464	-0.284443	0.77669	0.254759	-3.95837	0.000116879	0.000196341
hsa-miR-187	2.01447	0.0463937	0.728012	-2.61186	0.0120535	0.0255414	0.58406	0.560712	1	-0.657688	0.512337	0.162843	0.417371	0.677056	1
hsa-miR-18a	-1.44984	0.150002	0.141611	-2.54935	0.0138531	0.0289925	-1.1007	0.274093	0.298676	-2.06409	0.04176	0.0189826	-3.39621	0.000896849	0.000992105
hsa-miR-18b	-1.88621	0.0623224	0.0721402	-2.71048	0.00908722	0.020911	-1.6037	0.112425	0.190664	-1.09849	0.274791	0.0878642	-3.63379	0.000390629	0.000534653
hsa-miR-190	0.455033	0.650022	1	-1.86708	0.0678427	0.0984321	1.82403	0.0719862	0.630233	-0.580911	0.56268	0.179778	0.468193	0.640339	1
hsa-miR-191	-1.18574	0.238369	0.202373	0.10102	0.920004	1	1.62241	0.108721	0.707168	0.482074	0.630908	1	0.0207574	0.98347	1
hsa-miR-192	-1.43612	0.154147	0.143062	-3.57365	0.000812618	0.00243594	-0.9207	0.359969	0.348896	-2.36907	0.0198873	0.0102985	-3.41729	0.000840121	0.000942342
hsa-miR-193b	-1.68263	0.0957382	0.0989736	-3.68285	0.000617296	0.00189464	-2.15685	0.0336159	0.101125	-1.51995	0.131908	0.0490713	-3.85837	0.000159728	0.000263218
hsa-miR-194	-1.97491	0.0509195	0.0640654	-1.69813	0.0962591	0.129397	-0.352252	0.725454	0.509552	-1.24551	0.216018	0.0739861	-3.4409	0.000770837	0.000899083
hsa-miR-195	-4.35227	3.03215e-05	0.000188889	-4.00114	0.000224914	0.000831707	-2.4544	0.0161075	0.0642132	-2.69673	0.00828489	0.00567234	-5.03691	1.49804e-06	4.44444e-06
hsa-miR-196a	-0.0614891	0.9511	0.594275	-0.447716	0.656227	0.532443	2.73635	0.00758494	0.188646	-0.285118	0.776184	0.255771	0.624869	0.533004	1
hsa-miR-196b	-2.17492	0.0321549	0.0484115	0.310854	0.757116	1	0.961713	0.338867	1	-1.93925	0.0554605	0.0238319	-0.254292	0.79959	0.473545
hsa-miR-197	-1.12937	0.261082	0.21574	-2.7872	0.00775652	0.0179388	-1.5651	0.120827	0.190794	-4.05972	0.000106042	0.0004	-4.68174	7.55648e-06	1.53846e-05
hsa-miR-198	-1.97227	0.0512071	0.06382	-3.06501	0.00364502	0.00996145	-0.678069	0.499667	0.420509	-3.1327	0.00230671	0.00211613	-1.67103	0.0971065	0.0685721
hsa-miR-19a	-3.95928	0.000133561	0.000717647	-4.51769	3.40614e-05	0.000126923	-2.57124	0.0117707	0.0561229	-2.14338	0.0346374	0.016495	-5.59801	1.09182e-07	0
hsa-miR-19b	-3.17316	0.00197521	0.00690556	-4.0813	0.000147313	0.000620513	-1.5702	0.119747	0.191423	-2.1518	0.0339487	0.0163557	-4.16264	5.42814e-05	9.71831e-05
hsa-miR-200a	-0.626847	0.532137	0.367043	-0.611145	0.543621	0.468128	1.5558	0.123713	0.724197	-0.0901112	0.928389	0.315334	-0.623875	0.533738	0.329535
hsa-miR-200b	-2.33245	0.0214661	0.0365538	-1.62594	0.109853	0.142962	-1.64756	0.10352	0.182415	-1.70451	0.0915562	0.0368346	-3.82844	0.00018792	0.000286517
hsa-miR-200c	-2.44437	0.0160466	0.0314897	-3.79139	0.0003792	0.00134231	-1.60674	0.112062	0.192151	-2.15223	0.0339207	0.01655	-4.86275	2.8299e-06	8.16327e-06
hsa-miR-202	-0.156523	0.875921	0.553378	-1.43913	0.156986	0.182859	1.13519	0.259838	1	-0.524071	0.601461	0.192984	-0.248502	0.804131	0.473935
hsa-miR-203	-3.2362	0.00158456	0.00579714	-3.87345	0.000316587	0.00112553	-1.88685	0.0627036	0.141003	-2.02855	0.045303	0.0203761	-5.93908	1.81489e-08	0
hsa-miR-204	-1.88725	0.0618374	0.0726288	-3.53739	0.000968841	0.00263731	-3.62943	0.000491481	0.0145294	-2.58453	0.0112824	0.00621475	-6.04214	1.71743e-08	0
hsa-miR-205	0.0641474	0.948973	1	-0.595301	0.553785	0.473272	-1.50258	0.136605	0.20297	-2.67466	0.0088091	0.00557059	-5.10778	1.00343e-06	2.38095e-06
hsa-miR-206	-1.95631	0.0530952	0.0648991	-3.6923	0.000556673	0.00186	-0.689651	0.492364	0.418157	-1.12491	0.263479	0.0867449	-3.23396	0.0015402	0.0015625
hsa-miR-208	-0.635673	0.526341	0.365167	0.18497	0.854078	1	2.04685	0.0440562	0.509891	-0.127631	0.898711	0.302646	0.708135	0.479942	1
hsa-miR-20a	-2.06633	0.041134	0.0577628	-2.85975	0.00609933	0.01515	-1.72042	0.0887723	0.173092	-1.25569	0.212315	0.0729937	-3.45169	0.000719488	0.000885981
hsa-miR-20b	-2.56003	0.0117656	0.0257705	-2.53116	0.0144631	0.0298926	-1.71267	0.0902719	0.172951	-1.24334	0.216821	0.0732822	-3.83649	0.000181969	0.000284091
hsa-miR-21	0.10619	0.915621	1	-0.298741	0.766524	0.58584	0.537823	0.591992	1	1.09465	0.276464	1	-1.8604	0.0646338	0.0469204
hsa-miR-210	5.11023	1.45552e-06	0	1.74729	0.0876891	0.82274	4.3873	3.29413e-05	0.00385	0.320516	0.749306	1	5.89972	3.2726e-08	0
hsa-miR-211	-1.14775	0.253445	0.210921	-2.98251	0.00460758	0.011537	-2.94461	0.00422077	0.0399484	-1.47644	0.143137	0.0525696	-4.95685	2.42654e-06	6.52174e-06
hsa-miR-212	-3.71701	0.000319479	0.00149565	-4.51551	5.09888e-05	0.000125926	-3.44347	0.000897425	0.019665	-1.4301	0.155968	0.056331	-5.26029	5.65262e-07	0
hsa-miR-214	0.466939	0.641482	1	-3.66028	0.00067367	0.00202281	-2.77668	0.00692906	0.0432488	-3.64679	0.000444552	0.00071875	-3.37994	0.000980959	0.00102155
hsa-miR-215	-1.98437	0.0497641	0.0633524	-3.12298	0.00301944	0.00857407	-0.667092	0.506503	0.416329	-1.7818	0.0780102	0.0318796	-1.98241	0.0494096	0.0362043
hsa-miR-217	-1.82736	0.0702202	0.0797722	-1.5983	0.116401	0.146592	-1.06175	0.291671	0.308852	-1.28816	0.200828	0.0713394	-4.00356	9.57804e-05	0.00016962
hsa-miR-218	-3.07196	0.00266753	0.008675	-3.65098	0.000651166	0.00201695	-2.87247	0.00513479	0.0427471	-1.94919	0.0543628	0.0237935	-5.8282	3.35816e-08	0
hsa-miR-22	-2.96084	0.00392204	0.0113744	-3.53375	0.000860491	0.00263235	-3.52948	0.000683517	0.0177444	-3.53659	0.000629543	0.00085	-6.12191	9.22919e-09	0
hsa-miR-220	-3.40258	0.00103133	0.00355312	-2.04677	0.0467187	0.0744611	-1.2872	0.202104	0.25366	-2.25018	0.0267506	0.0135658	-5.43891	2.49876e-07	0
hsa-miR-221	-2.79521	0.0061685	0.0164	-3.58409	0.000803886	0.00240635	-2.49802	0.0143307	0.062314	-1.96695	0.0521072	0.0232789	-4.25275	3.88046e-05	7.5e-05
hsa-miR-222	-2.19073	0.030552	0.047186	-4.4893	4.65896e-05	0.000146429	-2.82034	0.00588318	0.0462257	-3.18455	0.00196292	0.00198214	-5.44752	2.2713e-07	0
hsa-miR-223	-1.50503	0.13538	0.13185	-1.18259	0.242266	0.25463	0.160533	0.872887	1	0.274893	0.783997	1	-0.653855	0.514202	0.32079
hsa-miR-224	-2.30316	0.0231064	0.0379136	-3.55609	0.000875142	0.00250909	-0.968637	0.335556	0.330852	-1.99319	0.0491103	0.0220652	-4.1056	6.7912e-05	0.000109211
hsa-miR-23a	-1.95568	0.0530841	0.064387	-1.75385	0.085525	0.119832	0.539131	0.591189	1	-0.382528	0.702938	0.227493	-2.50998	0.0131189	0.0111809
hsa-miR-23b	-2.20764	0.0293506	0.046841	-1.91513	0.0611706	0.0918101	-0.438722	0.661899	0.496538	-1.26431	0.209306	0.0722563	-4.11875	6.24331e-05	0.000106757
hsa-miR-24	0.342885	0.732283	1	-4.43283	6.24718e-05	0.000193333	-0.413039	0.680762	0.50292	-4.01635	0.000121842	0.000433333	-0.694705	0.488585	0.306073
hsa-miR-25	-2.43903	0.0163619	0.0314942	-4.86412	1.29163e-05	3.84615e-05	-2.00938	0.0477356	0.123059	-3.48983	0.00073467	0.000966667	-5.19011	6.94032e-07	0
hsa-miR-26a	-1.72741	0.0868473	0.0926607	0.0116078	0.990782	1	0.437083	0.663182	1	-1.93205	0.0563661	0.0237854	-1.10368	0.271295	0.179078
hsa-miR-26b	-1.56885	0.1195	0.119654	1.28111	0.205904	1	0.875487	0.38377	1	-1.67789	0.0966994	0.0384679	-0.476924	0.634064	0.387892
hsa-miR-27a	-1.73672	0.0854401	0.0916562	-3.84925	0.000336436	0.00117917	-2.81802	0.00599697	0.0451972	-2.81949	0.00586238	0.00447561	-4.66274	7.22247e-06	1.81818e-05
hsa-miR-27b	-2.83972	0.00543163	0.0146521	-4.33181	7.50522e-05	0.000261765	-3.41267	0.000962524	0.0202095	-2.37125	0.0197544	0.0103806	-5.62499	9.57673e-08	0
hsa-miR-299-3p	-0.78886	0.432032	0.307868	-3.99118	0.000238501	0.000845238	-2.8035	0.00614702	0.0453297	-0.0706162	0.943852	0.31976	-2.36302	0.0195987	0.015832
hsa-miR-299-5p	-0.164795	0.869443	0.552163	-2.64318	0.0112038	0.0239737	1.50622	0.135747	0.742208	-2.68753	0.00851863	0.00559388	-1.75429	0.0814177	0.0580929
hsa-miR-29a	-0.457727	0.648013	0.424526	-0.087707	0.930493	0.67374	0.102882	0.918306	1	-0.666405	0.506776	0.162253	-1.4889	0.138825	0.09455
hsa-miR-29b	-0.442997	0.658582	0.426788	0.128647	0.898199	1	1.81693	0.0727596	0.615343	0.489693	0.625483	1	-0.269558	0.787898	0.468784
hsa-miR-29c	-1.03912	0.301003	0.237327	-0.195895	0.84561	0.629183	-0.513256	0.609027	0.465571	-1.28442	0.202122	0.0713928	-2.79226	0.0059988	0.00547786
hsa-miR-302a	-1.5765	0.117836	0.118898	-2.21822	0.0309037	0.0560088	0.067802	0.946108	1	-1.26718	0.208197	0.0723695	-2.41301	0.0169863	0.0143
hsa-miR-302b	-1.51954	0.131511	0.129263	-2.58611	0.012661	0.0268017	-1.42608	0.1577	0.220373	-1.17783	0.241809	0.080796	-3.17596	0.00180579	0.00186148
hsa-miR-302c	-2.3516	0.0205537	0.0363507	-2.99594	0.00419532	0.0111989	-0.847458	0.399308	0.37572	-1.71805	0.0890477	0.036339	-3.17852	0.00178982	0.00186281
hsa-miR-302d	-1.85059	0.0668791	0.0772611	-2.37327	0.021179	0.0412131	-0.645876	0.520107	0.42027	-1.62827	0.106816	0.0412184	-3.00293	0.00310748	0.003068
hsa-miR-30b	-3.0945	0.00247591	0.00849474	-1.30833	0.197047	0.216315	-1.5793	0.117597	0.193382	-0.719302	0.473749	0.153108	-3.43043	0.000783004	0.000915455
hsa-miR-30c	-2.96047	0.00372932	0.0111318	-0.815279	0.418371	0.385529	-1.3314	0.186181	0.243027	-1.45396	0.14928	0.0539125	-3.08515	0.00241407	0.00243089
hsa-miR-30d	-1.2101	0.228722	0.198358	-1.6183	0.111628	0.144051	-0.173658	0.862516	0.580205	-0.458346	0.647806	0.208399	-1.78515	0.0762533	0.0546568
hsa-miR-31	0.413102	0.680404	1	-0.384847	0.701933	0.554033	1.88883	0.0628018	0.60638	-1.07737	0.284069	0.0908239	-1.57876	0.116652	0.0804695
hsa-miR-32	0.942701	0.347943	1	-1.90828	0.0613932	0.0925258	0.566044	0.572984	1	-1.54476	0.125776	0.047265	-1.63194	0.10481	0.0735259
hsa-miR-320	0.156861	0.875644	1	-2.04775	0.045777	0.0748149	1.1696	0.245658	1	-1.00887	0.315617	0.100082	-0.746293	0.45674	0.288853
hsa-miR-324-3p	-1.12483	0.263202	0.21588	-2.92795	0.00541389	0.0129167	-2.47479	0.015356	0.0629058	-2.69218	0.00841444	0.00562917	-4.28528	3.64872e-05	6.51515e-05
hsa-miR-324-5p	0.45827	0.647612	1	-5.04865	8.21457e-06	1e-05	-4.40353	3.28479e-05	0.00299091	-2.6188	0.0103005	0.00597895	-3.80919	0.000209219	0.000302174
hsa-miR-325	-3.97556	0.000120988	0.00073125	-5.01977	7.34287e-06	2.72727e-05	-3.18069	0.00207439	0.0282923	-4.50337	1.94738e-05	0.00015	-7.6461	2.69142e-12	0
hsa-miR-326	-1.04461	0.298476	0.236839	-4.57811	4.62541e-05	0.00013	-2.79309	0.00645041	0.0450974	-3.89508	0.000183305	0.0005	-3.47186	0.000689012	0.000845283
hsa-miR-328	1.20558	0.230694	1	-1.43756	0.158456	0.182356	1.62543	0.108779	0.725067	-2.66231	0.00911433	0.00569038	1.46041	0.146846	1
hsa-miR-329	-2.44931	0.0160767	0.0320485	-3.02429	0.00427994	0.0105742	-0.610075	0.543567	0.43441	-2.86874	0.00508934	0.0039425	-2.39245	0.018074	0.0148917
hsa-miR-335	-2.45007	0.0158958	0.0324738	-4.54165	3.61677e-05	0.000124	-0.589466	0.557082	0.441131	-1.2236	0.224149	0.0751851	-3.50178	0.000619031	0.000788462
hsa-miR-33b	-1.19133	0.236306	0.201881	-3.79729	0.000391801	0.00133725	-0.336957	0.736928	0.513881	0.0796713	0.936666	1	-2.96851	0.00352245	0.00334762
hsa-miR-340	-0.447972	0.655176	0.426739	-0.329819	0.742878	0.574307	0.849549	0.397999	1	-0.629194	0.530737	0.168585	-0.76416	0.446003	0.284934
hsa-miR-345	-4.78817	5.36486e-06	5.71429e-05	-4.67588	2.88826e-05	7.64706e-05	-3.34053	0.00119064	0.0218304	-3.75184	0.000304581	0.000633333	-5.52612	1.62366e-07	0
hsa-miR-346	2.41935	0.0171985	0.359017	-2.8962	0.00598211	0.0137859	0.855943	0.394748	1	-2.88481	0.00485949	0.00381538	-0.434008	0.665155	0.404895
hsa-miR-34a	-5.49238	3.01558e-07	0	-5.51907	1.65395e-06	0	-4.46076	2.41589e-05	0.00285	-4.47012	2.37129e-05	0.0001	-6.14906	9.16636e-09	0
hsa-miR-34b	-1.83528	0.0692456	0.0791702	-3.7123	0.000558488	0.00175556	-1.33806	0.18405	0.243248	-1.84722	0.0678298	0.028057	-4.35673	2.32335e-05	5e-05
hsa-miR-363	-0.954772	0.341781	0.25469	-3.4968	0.000944165	0.00297391	-0.159157	0.873906	0.58034	-3.06601	0.00282554	0.00252812	-2.76305	0.00640401	0.00572868
hsa-miR-365	0.76014	0.448997	1	-0.551738	0.583849	0.491253	1.33251	0.185999	0.93815	-1.01519	0.312762	0.0995222	-0.844253	0.400001	0.256584
hsa-miR-367	-0.864967	0.388888	0.284246	-2.45868	0.0171751	0.0348832	0.895332	0.373174	1	-2.20267	0.0300578	0.0150307	-2.66344	0.00851975	0.00736071
hsa-miR-369-3p	-0.687436	0.493308	0.344758	0.950311	0.346674	1	1.82959	0.0706186	0.647954	0.62967	0.530423	1	-0.0101026	0.991953	0.568346
hsa-miR-369-5p	0.631399	0.529268	1	0.289814	0.773216	1	-0.0841102	0.933163	0.612111	-0.087609	0.930372	0.314844	-0.29136	0.771154	0.461037
hsa-miR-370	-1.02484	0.307609	0.240959	-4.67683	2.98771e-05	7.5e-05	-2.24281	0.0275133	0.0909179	-3.98039	0.000137654	0.0003625	-2.87256	0.00480907	0.00440078
hsa-miR-372	-1.9979	0.048195	0.0639424	-1.6125	0.113279	0.144666	-0.387739	0.699175	0.505322	-0.974287	0.332389	0.104732	-1.95422	0.0525474	0.0383752
hsa-miR-375	1.54502	0.12527	1	-1.31632	0.194863	0.214851	1.08413	0.2811	1	-0.668973	0.505181	0.162438	0.102997	0.918123	1
hsa-miR-376a	-3.67404	0.000371244	0.00169583	-4.27475	8.53698e-05	0.000311429	-3.86632	0.000214582	0.00911333	-2.12221	0.0365195	0.0166202	-7.30188	2.56653e-11	0
hsa-miR-376b	-3.64904	0.000403874	0.001816	-4.56617	3.22857e-05	0.000122727	-4.04024	0.000117771	0.00615714	-2.69879	0.00828963	0.00576087	-7.3543	1.63413e-11	0
hsa-miR-377	-5.33209	5.21708e-07	0	-2.77292	0.00798218	0.0184808	-4.54838	1.84565e-05	0.002725	-4.01066	0.000121697	0.000385714	-6.60808	6.42784e-10	0
hsa-miR-378	-1.47061	0.144688	0.137265	-2.06574	0.0448773	0.0735821	-1.54397	0.125904	0.19488	-4.74681	7.32977e-06	0.0002	-5.08272	8.98335e-07	2.32558e-06
hsa-miR-379	3.92205	0.000185967	0.0067	3.6368	0.000710254	0.0112	4.69576	9.87343e-06	0.0056	2.8253	0.00577086	1	3.57307	0.000487137	0.02645
hsa-miR-381	-1.10811	0.270167	0.218734	-0.38881	0.69909	0.55477	-0.587757	0.558174	0.438747	-0.839461	0.403319	0.128706	-1.62965	0.105296	0.0734537
hsa-miR-382	-2.44696	0.01593	0.0317478	-1.75705	0.0850642	0.119824	-1.58811	0.115989	0.193064	-0.156452	0.876009	0.297537	-3.87813	0.000152623	0.000238372
hsa-miR-383	-1.18496	0.238696	0.201275	-2.2468	0.0291761	0.0532963	-0.72444	0.470729	0.404933	-1.86891	0.0647293	0.0269172	-2.76844	0.00638493	0.00568296
hsa-miR-384	-0.818619	0.414645	0.299275	0.581151	0.563804	1	-0.380593	0.704635	0.502056	1.2546	0.212727	1	-0.55147	0.5821	0.357935
hsa-miR-409-3p	-1.7729	0.0792757	0.0856683	-1.56919	0.12274	0.152257	-0.40908	0.683527	0.497993	-0.629203	0.53073	0.16947	-3.49999	0.000618632	0.000782857
hsa-miR-409-5p	0.821505	0.413167	1	0.94406	0.350261	1	3.40439	0.00103225	0.06705	-1.90571	0.0597279	0.0251031	1.90214	0.0593744	0.568992
hsa-miR-410	-2.39714	0.0183006	0.0331973	-0.709774	0.481256	0.429087	-0.677133	0.499991	0.417745	-1.79686	0.0755372	0.0311049	-3.89438	0.000143462	0.000223529
hsa-miR-411	0.798356	0.4265	1	0.164666	0.869968	1	0.612759	0.541767	1	1.17451	0.243135	1	2.01159	0.0460816	0.4818
hsa-miR-412	0.141792	0.887494	1	-3.05373	0.00400734	0.0100953	-2.78299	0.00671166	0.043725	-3.59051	0.000541466	0.000783333	-5.15121	9.88895e-07	2.5e-06
hsa-miR-421	-0.831927	0.407203	0.295649	-0.922712	0.361098	0.342982	0.62844	0.531355	1	0.265876	0.790914	1	0.0988956	0.921361	1
hsa-miR-424	-2.98088	0.00352827	0.0109071	-3.05978	0.00352284	0.0100262	-1.70272	0.0922766	0.173417	-2.63229	0.00989877	0.00580536	-4.08827	7.25925e-05	0.000112987
hsa-miR-429	-3.36694	0.00104311	0.00387273	-3.41558	0.00123622	0.00373151	-2.05661	0.0431938	0.119097	-1.50658	0.135235	0.0496694	-4.56631	1.0783e-05	2.58621e-05
hsa-miR-431	0.723322	0.471277	1	-1.39558	0.169949	0.193051	0.660933	0.510428	1	1.10224	0.27315	1	-1.59166	0.114007	0.0789114
hsa-miR-432	1.12416	0.263382	1	-2.9799	0.00451574	0.0114935	-0.675201	0.50124	0.415508	-2.5976	0.0109462	0.00614068	-2.29732	0.0232639	0.0184745
hsa-miR-433	-2.63025	0.00984129	0.0227351	-3.65418	0.000634604	0.00202586	-1.53285	0.129438	0.195976	-1.54302	0.126152	0.0470455	-4.53852	1.1343e-05	2.54237e-05
hsa-miR-448	-1.30925	0.193435	0.173986	-2.55901	0.0136975	0.0285	-0.551943	0.582343	0.453083	0.092032	0.926867	1	-2.79687	0.00577848	0.00544615
hsa-miR-449b	-3.85396	0.00020655	0.00096	-5.19512	4.4702e-06	2e-05	-3.4524	0.000886501	0.0202789	-3.42914	0.000901096	0.00112727	-4.24776	4.06515e-05	7.3913e-05
hsa-miR-451	-1.00223	0.318647	0.244697	-3.47958	0.00113625	0.00305915	-0.82034	0.414411	0.382025	-0.686818	0.493871	0.158715	-2.34882	0.0202658	0.0163034
hsa-miR-452	-2.14902	0.0341464	0.0498089	-1.71631	0.0918814	0.126015	1.19037	0.237372	1	-1.11813	0.266334	0.0862013	-2.01207	0.0460715	0.0342062
hsa-miR-453	-3.95025	0.000138329	0.0007	-2.07622	0.04328	0.0724743	-2.69159	0.00857076	0.0480091	-3.64231	0.000440298	0.000676471	-4.10661	6.74522e-05	0.000110667
hsa-miR-484	-1.07039	0.286633	0.229082	-2.11881	0.0403161	0.0675262	-2.48802	0.0146034	0.062402	-1.83249	0.0700271	0.0287634	-0.729478	0.466908	0.293902
hsa-miR-485-3p	0.32676	0.744421	1	-2.65894	0.0106168	0.0234375	-2.0493	0.0431642	0.116698	-0.0313258	0.975075	0.331722	-2.78167	0.00628187	0.00559167
hsa-miR-485-5p	0.630368	0.529744	1	-4.55536	4.3784e-05	0.000130435	-0.799875	0.426087	0.385202	-3.68101	0.000394938	0.000693333	-2.06075	0.0415506	0.0308325
hsa-miR-487a	-1.54388	0.125367	0.12447	-1.40587	0.166311	0.190928	-2.41752	0.0175789	0.067663	-1.67066	0.0981105	0.0387564	-3.08134	0.00247166	0.0024371
hsa-miR-487b	-2.94872	0.00379627	0.0112867	-4.82594	1.76703e-05	5e-05	-3.32921	0.00123534	0.0216042	-1.37567	0.172168	0.0616689	-4.1925	4.65887e-05	8.85714e-05
hsa-miR-488	0.446392	0.656203	1	-1.48623	0.142452	0.173093	2.0308	0.0457022	0.503178	-0.182248	0.855776	0.289478	-1.48634	0.139459	0.094495
hsa-miR-489	-0.622149	0.535149	0.36713	-3.27467	0.00194656	0.00555897	-0.355716	0.723022	0.511211	-1.04867	0.297006	0.0952329	-2.38764	0.0181207	0.0149753
hsa-miR-494	-1.26928	0.207105	0.18489	-2.8267	0.00663259	0.0164168	0.250227	0.803062	1	-2.45978	0.0157147	0.00834308	-2.23261	0.0269831	0.0214197
hsa-miR-495	-0.620599	0.53626	0.363845	-1.29954	0.199603	0.218065	1.54692	0.125348	0.715168	-0.304746	0.761239	0.250414	-0.299138	0.765263	0.459723
hsa-miR-496	-4.09332	8.07256e-05	0.000514286	-2.36789	0.0213215	0.0414748	-4.48221	2.25602e-05	0.00301111	1.12996	0.261415	1	-5.41955	2.19887e-07	0
hsa-miR-497	-1.98832	0.0492604	0.0640574	-4.10245	0.000157972	0.000581579	-2.22446	0.0286045	0.0924474	-2.53487	0.012883	0.00704839	-3.96708	0.000115396	0.00019125
hsa-miR-500	-2.20317	0.0297171	0.0468214	-1.74262	0.0868201	0.12083	0.963546	0.338275	1	-0.731964	0.466005	0.150681	-1.38994	0.166627	0.112214
hsa-miR-503	2.75495	0.0069426	0.21175	-0.813376	0.420473	0.384523	2.1554	0.0341245	0.475595	-2.36549	0.0200896	0.0102478	1.57528	0.117699	0.97664
hsa-miR-504	-2.9477	0.00390582	0.0110783	-5.01719	8.86242e-06	2.5e-05	-2.19188	0.0309299	0.0963759	-3.70623	0.000362663	0.000692857	-6.55526	7.44303e-10	0
hsa-miR-505	-4.77326	5.48452e-06	5e-05	-5.06934	7.2173e-06	1.11111e-05	-5.3374	6.2295e-07	0.00105	-4.26307	4.764e-05	0.00025	-7.73051	1.15349e-12	0
hsa-miR-506	-1.19195	0.235675	0.203049	-2.72065	0.00910627	0.0205352	1.30844	0.193867	0.947288	-0.515941	0.607117	0.19437	-1.49072	0.13846	0.0947475
hsa-miR-507	-3.09907	0.00245241	0.00862973	-3.15214	0.00275487	0.00790375	-2.71556	0.00785841	0.0467674	-2.05475	0.0426492	0.0191954	-3.74067	0.00025166	0.000385106
hsa-miR-510	-4.97032	2.28601e-06	0	-6.40149	8.17164e-08	0	-4.38575	3.35442e-05	0.002875	-2.26824	0.0256005	0.0133056	-7.3937	1.59772e-11	0
hsa-miR-511	-3.26376	0.00148124	0.00532941	-3.9894	0.000224262	0.000834884	-1.94981	0.0543607	0.130271	-2.28334	0.0246395	0.0129343	-5.16219	8.59951e-07	2.5641e-06
hsa-miR-512-3p	-2.69961	0.00800584	0.0207392	-3.84149	0.000341829	0.00117551	-1.99678	0.0489799	0.123909	-2.07074	0.0411265	0.0188776	-6.15413	6.9414e-09	0
hsa-miR-512-5p	-2.3243	0.0218866	0.0368468	-1.74414	0.0884195	0.12123	-3.6524	0.000435347	0.0146938	-2.99597	0.00349525	0.00294571	-7.29759	2.72479e-11	0
hsa-miR-514	-2.98373	0.00354077	0.011061	-2.89934	0.00537611	0.0137765	-1.00149	0.319626	0.322537	-1.38296	0.169931	0.0612	-4.66827	6.63164e-06	1.66667e-05
hsa-miR-515-3p	0.172362	0.863519	1	-2.08723	0.0424893	0.0712874	-0.186558	0.852443	0.576963	-1.00051	0.31966	0.100416	-1.40865	0.161388	0.109001
hsa-miR-515-5p	-0.00211189	0.998319	0.61424	-3.02692	0.00393206	0.0106125	0.267643	0.789606	1	-1.42532	0.157369	0.0564685	-2.4086	0.0172541	0.0143701
hsa-miR-517a	-1.47973	0.14202	0.136039	-0.95147	0.346095	0.334242	0.767418	0.445024	1	0.501996	0.616864	1	-0.387725	0.698829	0.423457
hsa-miR-517b	-0.521833	0.602926	0.401731	-1.11353	0.271923	0.277487	-0.209837	0.834295	0.568635	0.319005	0.750424	1	-1.16864	0.244712	0.162671
hsa-miR-517c	0.633372	0.528151	1	-0.612691	0.543173	0.471804	1.61356	0.109941	0.697337	1.29795	0.197558	1	0.317337	0.751503	1
hsa-miR-518b	-0.0508166	0.959565	0.593518	-0.8549	0.397491	0.370034	2.78204	0.00663292	0.182342	2.22471	0.0284758	1	2.65628	0.00882816	0.176583
hsa-miR-518c	-1.61674	0.109049	0.110884	-1.63961	0.10775	0.141183	1.28438	0.20244	0.912932	0.498453	0.619323	1	-0.101247	0.919498	0.534535
hsa-miR-518e	2.17579	0.031642	0.568729	-0.357867	0.722305	0.563957	3.20748	0.00187275	0.0787222	2.34896	0.0209172	1	2.52185	0.0127713	0.222057
hsa-miR-518f	0.311097	0.756332	1	-0.936201	0.354375	0.338986	3.23474	0.00175758	0.082825	1.37107	0.173606	1	1.8176	0.071015	0.637479
hsa-miR-519a	-2.5258	0.012886	0.0278677	-2.03968	0.0465646	0.0751213	-1.66068	0.100124	0.180896	-1.46497	0.146231	0.0530984	-3.89781	0.000144989	0.000225
hsa-miR-519d	-4.19789	5.32422e-05	0.000341667	-3.3403	0.0015702	0.004664	-2.87778	0.00501596	0.043503	-2.8177	0.00588452	0.00438095	-4.38328	2.23166e-05	4.60317e-05
hsa-miR-519e	-0.621267	0.535672	0.365511	-3.76336	0.000476328	0.00146981	-1.03607	0.302964	0.313897	-1.16251	0.247979	0.0827993	-4.07839	7.58559e-05	0.000117949
hsa-miR-520b	-2.59307	0.0108358	0.0243254	-3.94401	0.000246415	0.000945455	-1.26392	0.209653	0.25446	-2.59646	0.0109175	0.00606167	-3.30395	0.00118848	0.00125546
hsa-miR-520e	-2.36594	0.0198126	0.0354986	-2.76381	0.00791884	0.018781	-1.12858	0.262263	0.2902	-2.14039	0.0348974	0.0164148	-3.39962	0.000870568	0.000988496
hsa-miR-520f	-2.08836	0.0394977	0.0567176	-1.2995	0.200022	0.216961	-0.0913141	0.927445	0.612237	-1.47238	0.14423	0.0526627	-1.99439	0.0479379	0.0354178
hsa-miR-520g	-1.98772	0.049176	0.0635235	-2.00297	0.0507687	0.0805219	0.207136	0.83635	1	-0.948239	0.345417	0.108549	-2.12751	0.0351471	0.0269769
hsa-miR-520h	-1.33631	0.184264	0.168408	-1.11252	0.271688	0.276487	1.00394	0.31811	1	-0.664341	0.508093	0.161938	-1.05671	0.292618	0.191876
hsa-miR-521	-0.275993	0.783032	0.500604	0.547884	0.586008	1	2.26746	0.0258266	0.447606	0.679129	0.498709	1	2.26261	0.0250828	0.392062
hsa-miR-522	-2.49799	0.0140565	0.0295048	-1.43974	0.155887	0.183672	-0.168456	0.866631	0.579188	-1.33585	0.184796	0.0659813	-2.96825	0.00345388	0.00332441
hsa-miR-523	-3.90949	0.000175331	0.000773684	-1.47384	0.148176	0.175671	-0.817015	0.416261	0.380431	-3.81976	0.000238251	0.000527273	-1.24683	0.214327	0.143357
hsa-miR-526a	-1.00441	0.317558	0.245372	-2.72188	0.00910675	0.0206636	-0.0451984	0.964082	0.628853	-1.18921	0.237345	0.079492	-4.13883	5.86192e-05	0.00010411
hsa-miR-526b	-5.77813	7.44651e-08	0	-5.07154	6.60191e-06	1.25e-05	-5.12052	2.33034e-06	0.0015	-2.91393	0.00446699	0.00359211	-7.17528	5.14729e-11	0
hsa-miR-527	-2.41507	0.0172636	0.0321403	-3.48349	0.00104281	0.00307	-1.32002	0.190235	0.244573	-2.42888	0.0170297	0.00897727	-4.87617	2.59864e-06	8.33333e-06
hsa-miR-539	-0.741749	0.45981	0.323783	-1.86342	0.0677468	0.0985258	-0.38337	0.702412	0.504053	-0.13368	0.893938	0.303247	-2.22013	0.0278187	0.0217766
hsa-miR-542-3p	-2.6511	0.00934273	0.0226426	-1.93371	0.0587774	0.0896212	-0.50325	0.616039	0.467267	-0.92423	0.357709	0.112711	-4.9465	2.05858e-06	6.38298e-06
hsa-miR-542-5p	1.44841	0.150229	1	-4.56869	4.32678e-05	0.000128571	-1.47843	0.142822	0.2084	-3.20211	0.00199685	0.00196667	-1.81797	0.0709732	0.0511869
hsa-miR-544	-2.02154	0.0457571	0.0618866	-2.5474	0.0138976	0.0289099	-0.745076	0.458366	0.398425	-1.23001	0.221733	0.0747361	-3.45158	0.00070929	0.000877778
hsa-miR-545	-0.815641	0.416553	0.298815	-2.39095	0.0207527	0.0401195	0.904601	0.368495	1	-0.417085	0.677561	0.21889	-2.09679	0.0376501	0.0286443
hsa-miR-550	1.73729	0.0856257	1	-1.95434	0.0562398	0.0866277	1.07111	0.287084	1	-1.12035	0.265399	0.086381	2.0182	0.0456339	0.517527
hsa-miR-551a	2.70212	0.00804552	0.19676	2.30789	0.0255183	0.315867	2.09667	0.0388098	0.483962	-0.480466	0.632083	0.203773	2.16417	0.0323419	0.444489
hsa-miR-551b	3.70871	0.00035197	0.0115	2.71867	0.00928463	0.1385	4.59235	1.63446e-05	0.00375	-0.525515	0.60045	0.193548	3.53116	0.000579562	0.015325
hsa-miR-568	-1.7067	0.0907406	0.0957659	-1.89542	0.063791	0.0943325	-1.27354	0.206131	0.256096	-0.953772	0.342624	0.108082	-2.66535	0.00845205	0.00742899
hsa-miR-570	-2.1622	0.0326754	0.0493852	-3.04084	0.00378724	0.0102931	-1.04224	0.299955	0.314184	-1.35497	0.178664	0.063885	-3.96015	0.000112746	0.000196296
hsa-miR-579	-2.31279	0.0226844	0.0374862	-4.33964	6.82906e-05	0.000263636	-1.89074	0.0622123	0.142166	-1.65902	0.100423	0.0394901	-5.0427	1.14997e-06	4.54545e-06
hsa-miR-592	-1.0157	0.312403	0.24283	-2.80685	0.00721489	0.0171941	-2.61421	0.010474	0.0526085	-1.59172	0.11477	0.0444096	-5.80683	3.11747e-08	0
hsa-miR-598	-1.66914	0.0984016	0.100879	-5.13113	7.16729e-06	1.66667e-05	-3.2966	0.00143031	0.02246	-2.24261	0.0272533	0.0136716	-3.69398	0.000327444	0.000421429
hsa-miR-603	-2.43475	0.01671	0.0313943	-2.64042	0.0113154	0.0239348	1.03826	0.3019	1	-0.707059	0.481273	0.154512	-0.901334	0.368905	0.237752
hsa-miR-652	-0.599029	0.550411	0.371355	0.188584	0.851309	1	2.79744	0.00630084	0.191673	-0.57225	0.568719	0.181269	2.1346	0.0348886	0.43039
hsa-miR-653	-1.78798	0.0765902	0.0836992	2.21197	0.0315863	0.31095	1.56943	0.120482	0.727997	1.06347	0.290308	1	0.166813	0.867748	1
hsa-miR-655	-2.74763	0.00694363	0.018366	-1.13713	0.260963	0.270057	-1.57087	0.119705	0.193522	-1.58385	0.116555	0.0448086	-4.58991	9.01075e-06	2.45614e-05
hsa-miR-656	-1.34526	0.181249	0.167014	-1.60655	0.114868	0.145338	-1.16072	0.248906	0.285738	-1.51093	0.13417	0.0496041	-1.29758	0.196446	0.131787
hsa-miR-660	-2.06458	0.0412833	0.0573695	-3.64489	0.000664062	0.00203333	-2.61444	0.0108585	0.0537152	-3.56227	0.000590017	0.000831579	-4.387	2.03992e-05	4.67742e-05
hsa-miR-668	-4.99094	2.17798e-06	0	-6.10354	2.04897e-07	0	-7.15334	2.62016e-10	0	-3.4253	0.000934564	0.00107826	-8.97677	1.77037e-15	0
hsa-miR-7	0.167003	0.867673	1	-3.12271	0.00298683	0.00847683	-1.25364	0.213047	0.255749	-1.57513	0.118559	0.0452897	-2.22174	0.0279798	0.021834
hsa-miR-758	-3.58737	0.000496399	0.00216296	-5.11645	5.36302e-06	1.42857e-05	-3.11697	0.00251508	0.0293966	-3.17127	0.00205198	0.00192667	-6.96844	9.60511e-11	0
hsa-miR-770-5p	0.00664039	0.994714	1	-4.00811	0.000210333	0.000825	-0.745375	0.458052	0.404716	-2.64183	0.00966861	0.00570364	-2.03868	0.0435097	0.0323012
hsa-miR-801	-1.89004	0.0615212	0.0728818	-2.68117	0.0099389	0.0222901	-2.05562	0.04298	0.117321	0.780968	0.436763	1	-3.90822	0.000150789	0.000219277
hsa-miR-802	-3.0931	0.00250901	0.00832564	-2.72837	0.00888614	0.0204934	-1.39853	0.165689	0.224709	-1.11779	0.266474	0.0857206	-5.90193	2.37571e-08	0
hsa-miR-9	0.323335	0.747174	1	-1.98865	0.0518691	0.0823711	1.00438	0.317984	1	0.994032	0.322806	1	-0.76363	0.446225	0.283688
hsa-miR-92b	-1.82355	0.0707928	0.0797448	-4.63826	2.99676e-05	7.89474e-05	-0.86226	0.391001	0.372129	-3.88033	0.000192544	0.00047	-2.77317	0.00631806	0.00564403
hsa-miR-93	-3.45027	0.000802884	0.00320667	-3.27686	0.00189406	0.00559221	-3.1459	0.00224442	0.0285214	-2.51649	0.0135293	0.00717969	-5.45347	1.89828e-07	0
hsa-miR-95	-3.41706	0.000937853	0.00348065	-3.93678	0.000297946	0.000935556	-0.74509	0.458167	0.401609	-1.94529	0.0547136	0.0237366	-1.50187	0.135682	0.0932607
hsa-miR-96	-2.43294	0.0165688	0.0311197	-2.45055	0.0184009	0.0352929	-0.411992	0.681389	0.499971	-2.19465	0.0306937	0.0151513	-2.80518	0.00580287	0.00535814
hsa-miR-98	-0.476563	0.634839	0.418072	-0.987326	0.329034	0.321167	3.2527	0.00174146	0.0896143	-0.0533903	0.957533	0.324712	1.49819	0.13633	1
hsa-miR-99a	-5.1101	1.47225e-06	0	-3.00903	0.00421262	0.0109167	-4.83244	5.74784e-06	0.00182	-3.7486	0.000308234	0.0006	-7.56655	6.02301e-12	0
hsa-miR-99b	-2.56617	0.0121163	0.0257867	-2.04843	0.0469646	0.0757192	-1.78182	0.0786193	0.158558	-2.25123	0.0267123	0.0137056	-2.24629	0.0262951	0.0208311

## Sheet: TargetScan(Conserved)
The results of comparing the RE-scores of ER+ and ER-. RE-scores are calculated by using TargetScan(Conserved) algorithm.
miRNA	Data: HE			Data: MI			Data: MN			Data: VA			Data: WA
	t-score	Pvalue	FDR	t-score	Pvalue	FDR	t-score	Pvalue	FDR	t-score	Pvalue	FDR	t-score	Pvalue	FDR
hsa-let-7a	0.986231	0.32618	1	-3.31655	0.00192135	0.00326387	-1.4209	0.158936	0.256759	-1.88471	0.0626807	0.0982192	-1.00131	0.318456	0.264617
hsa-let-7b	2.60197	0.0106199	0.147933	0.184203	0.854847	1	-1.37481	0.1732	0.271618	NA	NA	NA	-2.92429	0.00408421	0.00647748
hsa-let-7d	2.52156	0.0129721	0.16478	0.8519	0.39928	1	3.42104	0.00100739	0.0126333	0.989336	0.325122	1	4.12434	6.96e-05	0.000992857
hsa-let-7f	-0.312736	0.755123	0.610276	-0.868656	0.390283	0.261762	-2.76288	0.00728063	0.02704	NA	NA	NA	-3.5984	0.000434794	0.00102336
hsa-let-7g	1.71287	0.0893771	0.52978	1.72311	0.0923587	1	3.84733	0.000241944	0.00345333	2.22519	0.0284927	0.7211	2.28561	0.0238081	0.107037
hsa-miR-1	-2.04301	0.0432194	0.0711136	-2.76182	0.00841117	0.0105543	-1.31071	0.193678	0.285433	-1.89757	0.0608112	0.0963508	-2.76154	0.00664658	0.0101133
hsa-miR-101	-1.83382	0.0691561	0.0948314	-2.33461	0.0240178	0.024238	-0.511977	0.609958	0.609739	-0.838289	0.403984	0.336031	-1.34019	0.182586	0.164435
hsa-miR-103	-0.517632	0.605641	0.515509	-2.69817	0.00992902	0.011965	-1.24832	0.215055	0.304725	-2.96512	0.00382975	0.016658	-3.6933	0.000322206	0.000795
hsa-miR-105	-2.29757	0.023415	0.0457339	-0.637455	0.527253	0.332709	1.24781	0.21577	0.47505	0.33323	0.739713	1	-1.41319	0.159869	0.147407
hsa-miR-10a	2.79232	0.00605342	0.121208	2.43603	0.0195995	0.473458	4.87076	6.16e-06	0.000133333	2.46699	0.0155722	0.54768	3.79366	0.000237861	0.00273333
hsa-miR-1178	-2.03416	0.0443311	0.0715746	-3.99404	0.00026891	0.000739683	-1.02232	0.309645	0.387286	-1.0923	0.277468	0.262514	-2.98395	0.00342844	0.00560274
hsa-miR-1179	-1.95514	0.0527954	0.0807762	-2.58895	0.0127007	0.0144841	-1.05064	0.296736	0.376721	1.22921	0.222119	1	-2.97557	0.00346382	0.00567432
hsa-miR-1183	1.38233	0.169879	0.715986	-0.27002	0.788415	0.473498	2.2104	0.0296022	0.134217	0.16502	0.86928	1	2.78163	0.0063334	0.0378316
hsa-miR-1184	2.93593	0.00401376	0.0949182	-0.16217	0.872003	0.519197	2.76767	0.00684233	0.0517788	-1.67696	0.0969768	0.127026	4.02783	8.87e-05	0.00126875
hsa-miR-1185	NA	NA	NA	-0.135144	0.893141	0.528351	NA	NA	NA	NA	NA	NA	NA	NA	NA
hsa-miR-1197	-0.0725011	0.942337	0.71322	-0.143381	0.886719	0.525723	2.90908	0.0048379	0.0392103	NA	NA	NA	2.21052	0.029046	0.122565
hsa-miR-1200	0.548227	0.584595	1	3.34399	0.00176509	0.105417	1.73021	0.0876165	0.273477	0.885436	0.37819	1	2.58813	0.01072	0.0580349
hsa-miR-1201	-2.75822	0.00685986	0.0188244	-1.87299	0.0677219	0.0571612	-2.09568	0.0390921	0.0957742	NA	NA	NA	-2.90049	0.00434852	0.00684771
hsa-miR-1202	1.53188	0.128924	0.720735	1.56698	0.124793	1	5.2652	1.37e-06	3.33e-05	2.54675	0.01273	0.554025	5.80374	5.13e-08	0
hsa-miR-1205	-1.9345	0.0563648	0.0835516	-2.81428	0.00763582	0.00944235	-1.29643	0.198311	0.290961	-4.04791	0.000118334	0.00126316	-3.00471	0.00325574	0.00530414
hsa-miR-1206	-0.832615	0.406657	0.394266	-3.89936	0.000293188	0.000936765	-0.680731	0.497984	0.530937	0.221461	0.825213	1	-4.36093	2.3e-05	0.000124638
hsa-miR-1207-3p	-0.552379	0.581854	0.502194	-3.66841	0.000676794	0.00154767	-2.46742	0.0155713	0.0476857	-1.67127	0.0979698	0.127621	-2.33914	0.0210224	0.0254597
hsa-miR-1207-5p	-0.242703	0.808734	0.640594	-3.35658	0.00172401	0.00293162	-1.4806	0.142286	0.236447	-2.40792	0.0179758	0.044789	-2.66294	0.00855004	0.0126246
hsa-miR-1208	-0.501121	0.617285	0.52354	-1.59485	0.117094	0.0916318	2.55655	0.012331	0.0704163	0.199897	0.841997	1	1.6143	0.108731	0.374472
hsa-miR-122	-0.0197753	0.984257	0.730884	-4.23043	0.000130289	0.000385417	-2.01014	0.0476144	0.108967	-4.54485	1.65e-05	0.00027	-3.99954	0.000110345	0.000342353
hsa-miR-1224-3p	-0.180356	0.857173	0.665515	-3.4917	0.00115198	0.00215283	-2.48196	0.014933	0.0470773	-5.70533	1.37e-07	0	-5.01968	1.54e-06	2.38e-05
hsa-miR-1224-5p	0.440716	0.660354	1	-3.68635	0.000647187	0.00153902	1.21206	0.228966	0.490671	NA	NA	NA	1.23284	0.219747	0.610285
hsa-miR-1225-3p	NA	NA	NA	-4.33974	9.2e-05	0.000288372	-3.72569	0.000329072	0.00203636	NA	NA	NA	-4.43849	1.73e-05	0.000106349
hsa-miR-1226	0.0244073	0.980572	1	-2.45396	0.0184896	0.0189829	0.159049	0.873981	1	-2.27631	0.0251263	0.051702	-0.331075	0.741152	0.548681
hsa-miR-1227	0.790056	0.430977	1	-0.0639949	0.949279	0.559326	0.639378	0.524408	0.810199	-0.672858	0.502707	0.391812	0.590504	0.555684	1
hsa-miR-1228	0.301694	0.763412	1	-1.49868	0.142055	0.106911	-1.10034	0.274592	0.356232	-2.61916	0.010332	0.0301676	-3.64634	0.000381531	0.00091068
hsa-miR-1229	2.02486	0.0453909	0.382428	-1.91506	0.0620925	0.0530928	1.28995	0.200371	0.46833	NA	NA	NA	-0.746647	0.456598	0.361725
hsa-miR-1231	-0.405933	0.685624	0.567504	-5.21622	4.69e-06	2.35e-05	-1.97143	0.0520455	0.116882	NA	NA	NA	-2.576	0.0112099	0.0151695
hsa-miR-1233	1.04442	0.299344	0.991261	-1.23859	0.221429	0.161789	-1.88254	0.0629832	0.130085	NA	NA	NA	-1.48947	0.138906	0.132406
hsa-miR-1236	0.672417	0.502706	1	-2.74366	0.00886448	0.0109599	-0.355062	0.723502	0.694208	-0.289232	0.773034	0.532661	-0.869433	0.386306	0.309107
hsa-miR-1237	0.776522	0.439155	1	-3.23042	0.00226052	0.00380992	0.648358	0.518568	0.817166	-1.44371	0.15211	0.171343	1.457	0.147621	0.48805
hsa-miR-1238	-0.171642	0.864095	0.668745	-0.548012	0.586718	0.366335	2.90013	0.00489341	0.0388867	NA	NA	NA	0.151766	0.879578	1
hsa-miR-124	0.465801	0.642225	1	-2.12291	0.039276	0.0355593	0.263285	0.792968	1	-0.65698	0.512817	0.394768	-1.82349	0.0703228	0.0712335
hsa-miR-1243	0.238637	0.811784	1	-1.99877	0.052479	0.0454444	-3.13045	0.00234221	0.0111489	NA	NA	NA	-5.75972	5.16e-08	0
hsa-miR-1244	1.79611	0.0750218	0.481661	-0.740989	0.462629	0.301313	1.6418	0.104513	0.299551	-0.325901	0.745242	0.519388	0.311694	0.755706	1
hsa-miR-1245	-3.59081	0.000530867	0.00277879	-2.76847	0.00799705	0.0105767	-1.00553	0.317527	0.393037	NA	NA	NA	-4.81783	3.74e-06	4.49e-05
hsa-miR-1246	-0.401571	0.689019	0.56818	-1.86358	0.0691578	0.0576866	1.24411	0.217035	0.469322	NA	NA	NA	-1.42323	0.157182	0.145283
hsa-miR-1248	-0.550088	0.583377	0.50173	-2.5028	0.0161789	0.0169977	-1.9111	0.0592214	0.126454	-1.83917	0.0693148	0.102367	-2.13645	0.0346514	0.0398246
hsa-miR-1252	0.018762	0.985064	1	-3.66062	0.000650604	0.00154773	-1.92401	0.0575971	0.125119	-2.2619	0.0260069	0.0519129	-3.46904	0.000704129	0.00146579
hsa-miR-1253	2.76272	0.00666785	0.11488	-4.16112	0.000127486	0.000465385	2.4679	0.0156958	0.0828783	0.928055	0.355732	1	0.581314	0.562109	1
hsa-miR-1254	0.580748	0.562774	1	0.477998	0.635149	1	0.792617	0.430198	0.715982	-1.87904	0.0638419	0.0986167	2.18615	0.0303616	0.127818
hsa-miR-1255a	NA	NA	NA	-3.9322	0.000293262	0.000871212	NA	NA	NA	NA	NA	NA	NA	NA	NA
hsa-miR-1256	-2.35255	0.020346	0.0418642	-2.53395	0.0147901	0.015989	-4.61974	1.3e-05	9.33e-05	-3.53583	0.000631196	0.00493333	-3.53182	0.000564063	0.00122411
hsa-miR-1257	0.581794	0.56184	1	-1.94298	0.057528	0.0504795	-2.31099	0.0232425	0.0654726	NA	NA	NA	-4.46437	1.67e-05	0.000103279
hsa-miR-1258	NA	NA	NA	-2.93915	0.00512667	0.00704568	-2.56683	0.0119687	0.0400571	NA	NA	NA	-4.68502	6.8e-06	8.04e-05
hsa-miR-1259	-1.72276	0.0876851	0.114402	-1.76768	0.0840265	0.0679651	0.219536	0.826785	1	-1.68654	0.0949743	0.126299	-2.75507	0.00667637	0.0102346
hsa-miR-125a-3p	0.964786	0.336787	1	-1.86109	0.0698966	0.0577779	2.12577	0.037532	0.152719	-2.1437	0.0346211	0.0638491	0.811513	0.418549	0.97225
hsa-miR-125a-5p	-2.44071	0.0160988	0.0369031	-0.312541	0.756221	0.457117	2.0064	0.0486409	0.184854	2.23607	0.0276932	0.819783	3.20112	0.0017108	0.0132933
hsa-miR-125b	0.553458	0.581184	1	-0.846459	0.402263	0.267975	0.940729	0.349814	0.62533	0.0923818	0.926608	1	3.04606	0.00273882	0.0210774
hsa-miR-126	0.243538	0.808014	1	-3.2716	0.0020685	0.0035672	1.13022	0.261499	0.541229	-2.21572	0.0291985	0.0562	-1.31427	0.191254	0.170263
hsa-miR-1260	2.10341	0.0375931	0.343378	0.85308	0.398174	1	3.54431	0.000677153	0.00872941	-2.39704	0.0185684	0.0454229	1.75193	0.0819607	0.289418
hsa-miR-1261	0.697734	0.486954	1	-3.39304	0.00145231	0.00266783	-0.275449	0.783715	0.728505	-0.601322	0.54906	0.414083	-1.87924	0.062646	0.0650939
hsa-miR-1262	NA	NA	NA	-1.79526	0.0801624	0.0647945	NA	NA	NA	NA	NA	NA	NA	NA	NA
hsa-miR-1263	0.90719	0.366524	1	-0.652918	0.517141	0.328848	4.37247	3.97e-05	0.000985714	NA	NA	NA	4.62789	9.85e-06	0.000190909
hsa-miR-1264	-0.0719943	0.942717	0.711278	-2.28822	0.0266994	0.0262165	0.273341	0.78527	1	-1.22003	0.225563	0.22606	-2.02891	0.0444615	0.0487798
hsa-miR-1266	0.679176	0.498511	1	-5.01021	9.26e-06	5e-05	-0.98917	0.325656	0.398642	-1.86169	0.0663407	0.100673	-2.13147	0.0347367	0.0399364
hsa-miR-1267	2.91437	0.00425743	0.093125	-1.14048	0.259744	0.18353	1.67315	0.0985007	0.295693	NA	NA	NA	1.53153	0.128158	0.428796
hsa-miR-1269	-1.39516	0.165919	0.197005	-2.28022	0.0273497	0.0262668	1.00759	0.316361	0.597778	NA	NA	NA	-2.75206	0.00657254	0.010137
hsa-miR-1270	NA	NA	NA	1.29394	0.202628	1	NA	NA	NA	NA	NA	NA	NA	NA	NA
hsa-miR-1271	-4.50916	1.66e-05	0.00025	-0.610044	0.545098	0.343343	-1.01468	0.313387	0.389728	-1.85587	0.0667601	0.0995916	-2.23504	0.0273031	0.0323229
hsa-miR-1272	-2.99837	0.00337187	0.0109921	-1.82526	0.0755049	0.0614913	-1.91047	0.0598818	0.125551	NA	NA	NA	-1.32509	0.187235	0.168261
hsa-miR-1272	-2.99837	0.00337187	0.0109921	-1.82526	0.0755049	0.0614913	-1.91047	0.0598818	0.125551	NA	NA	NA	-1.32509	0.187235	0.168261
hsa-miR-1274a	1.43878	0.153049	0.723055	-0.6764	0.502234	0.321661	-1.68788	0.0951025	0.175955	-1.03799	0.301919	0.275949	-0.879716	0.380408	0.306681
hsa-miR-1274b	4.94311	2.7e-06	0.00025	4.10846	0.000182578	0.0399	4.98973	3.68e-06	0.00014	0.913985	0.363103	1	6.13828	9.54e-09	0
hsa-miR-1275	-2.64316	0.00963828	0.0241847	-4.3183	8.08e-05	0.0003	-3.17949	0.00200509	0.0101682	NA	NA	NA	-4.86049	2.93e-06	4.04e-05
hsa-miR-127-5p	-0.0987966	0.921462	0.704111	-0.665204	0.509439	0.324549	0.162794	0.871096	1	0.162661	0.871163	1	-0.0525366	0.958171	0.68565
hsa-miR-127-5p	-0.0987966	0.921462	0.704111	-0.665204	0.509439	0.324549	0.162794	0.871096	1	0.162661	0.871163	1	-0.0525366	0.958171	0.68565
hsa-miR-1276	-3.50586	0.000651041	0.00337838	-0.464635	0.644656	0.397469	-1.94057	0.055773	0.122873	-2.61924	0.0103012	0.0305957	-2.16623	0.0317768	0.0376176
hsa-miR-1278	0.762454	0.447319	1	-3.89868	0.000323871	0.000924638	-0.732222	0.466199	0.510671	-1.99172	0.0495456	0.0825034	0.918463	0.360197	0.935737
hsa-miR-1279	-5.06018	1.65e-06	0	-1.01995	0.313171	0.21742	-0.171421	0.864298	0.770459	-0.291598	0.771233	0.533387	-2.61747	0.00983725	0.013983
hsa-miR-128	-3.66358	0.000364979	0.00232	-2.24379	0.0299653	0.0280829	-0.706769	0.481638	0.520486	-3.24455	0.00162462	0.0089725	-2.85081	0.00512507	0.00790516
hsa-miR-1283	-2.02185	0.0454039	0.0731203	-0.823965	0.414356	0.274254	0.558121	0.578249	0.854846	-1.17943	0.241199	0.237771	-1.46195	0.146157	0.137763
hsa-miR-1284	-3.23456	0.00158492	0.00604906	-1.09152	0.281115	0.197516	-0.0945242	0.92491	0.806297	-2.16967	0.032532	0.0612613	-1.29015	0.19931	0.17623
hsa-miR-1285	-0.631925	0.528841	0.471303	-2.71817	0.00926507	0.0115804	-0.929253	0.355621	0.42024	NA	NA	NA	-0.234755	0.814721	0.590338
hsa-miR-1286	-4.59314	1.45e-05	0.0002	-3.86388	0.000388348	0.00100972	-5.08118	2.52e-06	0	-3.99881	0.000126676	0.00136667	-7.10122	1.08e-10	0
hsa-miR-1287	-2.57018	0.0115402	0.0287705	0.387969	0.700097	1	2.04788	0.0440495	0.171023	NA	NA	NA	0.419842	0.675393	1
hsa-miR-1289	0.819058	0.414243	1	0.481947	0.632403	1	1.27547	0.206476	0.470837	NA	NA	NA	1.85182	0.0662857	0.240452
hsa-miR-1290	1.92426	0.0568709	0.408603	-2.2768	0.0272384	0.0262564	2.17633	0.0320674	0.140412	-2.23343	0.0280534	0.0549824	1.01131	0.314068	0.833094
hsa-miR-1291	-0.0250114	0.980091	0.730063	-3.90768	0.000348001	0.000922388	-1.74587	0.0843856	0.159952	-2.13177	0.0356217	0.0650294	-3.13767	0.00200739	0.00363261
hsa-miR-1293	NA	NA	NA	-4.87207	1.76e-05	7.41e-05	NA	NA	NA	NA	NA	NA	NA	NA	NA
hsa-miR-129-3p	-3.50871	0.000652594	0.00345556	0.780614	0.438896	1	-2.53824	0.0128838	0.0415562	-1.34991	0.180456	0.191418	-2.40063	0.0177628	0.0222354
hsa-miR-1294	6.3715	3.27e-09	0	2.31418	0.0258003	0.570669	5.91451	6.73e-08	0	2.05051	0.043466	0.853522	6.08341	1.28e-08	0
hsa-miR-129-5p	-1.59558	0.113586	0.145438	-1.16382	0.250817	0.178138	0.645811	0.520195	0.814359	0.700078	0.485674	1	-0.956926	0.340377	0.277899
hsa-miR-1297	-3.59551	0.00048097	0.00282188	-1.60581	0.114865	0.0902298	-3.26021	0.00159498	0.00827857	-2.00785	0.0475175	0.0810009	-3.91944	0.000140111	0.000413187
hsa-miR-1298	-3.91939	0.00016084	0.0012381	-2.27909	0.0276011	0.026226	-0.985207	0.327445	0.398952	NA	NA	NA	-1.87324	0.0631865	0.0656913
hsa-miR-1299	-1.00132	0.318746	0.329504	-2.98611	0.00470993	0.00632013	0.385791	0.700636	0.998329	0.376413	0.707472	1	-0.966374	0.335694	0.275898
hsa-miR-1300	0.282549	0.777978	1	-2.68552	0.0103018	0.0121565	1.26971	0.208041	0.466483	-1.09588	0.275916	0.262304	-0.530748	0.59643	0.452875
hsa-miR-1301	-2.17643	0.0314946	0.0565236	-0.950068	0.347443	0.239625	1.36152	0.177511	0.434817	-1.07111	0.286877	0.2686	1.31035	0.192253	0.566516
hsa-miR-1302	0.78754	0.432587	1	0.0362857	0.971223	1	2.91748	0.00465005	0.0395393	NA	NA	NA	2.32476	0.0217803	0.0988725
hsa-miR-1303	-1.25	0.213893	0.239545	-0.334056	0.73979	0.449373	1.99008	0.0495914	0.188798	-1.85718	0.0668658	0.100073	0.199374	0.84226	1
hsa-miR-1304	1.97291	0.0509412	0.389466	-1.63337	0.109174	0.0859889	2.5535	0.01245	0.0693841	-0.713569	0.477243	0.37689	2.68673	0.00814487	0.0460512
hsa-miR-1305	-1.10631	0.27083	0.289432	-1.20181	0.235756	0.170624	-0.785048	0.434392	0.487355	-0.85631	0.394014	0.330624	-1.4513	0.148985	0.138924
hsa-miR-130a	-1.73307	0.0856216	0.112575	-1.55139	0.128204	0.0975912	-0.86225	0.390835	0.44691	0.525584	0.600402	1	-1.89041	0.060754	0.0643611
hsa-miR-130b	0.345608	0.730243	1	-1.78919	0.0803204	0.065385	2.67934	0.00883755	0.0587378	-1.13714	0.258346	0.249442	2.27151	0.0246084	0.108934
hsa-miR-132	-1.10552	0.271171	0.288509	-3.68133	0.000662721	0.00153095	-0.943878	0.348128	0.413436	-4.25579	5.12e-05	0.000664286	-3.96011	0.000129214	0.000375862
hsa-miR-1321	0.459372	0.646899	1	-2.71816	0.00969953	0.0115161	-2.02516	0.0459135	0.109491	-4.26553	6.27e-05	0.000669231	-2.03422	0.0440455	0.0484106
hsa-miR-1322	NA	NA	NA	-0.880203	0.382996	0.25961	NA	NA	NA	NA	NA	NA	NA	NA	NA
hsa-miR-1323	-2.26667	0.0252132	0.0478924	-3.13566	0.00308888	0.00464539	0.525819	0.600443	0.871258	-3.58103	0.000542394	0.00438966	-2.39218	0.018001	0.0225979
hsa-miR-1324	-0.0855256	0.931989	0.70986	-4.15537	0.000159378	0.000464151	-1.90497	0.0600476	0.125984	-4.91014	3.8e-06	0.00012	-3.82676	0.000209702	0.000556842
hsa-miR-133a	-0.925149	0.356831	0.357068	-2.85252	0.00663789	0.00863571	1.51327	0.13472	0.375483	-1.0309	0.305205	0.277611	0.0557257	0.955656	1
hsa-miR-134	0.979058	0.330104	1	-4.08007	0.000191733	0.000554237	-2.60008	0.0109626	0.0375088	NA	NA	NA	-3.41997	0.000758793	0.00162727
hsa-miR-135a	-1.80855	0.0731251	0.0979231	-3.02494	0.00411213	0.00584351	-4.3382	3.69e-05	0.000256522	-3.46422	0.000804898	0.00542647	-6.84588	2.7e-10	0
hsa-miR-136	-3.39271	0.000947643	0.00434048	-4.57796	4.05e-05	0.00015	-2.48037	0.01523	0.0466395	-2.27901	0.0249164	0.0518938	-6.04175	1.06e-08	0
hsa-miR-137	-1.83648	0.0688011	0.0948518	0.569859	0.572026	1	-0.0842029	0.933096	0.810372	-0.993312	0.323135	0.289712	-2.06511	0.0409992	0.0456621
hsa-miR-138	-0.648402	0.518052	0.465183	-1.76761	0.0847219	0.0677449	0.749523	0.455649	0.747553	-1.52405	0.130893	0.155922	-2.16026	0.0328629	0.0379741
hsa-miR-139-5p	0.283688	0.77716	1	-1.96886	0.0552845	0.0481841	1.50784	0.135806	0.374834	1.21487	0.227541	1	-0.441204	0.659869	0.49465
hsa-miR-140-3p	0.755417	0.451459	1	-2.56567	0.0142437	0.0150015	-1.2484	0.215304	0.306501	-0.922774	0.358542	0.315028	-1.67153	0.097339	0.0950041
hsa-miR-141	1.03311	0.303595	0.99453	-0.873548	0.386742	0.260647	1.06136	0.291579	0.583019	1.10892	0.270306	1	-0.309874	0.757145	0.557121
hsa-miR-142-3p	-0.901464	0.369118	0.366474	-0.840374	0.405173	0.269499	-0.567582	0.571998	0.58899	0.255293	0.799075	1	0.129552	0.897094	1
hsa-miR-142-5p	-1.93237	0.0558537	0.0834331	-2.68185	0.0100197	0.0121335	0.0931419	0.925988	1	-0.401993	0.688592	0.487291	-0.498397	0.619046	0.465599
hsa-miR-143	-1.41928	0.158749	0.191227	-2.69165	0.0101514	0.0120346	-0.526283	0.600087	0.610095	-1.60461	0.111949	0.138881	-1.92132	0.0569952	0.0603924
hsa-miR-144	-1.14584	0.254276	0.275015	-0.292764	0.771053	0.465188	2.27591	0.0254789	0.119202	0.179078	0.858266	1	1.36801	0.173788	0.537735
hsa-miR-145	-0.468243	0.64041	0.539468	-2.85549	0.00662345	0.00866205	-1.12256	0.264943	0.351562	-0.613766	0.540887	0.412839	-3.19733	0.00173523	0.00304706
hsa-miR-146a	-0.0361921	0.971214	0.725777	-1.00166	0.322428	0.222959	-1.58724	0.11656	0.202686	NA	NA	NA	-2.21213	0.028423	0.0338404
hsa-miR-146b-3p	0.986875	0.325928	1	-1.36075	0.181141	0.133376	-2.57221	0.0117139	0.0400188	NA	NA	NA	-1.27308	0.205186	0.180895
hsa-miR-147	-1.9235	0.0570881	0.0845852	1.30735	0.197429	1	0.334428	0.738882	1	NA	NA	NA	-1.11339	0.267705	0.227747
hsa-miR-148a	-0.000843067	0.999329	0.735205	0.163848	0.870659	1	3.13385	0.00238242	0.0224731	0.315761	0.752892	1	2.5841	0.0109297	0.0574023
hsa-miR-149	-1.49068	0.139718	0.173124	-2.07606	0.0447802	0.0391985	-0.228142	0.820187	0.742052	0.857589	0.393515	1	-0.431499	0.666955	0.498353
hsa-miR-150	-2.23946	0.027296	0.0505364	-4.84007	1.77e-05	7.5e-05	-4.48313	2.16e-05	0.000194444	-2.36373	0.0201349	0.0481388	-4.62368	8.4e-06	9.07e-05
hsa-miR-151-3p	-0.313242	0.754747	0.612034	-1.4229	0.160449	0.119817	1.4114	0.161518	0.405895	NA	NA	NA	-0.638746	0.523985	0.408293
hsa-miR-153	0.152505	0.879056	1	-3.72052	0.000553298	0.00143846	-0.05803	0.953865	0.822391	-0.863878	0.389863	0.328672	-1.8703	0.063623	0.0658229
hsa-miR-154	-2.90325	0.00455411	0.0142167	-2.73559	0.00888135	0.0111337	-1.69795	0.0930992	0.173707	NA	NA	NA	-3.30125	0.00125109	0.00228077
hsa-miR-155	1.5261	0.129791	0.712095	-2.27661	0.0274928	0.0261594	0.971217	0.33397	0.607245	0.60586	0.546058	1	0.365451	0.71536	1
hsa-miR-15a	2.15281	0.0333209	0.330104	-1.18052	0.244375	0.174315	-0.353019	0.72487	0.692906	-1.17761	0.241944	0.237265	-0.307824	0.758667	0.556539
hsa-miR-15b	0.26885	0.788492	1	-1.86951	0.0677409	0.0573777	-0.282522	0.778147	0.726348	NA	NA	NA	-2.03748	0.0432887	0.0482657
hsa-miR-16	-0.977159	0.330426	0.337446	-2.94721	0.00516835	0.00695714	-1.22977	0.222134	0.312633	-2.76439	0.00701081	0.0228266	-2.84546	0.00520623	0.00798077
hsa-miR-17	-3.22186	0.00163338	0.00605636	-2.60866	0.0121463	0.0139722	-0.991989	0.323884	0.399052	-0.702634	0.484111	0.380562	-0.207406	0.836024	0.601943
hsa-miR-181a	-0.552455	0.581675	0.503966	-1.90656	0.0623824	0.0539336	-0.161818	0.871816	0.774207	-0.381869	0.703473	0.4941	-1.05889	0.291351	0.245636
hsa-miR-181c	-0.447693	0.655181	0.548061	-4.42424	7.01e-05	0.000251351	-3.85062	0.000212157	0.00135807	-1.68054	0.0962079	0.126952	-6.55841	1.37e-09	0
hsa-miR-181d	-3.90855	0.000158548	0.00123636	-4.1547	0.000139947	0.000457407	-4.47032	2.22e-05	0.000195	-2.31857	0.0226263	0.0513438	-6.86903	2.32e-10	0
hsa-miR-182	-1.67892	0.095744	0.123961	-3.74329	0.000509526	0.00137895	-3.16979	0.00209986	0.0100152	-1.35152	0.179864	0.191932	-4.20958	4.84e-05	0.000176
hsa-miR-1825	-3.45542	0.000763134	0.00378461	-2.67781	0.0105521	0.0121253	-2.33193	0.0220186	0.063611	-1.73474	0.0860895	0.121438	-2.76391	0.0065808	0.0101089
hsa-miR-1826	-1.27138	0.206349	0.233002	-3.71337	0.000541	0.00144125	-1.28475	0.20244	0.295052	0.309294	0.757779	1	-2.46374	0.0149779	0.0192622
hsa-miR-1827	-0.266641	0.790189	0.632282	-4.18846	0.000122219	0.000438	-1.88454	0.0626824	0.130643	-1.53173	0.12905	0.156576	-2.7544	0.00670913	0.0101913
hsa-miR-183	-1.86127	0.0650595	0.0908855	-2.14516	0.0373462	0.0340652	-2.16994	0.032963	0.0865522	-3.4885	0.000738881	0.00516061	-3.6759	0.000351881	0.000828431
hsa-miR-185	0.858594	0.392206	1	-1.87804	0.0663778	0.0571572	-0.228415	0.819832	0.744695	-2.52781	0.0131326	0.0342	-0.528269	0.598158	0.452755
hsa-miR-186	-1.47666	0.142383	0.177005	-3.3048	0.00172309	0.00335917	-0.979352	0.330008	0.400463	-1.77093	0.0799167	0.113612	-3.68132	0.000327515	0.000827723
hsa-miR-188-3p	-0.703284	0.483448	0.448948	-3.47926	0.00121332	0.00222336	-1.8413	0.0688791	0.137421	-5.72853	1.82e-07	0	-5.72938	7.29e-08	0
hsa-miR-188-5p	-0.569328	0.570291	0.49939	3.65558	0.000646176	0.0568	3.33387	0.00124814	0.0147286	0.716906	0.475191	1	3.47846	0.000684561	0.00657917
hsa-miR-18a	-0.439575	0.661059	0.551086	-3.13622	0.00312232	0.00467071	-0.765034	0.44625	0.49119	0.167487	0.86735	1	-0.550242	0.583003	0.444124
hsa-miR-190	-1.53622	0.127953	0.160115	-2.61828	0.01238	0.0137765	-0.0501356	0.960139	0.821885	-1.73035	0.0870194	0.119888	-3.0498	0.00280678	0.00462083
hsa-miR-192	-3.41626	0.000914888	0.00421	-4.18917	0.000122555	0.000444898	-4.21833	5.63e-05	0.000396	NA	NA	NA	-5.2744	5.58e-07	5.26e-06
hsa-miR-193a-5p	0.95871	0.339749	1	-0.444383	0.65893	0.402546	1.73496	0.086519	0.274417	NA	NA	NA	-1.4237	0.156739	0.145716
hsa-miR-193b	-1.8895	0.0614337	0.0885556	-3.1707	0.00282265	0.00433869	-2.26351	0.0260449	0.0728188	0.844293	0.400679	1	-3.07208	0.00254928	0.00443071
hsa-miR-194	0.184976	0.853538	1	-2.66155	0.0109236	0.0125536	0.875216	0.384354	0.671561	-0.912277	0.363947	0.318331	-1.1722	0.243493	0.209131
hsa-miR-195	NA	NA	NA	-4.66563	3.11e-05	0.00011875	-3.61002	0.000510138	0.00301177	NA	NA	NA	-4.5229	1.46e-05	9.49e-05
hsa-miR-196a	2.54668	0.0122295	0.162084	1.99965	0.0517684	0.901431	4.35703	4.11e-05	0.0009375	0.554806	0.580336	1	4.97015	1.78e-06	6e-05
hsa-miR-197	-0.640931	0.522796	0.467783	0.147896	0.883185	1	-0.719655	0.473604	0.51425	-0.521455	0.603309	0.442133	-0.517878	0.605494	0.456831
hsa-miR-198	-3.66845	0.000367395	0.00245357	-3.76819	0.00051051	0.00131486	0.245776	0.806457	1	-3.81957	0.000238425	0.00210385	-1.19323	0.234945	0.204197
hsa-miR-199a-3p	-1.82824	0.0698037	0.0954359	-3.5702	0.000876287	0.00176931	-2.15005	0.034086	0.0879022	-1.17747	0.241972	0.236107	-4.53357	1.16e-05	9.66e-05
hsa-miR-199a-5p	-3.22983	0.00162385	0.00602963	-2.62845	0.0118791	0.0136368	-1.7866	0.0771263	0.150571	-1.05401	0.294574	0.271849	-3.10062	0.00234935	0.00406331
hsa-miR-199b-5p	NA	NA	NA	-0.884442	0.381792	0.258741	NA	NA	NA	NA	NA	NA	NA	NA	NA
hsa-miR-19a	-4.07356	8.84e-05	0.0008125	-4.75225	2.01e-05	0.000106667	-3.26168	0.00155253	0.0084439	-2.92755	0.00433423	0.0181608	-4.35188	2.74e-05	0.000122535
hsa-miR-19b	-0.215559	0.829699	0.648522	-0.642376	0.523887	0.331535	1.77921	0.078472	0.264404	NA	NA	NA	1.30354	0.194514	0.566435
hsa-miR-200a	NA	NA	NA	-4.33341	7.75e-05	0.000288636	NA	NA	NA	NA	NA	NA	NA	NA	NA
hsa-miR-200b	-1.10898	0.269596	0.289478	-1.05947	0.295033	0.206649	1.01714	0.312296	0.598622	0.0508369	0.959562	1	-6.23e-05	0.99995	0.70896
hsa-miR-202	2.7816	0.00634519	0.116207	0.602784	0.549487	1	2.65008	0.0097969	0.0603154	1.11035	0.269653	1	3.88378	0.000165894	0.00217647
hsa-miR-203	-1.06286	0.28983	0.306147	-3.47091	0.00114978	0.00221727	-1.59874	0.113607	0.201166	-2.78772	0.0064535	0.0221516	-4.37291	2.39e-05	0.000120896
hsa-miR-204	1.22909	0.221542	0.856755	1.02622	0.310204	1	2.66726	0.00919651	0.0591237	-0.250591	0.802672	0.548955	0.69334	0.489367	1
hsa-miR-205	-2.31101	0.0225979	0.0445456	-2.95181	0.00489962	0.00691063	-2.23232	0.0281005	0.0777128	-2.7749	0.006689	0.0225143	-4.10139	6.32e-05	0.00026
hsa-miR-206	-0.67157	0.50323	0.460509	-3.55668	0.000925119	0.00182039	-4.63163	1.38e-05	7.14e-05	NA	NA	NA	-2.61379	0.0098105	0.0138902
hsa-miR-208a	NA	NA	NA	0.694459	0.491358	1	NA	NA	NA	NA	NA	NA	NA	NA	NA
hsa-miR-20a	-2.76111	0.00695606	0.0191461	-3.08273	0.00337282	0.00522671	1.02669	0.307804	0.59968	NA	NA	NA	1.24903	0.213871	0.607645
hsa-miR-21	-2.61304	0.0101547	0.025731	-3.38343	0.00149412	0.00272586	-1.98185	0.0506384	0.115179	-1.93648	0.0558017	0.0915375	-4.38724	2.4e-05	0.000118182
hsa-miR-211	-0.61636	0.538974	0.478663	-0.600161	0.551367	0.346603	0.649418	0.518256	0.821472	NA	NA	NA	-1.00856	0.315215	0.262608
hsa-miR-212	0.708662	0.480074	1	-1.87357	0.0674157	0.0572882	-1.18333	0.239913	0.329852	0.120708	0.904179	1	-2.51504	0.0131917	0.017555
hsa-miR-214	2.0003	0.0477332	0.37799	-1.286	0.205276	0.150379	-0.311537	0.756145	0.714168	-2.57006	0.0117319	0.0333164	-1.31971	0.188954	0.16925
hsa-miR-216a	0.240079	0.810715	1	-1.59923	0.11726	0.091159	-0.0522534	0.958445	0.823385	-3.11872	0.00240826	0.0119455	-2.52346	0.0127677	0.0172525
hsa-miR-216b	-2.22393	0.0280241	0.0509136	-3.10842	0.00344192	0.00492431	-1.85168	0.0673758	0.136635	-3.82581	0.000234214	0.002108	-2.75257	0.00674091	0.0101839
hsa-miR-217	-0.216403	0.829037	0.650161	1.56338	0.124632	1	2.40673	0.0181683	0.0873412	1.13011	0.261278	1	0.274085	0.784412	1
hsa-miR-218	-5.17259	1.03e-06	0	-4.96404	9.58e-06	5e-05	-2.97775	0.00385778	0.0167922	-2.28205	0.0248707	0.0520448	-5.70089	8.07e-08	0
hsa-miR-219-1-3p	NA	NA	NA	1.08107	0.286137	1	NA	NA	NA	NA	NA	NA	NA	NA	NA
hsa-miR-219-2-3p	-0.707539	0.48071	0.448214	0.394723	0.694903	1	0.223562	0.823616	1	NA	NA	NA	0.876608	0.382046	0.942438
hsa-miR-219-5p	-0.943392	0.347801	0.350547	-5.23048	4.5e-06	2e-05	-2.62251	0.0103623	0.0359179	-0.541305	0.589682	0.437309	-4.87206	3.31e-06	4.22e-05
hsa-miR-22	-2.35627	0.0200665	0.0418759	-3.07322	0.00347922	0.00532381	0.045904	0.963497	1	-2.00788	0.0475622	0.0817043	-0.723398	0.470769	0.370466
hsa-miR-220b	-2.899	0.00450239	0.0141776	-0.540463	0.592076	0.367779	0.516182	0.606987	0.875704	-2.89226	0.00474416	0.0182464	1.08119	0.281969	0.756325
hsa-miR-220c	2.66313	0.00886211	0.141894	-0.186411	0.85304	0.509082	3.39991	0.00114869	0.013	2.60595	0.0107037	0.628667	4.54914	1.31e-05	0.000216667
hsa-miR-221	-3.70762	0.000321638	0.002384	-3.05723	0.00376313	0.00551074	-2.84548	0.00541649	0.0224404	-3.94063	0.000158718	0.00151304	-3.19037	0.00177615	0.00309562
hsa-miR-222	-1.30611	0.194904	0.223438	-1.44856	0.154929	0.115277	-0.159176	0.873902	0.773213	0.174716	0.861675	1	-1.88434	0.0616455	0.0649626
hsa-miR-223	-0.75789	0.450018	0.424531	0.384521	0.70243	1	1.6255	0.107536	0.305781	-1.34427	0.18213	0.192253	2.89448	0.00442812	0.0304235
hsa-miR-224	-1.26051	0.210065	0.236304	0.0358091	0.971593	1	1.86192	0.0661971	0.231783	1.05231	0.295327	1	1.88178	0.0622331	0.228698
hsa-miR-23a	-2.24646	0.0265372	0.0500617	-3.04448	0.00367478	0.00562171	-1.05468	0.294316	0.376349	-0.971423	0.333832	0.29638	-2.57913	0.0108201	0.015121
hsa-miR-23b	-2.45712	0.0154336	0.0356804	-1.02568	0.310745	0.216072	0.738889	0.462168	0.747965	-0.483972	0.629522	0.459472	-0.600997	0.54874	0.422135
hsa-miR-24	-2.77778	0.00663557	0.01865	-5.09778	8.27e-06	3.81e-05	-3.95199	0.000178016	0.000972414	-2.53657	0.0130459	0.0338859	-4.39015	2.24e-05	0.000118462
hsa-miR-25	-2.37815	0.018945	0.0410173	-2.22131	0.0313802	0.0291444	-2.56488	0.0120519	0.0396803	-4.1455	7.4e-05	0.00105333	-2.91576	0.0040504	0.00660724
hsa-miR-26a	-2.11728	0.0361365	0.0630477	-1.85494	0.0696237	0.0581216	-1.20816	0.230085	0.322208	-0.0108083	0.991399	0.655776	-3.23413	0.00150483	0.00276894
hsa-miR-26b	-1.92086	0.0575096	0.0845551	-0.410866	0.682887	0.416475	-1.31678	0.191479	0.284249	NA	NA	NA	-2.6079	0.0101549	0.0140514
hsa-miR-27a	-2.16122	0.0327233	0.0578	-1.92565	0.0603236	0.052238	-0.925862	0.356989	0.420232	-1.97132	0.0516494	0.0855269	-0.633587	0.527447	0.409596
hsa-miR-27b	NA	NA	NA	-1.31858	0.194103	0.142887	NA	NA	NA	NA	NA	NA	NA	NA	NA
hsa-miR-28-3p	2.00245	0.0476864	0.388797	0.449091	0.655708	1	2.57835	0.0117771	0.0680405	NA	NA	NA	5.09175	1.3e-06	3.75e-05
hsa-miR-28-5p	NA	NA	NA	-2.23827	0.0312096	0.0283397	NA	NA	NA	NA	NA	NA	NA	NA	NA
hsa-miR-296-5p	0.1742	0.862037	1	1.1011	0.277266	1	1.15387	0.251729	0.53502	-0.884265	0.378802	0.325241	2.64828	0.00904414	0.0501357
hsa-miR-297	NA	NA	NA	-2.06987	0.0443202	0.0394449	NA	NA	NA	NA	NA	NA	NA	NA	NA
hsa-miR-298	-2.79248	0.00627109	0.0180397	-1.19338	0.239266	0.172562	1.7697	0.0800409	0.262404	1.17768	0.242284	1	0.869702	0.385991	0.942085
hsa-miR-299-5p	-1.76276	0.0806325	0.106813	-3.71443	0.000564524	0.00145443	-2.95696	0.00397772	0.0175712	-3.1347	0.00229349	0.0116023	-4.45918	1.64e-05	0.000103226
hsa-miR-29a	1.45108	0.149171	0.735631	-1.18147	0.243717	0.174542	0.993831	0.323258	0.60089	1.23068	0.221512	1	0.901511	0.369023	0.938545
hsa-miR-29b	0.992224	0.322985	1	-1.27728	0.208384	0.152217	2.59143	0.0112739	0.0672463	-0.881518	0.380269	0.32502	1.83572	0.0689236	0.245335
hsa-miR-300	-4.46149	1.96e-05	0.000277778	-2.28322	0.0273871	0.0261908	-2.38936	0.0188518	0.055637	-1.92983	0.0566517	0.0913336	-1.83008	0.0697587	0.070566
hsa-miR-301a	0.0871331	0.930735	1	1.34724	0.184927	1	1.77839	0.0784919	0.261204	-1.79049	0.0768688	0.110809	-1.20184	0.231617	0.20202
hsa-miR-302a	-1.86538	0.0650433	0.0916877	0.38207	0.704294	1	1.04827	0.297663	0.589939	NA	NA	NA	0.574465	0.566688	1
hsa-miR-302e	-0.650072	0.517	0.465986	-3.17604	0.00275824	0.00429632	-2.65811	0.00955222	0.0336231	-2.30574	0.0233008	0.0506849	-0.983881	0.327053	0.270648
hsa-miR-302f	-3.33124	0.00124751	0.00488511	-2.75087	0.00871813	0.0108023	-1.39561	0.166162	0.263425	-1.99385	0.0490441	0.082794	-4.61867	9.07e-06	8.75e-05
hsa-miR-30a	-0.993409	0.322803	0.332055	-0.0681003	0.946014	0.55864	0.815928	0.416822	0.698787	-0.576744	0.565477	0.424601	0.0219197	0.982547	1
hsa-miR-30b	-2.0921	0.038639	0.0660761	0.163308	0.870952	1	0.926268	0.356762	0.633739	-1.14155	0.256515	0.248966	0.71471	0.476009	1
hsa-miR-30e	-2.66069	0.00896131	0.0233179	-4.4876	3.93e-05	0.000222222	-3.43731	0.00094973	0.00482051	-1.58906	0.115435	0.14221	-7.06934	5.93e-11	0
hsa-miR-31	0.565055	0.573086	1	1.29239	0.202249	1	2.06049	0.0426286	0.17163	1.03493	0.303387	1	0.55565	0.579458	1
hsa-miR-32	-2.06138	0.041337	0.0696168	-2.85339	0.006484	0.00866347	-0.317724	0.751518	0.712505	-1.39287	0.166946	0.181435	-1.94453	0.0539321	0.0583846
hsa-miR-320a	-0.0611677	0.951328	0.713294	-0.684999	0.496595	0.319847	1.50463	0.136285	0.372773	0.885707	0.378018	1	1.14212	0.255409	0.693642
hsa-miR-320b	NA	NA	NA	-0.67656	0.502218	0.322411	NA	NA	NA	NA	NA	NA	NA	NA	NA
hsa-miR-323-3p	-2.49607	0.0138714	0.0324042	-3.25842	0.00219365	0.00362422	-1.43488	0.155104	0.253689	-2.54806	0.012443	0.0338079	-3.43623	0.00078892	0.00156891
hsa-miR-323-5p	-1.2972	0.197167	0.224767	0.861131	0.394367	1	2.20338	0.030522	0.134002	NA	NA	NA	2.5342	0.0124178	0.0643889
hsa-miR-324-3p	0.112805	0.910417	1	-2.76733	0.00837166	0.0104822	-1.19374	0.23568	0.326206	-2.15029	0.0342662	0.063486	0.224146	0.822953	1
hsa-miR-324-5p	1.84482	0.0678695	0.458644	1.56197	0.126366	1	1.43152	0.155929	0.403883	NA	NA	NA	1.91762	0.0573672	0.214078
hsa-miR-326	0.341091	0.733648	1	-2.16404	0.0364465	0.0328591	-0.905096	0.368031	0.426687	-0.875113	0.383722	0.326485	-1.61334	0.109149	0.106081
hsa-miR-328	0.618449	0.53775	1	-4.39406	6.83e-05	0.000261538	-1.36438	0.176507	0.27496	-3.15116	0.00224287	0.0112619	-1.56625	0.119394	0.115411
hsa-miR-329	-1.88368	0.0622952	0.0891429	-1.77443	0.0832166	0.067232	-0.6701	0.504446	0.533313	NA	NA	NA	-1.3095	0.192454	0.171008
hsa-miR-330-3p	-2.10542	0.0374292	0.0644383	-4.08868	0.000151828	0.000553448	-1.77959	0.0784608	0.151492	-1.87503	0.0639305	0.0986677	-5.18071	7.41e-07	1.54e-05
hsa-miR-330-5p	1.31681	0.190601	0.775947	0.0420342	0.966667	1	1.27543	0.20589	0.466434	-1.63339	0.105728	0.135626	3.39467	0.000908984	0.00737857
hsa-miR-331-3p	-1.35552	0.178651	0.207655	-4.79718	2.29e-05	8.62e-05	-3.07681	0.00274805	0.0127898	-3.96753	0.000147506	0.00145909	-4.67723	6.91e-06	7.88e-05
hsa-miR-335	-2.43099	0.0165673	0.037127	-3.65362	0.000659169	0.00152088	0.132555	0.89487	1	-1.11517	0.267645	0.256987	-1.83443	0.0686022	0.0701876
hsa-miR-337-3p	-5.57293	1.87e-07	0	-5.09938	7.11e-06	4e-05	-6.95676	5.54e-10	0	-5.5319	3.73e-07	2.5e-05	-8.29651	8.37e-14	0
hsa-miR-338-3p	1.07058	0.286889	0.965534	0.0273326	0.978308	1	3.8552	0.000250142	0.00360714	1.65926	0.100518	1	2.51774	0.0130504	0.0658652
hsa-miR-338-5p	-2.43126	0.0165981	0.0374758	-2.23685	0.0305333	0.0283169	-0.498831	0.619109	0.613792	-0.430224	0.668017	0.479889	-2.2269	0.0277784	0.0328327
hsa-miR-339-5p	2.1144	0.0367617	0.347531	-0.0187963	0.985085	0.579299	0.216439	0.82911	1	NA	NA	NA	1.36929	0.173313	0.543603
hsa-miR-33a	-0.337625	0.736233	0.601235	-2.37627	0.0221367	0.0224211	0.598191	0.55136	0.835754	-1.39487	0.166389	0.181822	-0.950585	0.343527	0.279547
hsa-miR-340	-1.40206	0.163377	0.19644	-2.31299	0.02509	0.0249936	-0.676808	0.500235	0.531187	-1.1087	0.270361	0.25836	-2.41318	0.0170783	0.0216204
hsa-miR-342-3p	-1.04892	0.29628	0.311585	-2.99436	0.00445663	0.00635419	-0.701591	0.484752	0.521574	-1.24521	0.216201	0.21908	-1.97432	0.0505446	0.0550242
hsa-miR-342-5p	NA	NA	NA	0.00601449	0.995229	1	NA	NA	NA	NA	NA	NA	NA	NA	NA
hsa-miR-345	-0.103193	0.91801	0.703674	-1.55805	0.126523	0.0966341	-1.60985	0.111373	0.198402	NA	NA	NA	-3.22952	0.00154721	0.00276716
hsa-miR-346	3.85703	0.000206552	0.0162667	0.267843	0.79009	1	3.36958	0.0012579	0.013695	NA	NA	NA	3.66309	0.000383223	0.00404
hsa-miR-34a	1.75445	0.0819455	0.511513	-1.1646	0.250063	0.178437	1.76776	0.0813816	0.259948	-0.654038	0.514776	0.39459	2.7991	0.00591701	0.0369351
hsa-miR-34b	-3.10881	0.00232174	0.008055	-6.56539	4.3e-08	0	-4.69386	1.03e-05	5.83e-05	-2.50513	0.0139535	0.0353765	-8.11376	1.45e-13	0
hsa-miR-34c-3p	-3.36666	0.00107769	0.00435217	-0.643031	0.523177	0.332095	0.787321	0.433522	0.716028	-2.02901	0.0452813	0.0793416	-1.94364	0.0540922	0.058241
hsa-miR-34c-5p	-2.07228	0.0406929	0.0682838	-6.2437	1.46e-07	0	-5.97482	3.93e-08	0	NA	NA	NA	-7.70749	1.64e-12	0
hsa-miR-361-3p	-3.1461	0.00233591	0.00729322	-5.04154	1.1e-05	5e-05	-6.55094	4.74e-09	0	-4.89775	4.74e-06	0.0001	-6.58416	8.56e-10	0
hsa-miR-361-5p	-1.57227	0.11886	0.151496	-0.00452889	0.996404	0.584698	0.194654	0.846073	1	-1.61324	0.110028	0.137443	-1.3752	0.171297	0.156844
hsa-miR-362-3p	1.402	0.163282	0.716418	-2.5696	0.0131286	0.0149195	-0.259203	0.796038	0.731415	-0.461318	0.645638	0.467488	-1.27009	0.205962	0.181179
hsa-miR-362-5p	-4.12976	6.67e-05	0.000883333	-2.3114	0.0261966	0.0249753	-1.06489	0.289692	0.372535	NA	NA	NA	-2.46954	0.0149547	0.0192643
hsa-miR-363	-2.84523	0.00555324	0.016475	-2.51257	0.0162686	0.0166516	-1.19618	0.234979	0.326783	-1.6332	0.105987	0.134797	-1.02497	0.307274	0.256989
hsa-miR-365	3.31539	0.001222	0.0458286	4.05234	0.000168649	0.0307333	5.54299	2.71e-07	0	1.55827	0.122743	1	3.44483	0.000769023	0.00677308
hsa-miR-367	-0.651572	0.51584	0.468644	-3.4931	0.00110922	0.00216667	-1.5653	0.120915	0.210034	-1.52432	0.130829	0.157798	-2.26644	0.0247245	0.0301688
hsa-miR-369-3p	-0.542562	0.588595	0.504329	-3.11924	0.00312003	0.0048	-0.645722	0.520249	0.545036	-0.418537	0.676512	0.482336	-1.85374	0.0659722	0.0676343
hsa-miR-370	0.702551	0.483838	1	-0.849614	0.40075	0.268235	1.97789	0.0510209	0.190998	-4.08037	9.47e-05	0.00124706	5.14631	8.96e-07	4.29e-05
hsa-miR-371-5p	-1.98639	0.0494308	0.0767358	-2.59712	0.0127198	0.014254	-1.72334	0.0901204	0.166189	-4.67212	1.18e-05	0.0002375	-4.14148	6.35e-05	0.000233766
hsa-miR-372	-1.90788	0.0592173	0.0860361	-1.55068	0.127759	0.0974179	1.65541	0.101175	0.295182	-0.167981	0.866961	0.584258	2.11992	0.0358812	0.145176
hsa-miR-374a	0.753649	0.452682	1	-2.37387	0.0217709	0.0223489	1.03835	0.301859	0.593903	0.747948	0.456534	1	0.188865	0.850474	1
hsa-miR-374b	0.222597	0.824256	1	-3.22104	0.00249658	0.00386541	-0.767458	0.44478	0.491923	NA	NA	NA	-3.45596	0.000714952	0.00150345
hsa-miR-375	-0.432712	0.666048	0.553311	-3.47854	0.00121438	0.0022037	-2.21708	0.029706	0.0797368	-1.27155	0.20725	0.21069	-3.04996	0.00272772	0.00464965
hsa-miR-376a	0.88323	0.378996	1	-1.71631	0.0937942	0.0740611	2.05895	0.042517	0.169407	0.903714	0.368568	1	0.52179	0.602795	1
hsa-miR-376c	-0.240564	0.810327	0.639767	-0.572386	0.570052	0.356732	-0.464515	0.643652	0.635257	-0.905519	0.367496	0.319928	0.308922	0.757875	1
hsa-miR-377	-1.95073	0.0537166	0.0810592	-1.73122	0.0909726	0.0726128	-0.285901	0.775673	0.726795	-0.848092	0.398542	0.332943	-1.88142	0.0620941	0.0650781
hsa-miR-378	-4.30133	3.4e-05	0.00053	-2.68271	0.0100384	0.0121733	-0.578503	0.564615	0.583896	NA	NA	NA	-3.55268	0.00051202	0.00116727
hsa-miR-379	NA	NA	NA	1.70403	0.0966867	1	NA	NA	NA	NA	NA	NA	NA	NA	NA
hsa-miR-380	-4.09007	8.11e-05	0.000878571	-3.64606	0.000658836	0.00154456	-1.33388	0.185612	0.281056	-2.29739	0.0241086	0.0512043	-3.95911	0.000117872	0.000372727
hsa-miR-381	-0.916353	0.361446	0.360165	-1.71702	0.0930155	0.0742083	-0.542579	0.588687	0.601254	-0.13472	0.893118	0.597516	-0.256904	0.797615	0.581377
hsa-miR-382	-3.99174	0.000115641	0.000935	0.745953	0.459494	1	-2.02075	0.0464703	0.108458	-2.30631	0.0232701	0.051175	-3.05536	0.00266602	0.00463688
hsa-miR-383	0.607806	0.544469	1	-1.18937	0.240184	0.172748	-0.262401	0.79361	0.732027	-2.84899	0.0055079	0.019881	-1.18435	0.238241	0.20573
hsa-miR-384	-3.27202	0.00143051	0.00552941	-5.14177	5.91e-06	3.16e-05	-3.08968	0.00268473	0.0125313	-3.49329	0.000732295	0.00523438	-5.69165	7.05e-08	3.33e-06
hsa-miR-409-3p	-3.39612	0.000967687	0.00440976	-2.53499	0.0148071	0.0160263	-0.0406892	0.967645	0.825308	0.439899	0.661045	1	-0.963951	0.336978	0.275942
hsa-miR-409-5p	-2.33392	0.0212946	0.0424142	-3.43597	0.00139114	0.00239646	-1.13249	0.260625	0.348041	NA	NA	NA	-2.23549	0.0269806	0.032447
hsa-miR-410	1.18959	0.236689	0.886081	-2.13091	0.038826	0.0350455	1.31392	0.19277	0.454093	0.328132	0.743611	1	0.460729	0.645754	1
hsa-miR-411	NA	NA	NA	-3.08313	0.00363158	0.00525655	NA	NA	NA	NA	NA	NA	NA	NA	NA
hsa-miR-412	-2.54018	0.012486	0.0302912	-1.49348	0.142527	0.106628	-0.680841	0.497734	0.533246	-2.51826	0.013466	0.0345975	-1.78549	0.0765859	0.0769477
hsa-miR-421	-1.96173	0.0521173	0.080114	-4.01679	0.000194469	0.000704918	-2.16397	0.032987	0.085887	-2.99007	0.00355779	0.0157694	-2.43971	0.0158761	0.0204153
hsa-miR-423-5p	-0.605372	0.54628	0.48337	-0.929426	0.357944	0.244991	-1.92407	0.057365	0.126246	NA	NA	NA	-1.1049	0.270696	0.230061
hsa-miR-424	1.37298	0.172685	0.715591	-3.47679	0.00112434	0.00219358	-1.95812	0.0534646	0.119289	-1.63226	0.106074	0.133305	-1.78039	0.0775239	0.0774798
hsa-miR-425	0.374026	0.709028	1	-5.19818	4.73e-06	2.22e-05	-1.07755	0.285145	0.367135	0.993903	0.323015	1	-2.03773	0.0439087	0.0484577
hsa-miR-429	-2.04144	0.0432938	0.0708752	-1.64615	0.106686	0.0843652	-2.13669	0.0356631	0.0897394	-1.06801	0.288223	0.268598	-4.62333	8.17e-06	8.91e-05
hsa-miR-431	-2.5141	0.0137176	0.031516	-2.10914	0.0415586	0.0365799	-0.515069	0.60818	0.610167	NA	NA	NA	-0.891593	0.3743	0.302489
hsa-miR-432	-2.22761	0.0279461	0.0512805	-2.61288	0.0125963	0.0138904	-1.81171	0.0736554	0.145169	-2.04431	0.0437951	0.0772714	-4.86923	3.02e-06	4.13e-05
hsa-miR-433	-0.345261	0.730504	0.598564	1.7309	0.0903212	1	3.17079	0.00213143	0.0209	0.921194	0.359354	1	2.45429	0.0154384	0.0763468
hsa-miR-448	0.508235	0.612217	1	-2.56491	0.0136524	0.0149623	0.261223	0.79451	1	0.270074	0.787723	1	-1.39235	0.166254	0.152513
hsa-miR-449a	-1.53893	0.127346	0.160129	-3.6695	0.00073111	0.00156	-4.46105	2.76e-05	0.000181818	-3.37875	0.00105928	0.00663514	-6.56683	1.15e-09	0
hsa-miR-450b-5p	-1.29794	0.197031	0.225578	-3.28426	0.00190207	0.00348374	-1.40156	0.164647	0.262409	-1.4378	0.154012	0.172116	-4.36515	2.45e-05	0.000125
hsa-miR-452	-3.5752	0.000524203	0.00276	-4.11714	0.000164668	0.000526786	-0.870548	0.386456	0.446012	-2.35257	0.0207073	0.048893	-2.97746	0.00347893	0.00568707
hsa-miR-453	NA	NA	NA	-2.2057	0.0326727	0.0301315	NA	NA	NA	NA	NA	NA	NA	NA	NA
hsa-miR-454	-2.49977	0.0139481	0.0324116	-2.32807	0.024712	0.0242849	-1.34784	0.181135	0.279572	NA	NA	NA	-1.85591	0.0658307	0.0676302
hsa-miR-455-3p	-1.43593	0.154108	0.187277	-2.28672	0.0273074	0.0261975	-1.15696	0.250468	0.33838	-2.555	0.0122164	0.03415	-4.4955	1.41e-05	9.83e-05
hsa-miR-455-5p	-3.67955	0.000361091	0.00254615	-2.0438	0.0469236	0.0414936	-4.33251	3.92e-05	0.000245833	-4.85075	5.14e-06	0.000128571	-3.75887	0.000255916	0.00064898
hsa-miR-483-3p	-3.26898	0.001498	0.00547308	-2.05921	0.0454686	0.0402439	0.964348	0.337912	0.608823	-2.89859	0.00468339	0.0186	-0.627022	0.531756	0.41024
hsa-miR-484	1.18374	0.23916	0.880863	-0.801344	0.427369	0.28073	2.06161	0.0420168	0.174081	-0.531395	0.59639	0.438842	3.59666	0.000472476	0.00472727
hsa-miR-485-3p	-1.17454	0.242397	0.265957	-1.05852	0.29473	0.206378	-0.90685	0.366734	0.427686	0.590848	0.556047	1	-1.06795	0.28731	0.243019
hsa-miR-485-5p	-0.717858	0.474404	0.443952	-5.2267	4.37e-06	2.5e-05	-1.56121	0.122331	0.210215	-2.84228	0.0056685	0.0199288	-4.90571	3.01e-06	4.09e-05
hsa-miR-486-3p	-0.474444	0.636349	0.537667	-1.5715	0.12371	0.0947267	-0.182937	0.855264	0.765169	0.208063	0.835652	1	0.55904	0.576917	1
hsa-miR-486-5p	-1.2799	0.203523	0.230643	-1.76208	0.0855683	0.0683101	0.99065	0.324798	0.599173	-0.00969505	0.992288	0.654064	-2.27349	0.0247793	0.0297742
hsa-miR-487a	-1.81034	0.072757	0.0980872	-0.67363	0.504251	0.321963	-0.434045	0.665293	0.648869	-0.817533	0.415674	0.34269	0.636459	0.525372	1
hsa-miR-488	-2.66478	0.00882926	0.0233277	-4.64625	2.79e-05	0.000121212	-2.44371	0.0165625	0.0501077	-3.49897	0.000716394	0.00533871	-5.68578	6.14e-08	3.13e-06
hsa-miR-489	-2.72822	0.00742579	0.020343	-3.02526	0.00429032	0.00587778	-2.41921	0.0175495	0.0528291	-1.29939	0.196989	0.204281	-6.27928	2.58e-09	0
hsa-miR-490-3p	-0.977748	0.330318	0.338613	-2.35722	0.0231022	0.0232159	0.537763	0.592356	0.869901	NA	NA	NA	1.25256	0.212475	0.611236
hsa-miR-490-5p	-2.52089	0.0135717	0.0316141	-2.76836	0.00821183	0.0105168	-1.33508	0.185267	0.282264	NA	NA	NA	-3.30159	0.00124913	0.00229535
hsa-miR-491-3p	-0.286132	0.775262	0.622389	-1.72199	0.0911951	0.073695	0.869496	0.386921	0.672083	1.26724	0.208207	1	-3.05483	0.00268243	0.00461549
hsa-miR-491-5p	3.05241	0.00283348	0.09225	1.49401	0.142937	1	4.25383	5.25e-05	0.00117	NA	NA	NA	5.24164	6.4e-07	5e-05
hsa-miR-492	NA	NA	NA	-2.99344	0.00478717	0.00632756	NA	NA	NA	NA	NA	NA	NA	NA	NA
hsa-miR-493	-3.22029	0.00177153	0.00597143	-7.45228	1.31e-09	0	-4.07652	9.72e-05	0.000680769	NA	NA	NA	-5.15445	9.37e-07	1.71e-05
hsa-miR-494	-3.66784	0.000361487	0.00237241	-5.23354	4.17e-06	2.14e-05	-1.84237	0.0689748	0.138245	-4.13161	7.77e-05	0.00108125	-5.56369	1.43e-07	2.94e-06
hsa-miR-495	0.394032	0.694323	1	0.763824	0.449551	1	1.95455	0.0542031	0.197897	1.67051	0.0981443	1	0.910538	0.364372	0.936485
hsa-miR-496	1.49911	0.136891	0.716798	-1.61805	0.112817	0.0883776	1.86244	0.0664533	0.23489	NA	NA	NA	0.342064	0.732805	1
hsa-miR-497	-2.13303	0.0352197	0.0611023	-2.53054	0.015204	0.0160488	-2.54628	0.0128202	0.0412583	-3.41118	0.000960791	0.00610833	-2.63744	0.00931011	0.0133811
hsa-miR-498	-3.31326	0.00119336	0.00506667	-1.38592	0.173113	0.127804	-0.849273	0.397848	0.450708	-3.24798	0.0016087	0.00911026	-2.61418	0.00993486	0.0139538
hsa-miR-499-3p	-2.69445	0.00808045	0.0216744	-5.43823	2.12e-06	1.11e-05	-3.03594	0.00318631	0.014306	-0.783929	0.435032	0.350897	-4.84017	3.71e-06	4.17e-05
hsa-miR-499-5p	-2.35245	0.0202896	0.0414964	-0.794804	0.431289	0.282533	-0.459555	0.647153	0.636121	-0.400768	0.689491	0.486126	-4.61467	8.77e-06	8.77e-05
hsa-miR-500	-2.79821	0.0060077	0.0179472	-0.272024	0.786788	0.473682	-1.11217	0.269882	0.351601	-3.07425	0.00275638	0.0130717	-3.76315	0.000244096	0.000650515
hsa-miR-501-3p	2.66097	0.00881789	0.134282	1.04801	0.300676	1	2.72825	0.00771458	0.05595	1.05899	0.292324	1	1.24215	0.216577	0.607504
hsa-miR-501-5p	-2.62562	0.0098955	0.0250674	-3.88051	0.000346531	0.000965714	-1.62174	0.10836	0.195245	0.061841	0.950823	1	-3.44755	0.000776999	0.00153248
hsa-miR-502-5p	2.9655	0.00370231	0.09545	-2.29541	0.0269459	0.025875	0.294893	0.76877	1	2.76962	0.00692481	1	0.230705	0.817881	1
hsa-miR-503	-0.971577	0.333182	0.338864	-3.45832	0.00110801	0.00229189	-2.68037	0.00866695	0.0325397	-2.32303	0.0223134	0.0513739	-3.46729	0.000706279	0.00145652
hsa-miR-504	1.11247	0.268081	0.917507	-2.6269	0.0121927	0.0136211	-1.8116	0.0737057	0.144017	0.0793673	0.936915	1	-1.53483	0.127202	0.121805
hsa-miR-505	-0.685276	0.494611	0.455995	-4.67196	3.17e-05	0.000116129	-4.95271	3.74e-06	0	-0.24032	0.810604	0.552381	-5.61344	1.22e-07	3.03e-06
hsa-miR-506	0.69412	0.489171	1	-0.209768	0.834833	0.499292	-0.520946	0.603936	0.611218	-0.536067	0.593299	0.438229	0.0114282	0.990897	1
hsa-miR-507	-0.530843	0.5966	0.509475	-2.01082	0.0496772	0.0444109	1.01015	0.315365	0.600207	0.452163	0.652234	1	-1.344	0.181171	0.163934
hsa-miR-508-3p	-1.53602	0.127446	0.159326	-3.74612	0.000520622	0.00139067	-3.84505	0.000224961	0.00134375	-1.82814	0.071124	0.103971	-4.72413	5.94e-06	7.2e-05
hsa-miR-508-5p	-2.22453	0.0284713	0.0512411	-3.26704	0.00210431	0.00359127	0.469254	0.639958	0.917786	-1.38703	0.168721	0.18226	-0.344991	0.730645	0.542655
hsa-miR-509-3-5p	-2.33663	0.0213696	0.0424804	-2.67856	0.0105256	0.0121688	-4.97827	3.01e-06	0	-1.72097	0.0885351	0.120441	-5.68871	9.66e-08	3.23e-06
hsa-miR-509-3p	-0.791935	0.430325	0.413561	-3.66386	0.000659181	0.00155287	-0.451727	0.65255	0.639035	NA	NA	NA	-3.33693	0.00112525	0.002112
hsa-miR-509-5p	3.35157	0.0010619	0.0479833	0.663938	0.510227	1	5.02616	2.97e-06	0.00015	NA	NA	NA	7.17791	3.78e-11	0
hsa-miR-510	NA	NA	NA	-2.1666	0.0362195	0.0328091	NA	NA	NA	NA	NA	NA	NA	NA	NA
hsa-miR-511	-2.36327	0.0196552	0.0414785	-3.65843	0.000684237	0.00152222	-1.04111	0.300658	0.380281	-1.4977	0.137642	0.162798	-2.70931	0.00763203	0.0112713
hsa-miR-512-3p	-0.68129	0.497028	0.456581	-2.40826	0.0202003	0.0209641	-0.304815	0.761194	0.71614	-1.37506	0.172365	0.18512	-3.20208	0.00170729	0.00302074
hsa-miR-512-5p	-2.71931	0.00789044	0.0206738	-0.809134	0.423475	0.279197	-2.11761	0.0372257	0.09288	NA	NA	NA	-6.06581	1.11e-08	0
hsa-miR-513a-3p	-2.75944	0.00684169	0.0189779	-1.49704	0.142152	0.106256	0.576595	0.565966	0.841573	-0.869557	0.386748	0.327574	-1.5775	0.117155	0.113368
hsa-miR-513a-5p	-4.85758	3.84e-06	6e-05	-3.61734	0.000737058	0.00164681	-3.27896	0.001505	0.00816	-2.0611	0.0422578	0.0757091	-3.53431	0.00057044	0.00122613
hsa-miR-513b	-2.82742	0.00550117	0.0171101	-3.56794	0.000862024	0.0017598	-2.8402	0.00549694	0.0223879	-0.965305	0.336855	0.297667	-4.94957	1.99e-06	3.26e-05
hsa-miR-513c	1.50003	0.136313	0.731453	0.892314	0.377244	1	-0.186413	0.852636	0.765607	-2.21737	0.0290368	0.0565398	0.0871494	0.930684	1
hsa-miR-514	-1.86537	0.064964	0.0911317	-1.87788	0.0667882	0.0569774	-3.21959	0.00194576	0.00917907	-3.00575	0.00347266	0.0157255	-2.42216	0.0166687	0.0212221
hsa-miR-515-3p	NA	NA	NA	-0.463446	0.645516	0.397017	NA	NA	NA	NA	NA	NA	NA	NA	NA
hsa-miR-515-5p	-4.08076	8.81e-05	0.000846667	-3.58171	0.000845548	0.001734	-2.10801	0.0382775	0.0940177	-3.4121	0.00096542	0.00627429	-3.9753	0.000122044	0.00035814
hsa-miR-516a-3p	-1.82246	0.0719155	0.0961146	-6.3871	1.18e-07	0	-3.60829	0.000527042	0.00294286	-2.75868	0.00696819	0.0224833	-7.17643	4.31e-11	0
hsa-miR-516b	2.04262	0.0435359	0.380404	0.240655	0.81109	1	1.92884	0.0571563	0.206327	1.96966	0.0518694	0.92691	1.35169	0.17892	0.546712
hsa-miR-518a-5p	1.1132	0.268045	0.929691	-1.069	0.290747	0.204165	0.896599	0.372359	0.656431	0.482105	0.630894	1	1.385	0.168536	0.535604
hsa-miR-518d-5p	-3.79105	0.000264235	0.00172917	-5.38443	2.8e-06	9.09e-06	-6.85997	1.03e-09	0	-4.38643	2.99e-05	0.0005	-10.1635	4.05e-18	0
hsa-miR-519a	-3.28812	0.00134333	0.00541225	-2.93509	0.00504692	0.00710552	-2.0129	0.0470734	0.109298	-2.31427	0.0229105	0.05132	-3.30411	0.00121257	0.00233016
hsa-miR-519d	0.630501	0.529768	1	-0.400023	0.690808	0.420331	0.846519	0.399897	0.684105	-2.55272	0.0123177	0.0338853	0.126315	0.899699	1
hsa-miR-519e	3.48882	0.000685856	0.03554	4.31423	8.65e-05	0.0449	NA	NA	NA	NA	NA	NA	NA	NA	NA
hsa-miR-520a-5p	2.51683	0.0133102	0.159033	3.11008	0.00332989	0.127556	4.03668	0.000111312	0.00214167	1.5352	0.128068	1	3.47013	0.000693496	0.006492
hsa-miR-520b	NA	NA	NA	-1.54509	0.129932	0.0981687	NA	NA	NA	NA	NA	NA	NA	NA	NA
hsa-miR-520d-5p	-1.987	0.0490709	0.0771571	-3.96627	0.000252439	0.000785938	-4.00708	0.000123396	0.000821429	-2.26878	0.0255511	0.051581	-2.47361	0.0146024	0.0191739
hsa-miR-520f	-3.37156	0.00102082	0.00445227	-3.04821	0.00393996	0.005626	-2.74521	0.00732231	0.0278934	-1.73086	0.086725	0.120623	-4.16915	5.66e-05	0.000205263
hsa-miR-520g	-0.949671	0.344225	0.348766	-2.151	0.0369571	0.0337404	-0.365507	0.715569	0.689527	-0.444994	0.657351	0.474048	-0.900117	0.36973	0.299835
hsa-miR-522	-4.18007	5.45e-05	0.000763636	-0.723214	0.473018	0.307602	-2.03456	0.0449552	0.108281	-2.90383	0.00461118	0.0186377	-3.30294	0.00120386	0.00232126
hsa-miR-524-5p	-2.56994	0.0114022	0.0284618	-1.64491	0.107098	0.0843036	0.031481	0.974959	1	-1.43566	0.154385	0.171778	-1.69175	0.0931929	0.0915169
hsa-miR-525-5p	1.41632	0.159521	0.724804	-4.51851	5.28e-05	0.000202857	-1.52727	0.130498	0.219477	-2.54042	0.0128517	0.0339961	-2.96109	0.00349687	0.00590201
hsa-miR-526b	1.1532	0.251465	0.911629	-4.35078	7.87e-05	0.000288095	3.61088	0.000547774	0.0072625	0.161018	0.872428	1	0.210388	0.833673	1
hsa-miR-532-3p	0.885025	0.378224	1	-3.22165	0.00246937	0.00388712	-2.51381	0.0136417	0.0437824	-4.00363	0.000127383	0.00141	-3.28092	0.00133469	0.00240076
hsa-miR-532-5p	-3.21177	0.00169929	0.00595172	-2.39181	0.0213027	0.0216455	0.184558	0.854054	1	-1.91837	0.0580678	0.0928715	-2.49776	0.013813	0.0181725
hsa-miR-539	-1.14998	0.252889	0.274438	0.449706	0.655148	1	2.24647	0.0277274	0.125583	1.60063	0.112951	1	1.33936	0.182951	0.551705
hsa-miR-541	NA	NA	NA	-2.49754	0.0161632	0.0171372	NA	NA	NA	NA	NA	NA	NA	NA	NA
hsa-miR-542-3p	-1.20343	0.231502	0.258035	-3.14108	0.00295527	0.00464317	-4.47679	2.42e-05	0.0002	-4.07103	9.84e-05	0.00122778	-6.82579	3.09e-10	0
hsa-miR-543	-0.807388	0.420963	0.406569	-1.98688	0.0523454	0.0464665	-0.340841	0.734039	0.698755	-0.422869	0.673376	0.481885	-1.69877	0.0917129	0.0905676
hsa-miR-544	-0.320667	0.749114	0.609531	-0.160295	0.873358	0.518889	2.68305	0.00886703	0.0597167	2.07201	0.0410015	0.912075	2.42706	0.0164368	0.0804042
hsa-miR-545	-2.05812	0.0418792	0.0696377	-2.99138	0.00444492	0.00631911	-0.566953	0.572189	0.586906	-1.52413	0.130803	0.156866	-3.92441	0.000135412	0.00041236
hsa-miR-548a-3p	-2.3959	0.018198	0.0395223	-0.849142	0.400846	0.267709	0.830053	0.409052	0.689975	-2.19167	0.0308488	0.0587886	-1.46038	0.146673	0.137652
hsa-miR-548a-5p	0.331875	0.740607	1	-0.901514	0.371745	0.25378	NA	NA	NA	NA	NA	NA	NA	NA	NA
hsa-miR-548b-3p	-0.5977	0.551246	0.486114	-2.071	0.0448049	0.039484	-2.87536	0.0049999	0.0212509	-1.44733	0.151359	0.171186	-3.56526	0.000520971	0.00112385
hsa-miR-548c-3p	-2.19247	0.0301881	0.0547516	-2.711	0.00951715	0.0116856	-1.62538	0.107584	0.195272	-1.18074	0.24066	0.238497	-2.7156	0.00750432	0.0111528
hsa-miR-548d-3p	-2.27319	0.0247229	0.0474873	-1.20671	0.234704	0.16975	-1.76671	0.0808491	0.154379	-0.799605	0.425935	0.346544	-1.36501	0.174575	0.158568
hsa-miR-548e	-1.02087	0.309456	0.32128	0.185243	0.853962	1	1.2467	0.215717	0.471599	-1.8584	0.0662308	0.100586	1.7263	0.0865877	0.301379
hsa-miR-548g	-1.03379	0.303473	0.317716	0.482258	0.631966	1	3.31328	0.00140693	0.0143348	1.22187	0.224785	1	3.65491	0.0003801	0.00398571
hsa-miR-548i	-1.02517	0.307591	0.320592	0.238707	0.812401	1	1.82063	0.0719848	0.246041	2.63453	0.00986361	0.8728	3.41364	0.000832015	0.00718148
hsa-miR-548k	0.00769027	0.993876	1	-1.56362	0.124579	0.0958905	1.28148	0.203262	0.470534	0.886122	0.377899	1	2.36433	0.0194519	0.091058
hsa-miR-548l	0.0880713	0.929965	1	-2.34204	0.0237707	0.0239057	-0.780595	0.437071	0.487928	1.42517	0.157415	1	-1.62567	0.106091	0.103931
hsa-miR-548m	-1.43381	0.154271	0.18703	-2.18532	0.033938	0.0315528	-1.14221	0.2562	0.344524	-2.826	0.00576559	0.0205967	-2.31596	0.0221712	0.0268365
hsa-miR-548n	-0.873304	0.384236	0.376945	-1.03412	0.30661	0.213829	-0.403685	0.687429	0.664941	0.175997	0.860691	1	-0.30046	0.764279	0.558902
hsa-miR-548o	0.663942	0.508249	1	0.0765733	0.93931	1	3.23482	0.00176202	0.0179417	0.74495	0.458141	1	2.4187	0.0168101	0.0805653
hsa-miR-548p	-1.73833	0.0848648	0.111961	-1.44507	0.155001	0.115687	1.25436	0.213142	0.474173	-0.714602	0.476608	0.377962	-1.18505	0.237888	0.206235
hsa-miR-549	-1.45779	0.147473	0.182547	-1.84323	0.072466	0.0593521	1.06856	0.288112	0.586433	-1.45263	0.149626	0.171464	-2.13372	0.0349587	0.0399091
hsa-miR-550	-1.36726	0.174361	0.205225	-1.71102	0.0943427	0.074649	-1.26749	0.209023	0.30027	-2.68817	0.00849372	0.0259638	-3.60896	0.000437343	0.00100849
hsa-miR-552	-0.774396	0.44019	0.420201	0.398766	0.692133	1	-0.125305	0.900572	0.788033	-3.84745	0.000220753	0.00204167	-0.789611	0.431096	0.343901
hsa-miR-556-3p	-0.309461	0.75753	0.610206	-0.837139	0.407229	0.270007	-2.16436	0.0336593	0.0867484	-1.73168	0.0871949	0.121309	-0.96903	0.334628	0.275782
hsa-miR-556-5p	-1.43999	0.152283	0.186819	-2.37436	0.0211871	0.022421	-0.829672	0.409196	0.46089	NA	NA	NA	-3.34316	0.00105138	0.00207742
hsa-miR-557	0.936539	0.350883	1	3.87944	0.000355994	0.038275	4.07496	0.000100697	0.00207273	NA	NA	NA	5.56357	1.39e-07	2e-05
hsa-miR-558	-3.27905	0.00144599	0.005482	0.799344	0.428848	1	1.48776	0.140726	0.380518	-1.48914	0.139839	0.163367	0.0663169	0.947237	1
hsa-miR-559	-2.3448	0.0210733	0.0419514	-0.491564	0.625399	0.387335	-0.0726599	0.942287	0.815403	NA	NA	NA	-0.770908	0.442195	0.351459
hsa-miR-561	-0.738265	0.461744	0.433943	1.87946	0.0668194	1	2.46411	0.0157232	0.0819234	1.00876	0.315667	1	1.99677	0.04781	0.187523
hsa-miR-562	-0.92796	0.355294	0.357067	-1.8193	0.0746701	0.06204	-0.127382	0.898961	0.789474	NA	NA	NA	-2.07092	0.0403578	0.0452648
hsa-miR-567	-2.28814	0.0239118	0.0460496	0.262177	0.794389	1	0.71983	0.473741	0.761697	NA	NA	NA	-1.21978	0.224452	0.196771
hsa-miR-568	-1.6448	0.102831	0.132331	-0.706776	0.483286	0.312634	-1.12149	0.264923	0.350231	1.17918	0.241333	1	-0.131555	0.895529	0.642892
hsa-miR-569	0.420974	0.674496	1	-0.32377	0.747665	0.453031	3.04858	0.00306185	0.0280963	0.895788	0.372632	1	0.85041	0.396727	0.939438
hsa-miR-570	-4.60494	1.04e-05	0.000233333	-4.99566	6.41e-06	4.8e-05	-6.08889	2.29e-08	0	-3.72256	0.00033573	0.00280714	-7.95026	4.43e-13	0
hsa-miR-571	NA	NA	NA	-1.28919	0.204434	0.150003	NA	NA	NA	NA	NA	NA	NA	NA	NA
hsa-miR-573	-1.78273	0.0773061	0.102934	-3.23249	0.0023861	0.00381539	-2.87653	0.00504634	0.0215796	-2.01375	0.0468802	0.0813605	-4.26474	3.72e-05	0.000161111
hsa-miR-574-5p	-3.90376	0.000171723	0.0012	-5.2556	4.09e-06	2.31e-05	-2.81893	0.00587981	0.0234186	NA	NA	NA	-4.22456	4.43e-05	0.00017027
hsa-miR-575	-3.61003	0.000452792	0.00277742	-3.68533	0.0006514	0.00152651	-3.48403	0.000811997	0.00416053	-5.83937	7.3e-08	0	-8.35087	3.72e-14	0
hsa-miR-576-3p	-0.374704	0.70868	0.582633	-2.40519	0.0205383	0.0210253	2.46329	0.0155607	0.0803854	-0.097784	0.922322	0.614757	1.40873	0.161348	0.526884
hsa-miR-576-5p	-1.99522	0.0483936	0.0762007	-4.01623	0.000210165	0.000696774	-1.53938	0.127568	0.216052	-0.604785	0.546765	0.41399	-4.35402	2.51e-05	0.000124286
hsa-miR-577	-0.651428	0.515935	0.466954	-2.56353	0.0138895	0.0149389	0.74284	0.459444	0.74912	-2.31201	0.0229539	0.0510429	-1.5408	0.125584	0.12088
hsa-miR-578	-2.37336	0.0193448	0.0407491	-1.58701	0.120046	0.0927619	0.595206	0.553362	0.833433	-1.01073	0.314825	0.283562	-0.312684	0.755019	0.55728
hsa-miR-579	-2.41438	0.0173423	0.0380343	-5.37994	2.47e-06	8.33e-06	-3.56116	0.000599041	0.00333889	-1.72657	0.087508	0.119944	-7.18387	4.14e-11	0
hsa-miR-580	-2.13556	0.034985	0.0611654	-1.44083	0.155981	0.116237	0.11145	0.911603	1	-1.34106	0.183129	0.192275	-2.66912	0.008484	0.0124843
hsa-miR-581	-2.42453	0.0168975	0.037404	-3.43859	0.00129527	0.00239911	-1.86951	0.0647358	0.132662	NA	NA	NA	-2.86445	0.00489062	0.00765325
hsa-miR-582-3p	-1.45165	0.149192	0.183709	0.06929	0.945072	1	1.34135	0.183552	0.445791	0.0385011	0.969369	1	0.406563	0.684998	1
hsa-miR-582-5p	-1.34103	0.182848	0.212048	-0.781637	0.438942	0.286883	1.02593	0.307799	0.595535	0.510189	0.61111	1	-0.236217	0.813671	0.591315
hsa-miR-583	-2.51697	0.0131964	0.0315946	-1.70308	0.096158	0.0756003	-2.63539	0.0103189	0.0351833	-2.69709	0.00827708	0.0257471	-6.56899	9.83e-10	0
hsa-miR-584	1.19448	0.234803	0.892903	-3.12969	0.00295407	0.00469084	1.1008	0.27411	0.562234	NA	NA	NA	0.865472	0.388355	0.93822
hsa-miR-586	-3.48764	0.000693456	0.00346053	-2.03249	0.0479989	0.0423996	-0.601529	0.549056	0.572839	-2.05021	0.0431532	0.076882	-2.37434	0.0190355	0.0235716
hsa-miR-587	-1.20299	0.231226	0.257032	-3.33434	0.00178468	0.00310593	-2.02337	0.0459419	0.108863	-1.2222	0.224754	0.226491	-3.42377	0.000826309	0.00162167
hsa-miR-588	1.31443	0.191613	0.766152	-2.33318	0.0245829	0.0242074	0.590265	0.55644	0.833224	-0.405954	0.685756	0.48708	0.315668	0.752738	1
hsa-miR-589	-0.563926	0.573929	0.49895	-0.759477	0.452088	0.294807	-1.31971	0.191082	0.284529	-1.49416	0.138523	0.162863	-1.76893	0.0792896	0.0790155
hsa-miR-590-3p	-2.76651	0.00658772	0.01908	-1.58099	0.120856	0.0935617	-1.42042	0.159114	0.255259	-1.93253	0.056312	0.0915479	-3.60906	0.000425082	0.00101714
hsa-miR-590-5p	1.14582	0.25438	0.908688	2.11052	0.0410795	0.765267	1.13597	0.258826	0.545681	-2.85111	0.0053957	0.0201158	2.13794	0.0344537	0.141332
hsa-miR-591	0.0512319	0.959239	1	-1.26038	0.213979	0.156268	1.43081	0.156518	0.400089	NA	NA	NA	-1.75261	0.0820644	0.0814054
hsa-miR-592	0.371718	0.710873	1	-1.57939	0.121133	0.0935669	0.263954	0.792501	1	NA	NA	NA	-2.08052	0.0391055	0.0444415
hsa-miR-593	0.539034	0.590998	1	-1.91675	0.061308	0.0530862	1.13357	0.260071	0.542969	-0.790279	0.431378	0.349418	2.27005	0.0247467	0.107294
hsa-miR-595	-2.0194	0.0460243	0.0730125	-3.62034	0.000780342	0.00165376	-4.53122	2.04e-05	0.000147059	-2.27415	0.0252823	0.0514303	-5.30505	5.72e-07	2.7e-06
hsa-miR-596	NA	NA	NA	-0.968269	0.337374	0.233835	NA	NA	NA	NA	NA	NA	NA	NA	NA
hsa-miR-597	2.19332	0.03072	0.325552	0.177841	0.859676	1	1.4473	0.152319	0.400918	NA	NA	NA	0.174022	0.862122	1
hsa-miR-599	-1.86183	0.0656545	0.0913267	-1.11381	0.271126	0.191154	0.305196	0.761029	1	NA	NA	NA	-0.571686	0.568583	0.434472
hsa-miR-600	-2.98056	0.00346349	0.0114625	-3.58288	0.000822869	0.00174242	1.33265	0.186846	0.448279	0.984256	0.327578	1	-0.728538	0.46765	0.369136
hsa-miR-601	NA	NA	NA	-0.467439	0.642567	0.397164	NA	NA	NA	NA	NA	NA	NA	NA	NA
hsa-miR-603	-0.778881	0.437808	0.419343	-0.945819	0.349645	0.24046	0.299864	0.7651	1	-1.47858	0.142561	0.164567	1.32176	0.188604	0.562046
hsa-miR-604	NA	NA	NA	-2.86203	0.00669658	0.0085497	NA	NA	NA	NA	NA	NA	NA	NA	NA
hsa-miR-605	1.45975	0.14728	0.739058	-1.69187	0.0980829	0.0771352	-0.251433	0.8021	0.73122	-0.203749	0.83899	0.567549	0.888351	0.375815	0.93656
hsa-miR-606	-4.12945	6.98e-05	0.000823077	-0.713741	0.47931	0.310614	-4.47018	2.26e-05	0.000185714	-3.79188	0.00028111	0.00223704	-3.70779	0.000304406	0.000764646
hsa-miR-607	-1.97029	0.0511608	0.0790785	-0.453843	0.651978	0.400334	0.685652	0.494853	0.790381	-1.4501	0.150416	0.171289	-1.48866	0.138841	0.132078
hsa-miR-608	1.74806	0.0831079	0.505448	-0.903933	0.371239	0.253627	0.86221	0.390768	0.674131	-3.09461	0.00274575	0.0125311	2.85108	0.00508266	0.0327194
hsa-miR-610	-2.81369	0.00589549	0.0173183	-3.07255	0.0037638	0.00530135	-4.69348	9.23e-06	5.38e-05	NA	NA	NA	-5.47775	1.98e-07	2.78e-06
hsa-miR-612	-2.07813	0.0402576	0.0678326	-3.784	0.000483427	0.00126027	-1.64295	0.104257	0.189914	-0.283239	0.777665	0.533792	-1.45302	0.148909	0.139014
hsa-miR-613	-0.567394	0.571506	0.498711	-1.86478	0.0688184	0.0577537	1.06411	0.290142	0.585492	1.30905	0.193681	1	0.853794	0.394845	0.944362
hsa-miR-615-5p	-1.71354	0.0906274	0.116006	-1.49755	0.141089	0.106483	0.99738	0.321161	0.602374	NA	NA	NA	1.92221	0.0564332	0.215248
hsa-miR-616	2.17459	0.0317349	0.326258	-0.219646	0.827119	0.495863	2.52447	0.0138229	0.0731022	NA	NA	NA	1.57076	0.11876	0.402901
hsa-miR-617	1.40757	0.162164	0.722587	-1.1521	0.255385	0.181091	1.43887	0.153503	0.402861	NA	NA	NA	-0.0033073	0.997366	0.709263
hsa-miR-618	-4.00731	0.000113618	0.000931579	-5.57013	1.68e-06	1.25e-05	-4.84734	5.55e-06	3e-05	-3.23043	0.00172707	0.00909756	-7.9905	7.33e-13	0
hsa-miR-619	-0.258266	0.796718	0.635261	-3.60855	0.000798676	0.00163711	-2.07022	0.0412388	0.100721	-0.801176	0.425135	0.347266	-1.37364	0.172245	0.156717
hsa-miR-620	NA	NA	NA	-2.61888	0.012084	0.0138154	NA	NA	NA	NA	NA	NA	NA	NA	NA
hsa-miR-621	0.144862	0.8851	1	0.449297	0.655426	1	2.45552	0.016076	0.0803	NA	NA	NA	2.6954	0.00797919	0.0459475
hsa-miR-622	-0.00796674	0.993658	0.735597	0.852806	0.398695	1	2.70759	0.00847923	0.0574657	-0.8271	0.410258	0.339733	3.73738	0.000304772	0.00317368
hsa-miR-623	0.527929	0.598632	1	0.879231	0.383973	1	1.85753	0.0664839	0.230644	-0.138404	0.890219	0.59775	0.935574	0.351185	0.922435
hsa-miR-624	-3.05029	0.00294599	0.00945161	-3.61099	0.000794091	0.00164479	-3.17336	0.00209627	0.0101222	-0.606492	0.545644	0.41479	-3.52583	0.000585637	0.00123894
hsa-miR-625	0.389677	0.697531	1	-2.10849	0.0408522	0.036485	-0.944742	0.34739	0.415017	NA	NA	NA	-2.50245	0.013351	0.018042
hsa-miR-626	1.63582	0.104464	0.603867	2.24299	0.029522	0.61825	2.62	0.0104083	0.064	NA	NA	NA	2.76483	0.00653565	0.0386231
hsa-miR-627	NA	NA	NA	3.11267	0.00330301	0.142563	NA	NA	NA	NA	NA	NA	NA	NA	NA
hsa-miR-628-3p	NA	NA	NA	-4.40714	7.06e-05	0.000263158	NA	NA	NA	NA	NA	NA	NA	NA	NA
hsa-miR-628-5p	3.76498	0.000261945	0.017225	2.91978	0.00559961	0.18323	4.32193	4.3e-05	0.000944444	-2.89532	0.00472668	0.0184018	3.0231	0.00305881	0.0212121
hsa-miR-629	2.35556	0.0200331	0.229582	-1.49856	0.141453	0.106604	-0.0108654	0.991356	0.842552	NA	NA	NA	-0.3895	0.69746	0.519768
hsa-miR-630	-0.86187	0.390446	0.381521	0.584615	0.56203	1	-0.859755	0.392243	0.44628	NA	NA	NA	-2.12886	0.0351441	0.0400062
hsa-miR-631	-2.37713	0.0194447	0.0407305	-5.01417	1.07e-05	5.22e-05	-4.58424	1.76e-05	0.00011875	-4.32967	3.97e-05	0.000608333	-6.31449	5.52e-09	0
hsa-miR-632	-1.15639	0.249966	0.272759	-5.79865	7.46e-07	1.43e-05	-1.33718	0.184721	0.283066	NA	NA	NA	-6.02374	1.47e-08	0
hsa-miR-633	-0.661136	0.509801	0.464817	-3.27923	0.00193499	0.00350564	-1.64318	0.103637	0.191278	0.671494	0.503637	1	-3.22992	0.00151642	0.00278496
hsa-miR-634	-0.758233	0.450131	0.426021	-2.3436	0.0236119	0.023922	-2.85056	0.00548156	0.0225286	0.0325842	0.974077	1	-2.96043	0.00362575	0.005872
hsa-miR-635	0.398843	0.690783	1	-3.41343	0.00127105	0.00254474	1.72902	0.087628	0.270599	NA	NA	NA	4.33558	2.76e-05	0.000438462
hsa-miR-636	-1.10374	0.272298	0.288077	-3.21588	0.00253526	0.00388657	-2.937	0.00437743	0.0182283	-1.42413	0.157941	0.174432	-4.10367	7.59e-05	0.000263291
hsa-miR-637	-1.20083	0.232613	0.256749	-0.447723	0.656544	0.402047	0.988159	0.326039	0.59675	0.658982	0.511504	1	1.96845	0.0509863	0.1969
hsa-miR-640	-2.0065	0.0472092	0.0747607	-4.35684	8.33e-05	0.000287805	-1.45426	0.149846	0.246517	NA	NA	NA	-4.24267	4.16e-05	0.000165753
hsa-miR-641	0.121185	0.903757	1	0.48208	0.632074	1	2.43452	0.0174247	0.083044	-0.232339	0.816793	0.554535	2.00629	0.0469054	0.186602
hsa-miR-642	1.41908	0.158395	0.73516	-3.14905	0.00295488	0.00456594	0.174411	0.861993	1	-2.61779	0.010302	0.0298403	-0.870835	0.385224	0.309522
hsa-miR-643	0.753837	0.452457	1	-3.66042	0.000769496	0.00153146	-0.768969	0.443824	0.493235	NA	NA	NA	-2.63277	0.00944445	0.0134794
hsa-miR-644	0.650477	0.51671	1	-0.591333	0.557391	0.349535	-1.24936	0.214964	0.307827	NA	NA	NA	-2.11645	0.0361938	0.0410536
hsa-miR-645	NA	NA	NA	-1.32701	0.191125	0.141201	NA	NA	NA	NA	NA	NA	NA	NA	NA
hsa-miR-646	-0.69884	0.486081	0.449862	-2.58441	0.0126719	0.0145049	-1.33305	0.185895	0.279703	-1.78047	0.078198	0.112221	-3.63401	0.000393366	0.000940385
hsa-miR-647	-0.210377	0.83376	0.649566	-2.60457	0.0127338	0.0140598	-1.42156	0.158592	0.25819	-2.33823	0.0217656	0.0500425	-0.717645	0.474093	0.37202
hsa-miR-648	1.30444	0.195085	0.7667	-2.69299	0.010355	0.0120533	0.840013	0.403087	0.685245	0.985386	0.327295	1	0.426547	0.670483	1
hsa-miR-649	-0.111373	0.911542	0.700903	2.58658	0.0129567	0.365564	1.47559	0.143734	0.38483	-0.687559	0.493411	0.386221	5.02857	1.49e-06	4.44e-05
hsa-miR-650	1.4754	0.142711	0.733274	-2.33262	0.0245953	0.0241359	0.642232	0.522362	0.812619	0.502195	0.616811	1	0.537283	0.592054	1
hsa-miR-651	0.300269	0.764551	1	-3.60626	0.0008275	0.00163061	-1.27968	0.203904	0.295857	NA	NA	NA	-4.07043	7.26e-05	0.000280488
hsa-miR-653	0.803255	0.423653	1	-3.26359	0.00199938	0.00359606	-1.04028	0.301085	0.378764	-0.556479	0.579216	0.431396	-3.57117	0.000490263	0.00111667
hsa-miR-654-3p	-2.70929	0.00795544	0.0210321	-2.89637	0.00586325	0.00784329	1.66718	0.0996436	0.295437	NA	NA	NA	-2.67616	0.00844628	0.0123158
hsa-miR-655	-1.36258	0.175584	0.205993	-2.58718	0.0127556	0.0144767	-0.152238	0.879325	0.775174	0.228084	0.820078	1	-0.629526	0.530057	0.410308
hsa-miR-656	-2.8214	0.0058496	0.0171586	-3.29271	0.00198613	0.00345207	-0.955143	0.342084	0.410804	-1.05181	0.295566	0.27143	-1.15439	0.25042	0.214542
hsa-miR-657	2.98097	0.00354515	0.100978	-5.42893	2.04e-06	1e-05	-0.915276	0.362702	0.424655	1.28433	0.202208	1	-0.670396	0.50363	0.393749
hsa-miR-659	-2.5619	0.0116478	0.0288178	-4.05349	0.000204297	0.000606667	-1.11587	0.267974	0.351455	-2.76399	0.00689146	0.0224985	-3.3937	0.000928684	0.00176311
hsa-miR-660	-1.39854	0.165166	0.196777	-4.12601	0.00017524	0.000518182	-4.86585	4.83e-06	3.33e-05	NA	NA	NA	-7.36559	1.44e-11	0
hsa-miR-661	0.470431	0.639186	1	0.199525	0.842687	1	0.529721	0.597693	0.872607	-1.21983	0.225971	0.224953	0.898743	0.370477	0.932305
hsa-miR-663	-0.160916	0.872457	0.673035	-4.17655	0.000161755	0.000441176	-0.6004	0.549744	0.571127	-2.81789	0.00595205	0.0207049	-1.13225	0.259514	0.221703
hsa-miR-663b	-0.447846	0.655214	0.549895	-2.58327	0.0136326	0.0144696	-0.00828186	0.993411	0.841322	NA	NA	NA	-0.0353196	0.971879	0.693262
hsa-miR-664	-4.05635	9.45e-05	0.000777778	-6.94102	1e-08	0	-4.74604	7.41e-06	5.45e-05	-2.71334	0.0079131	0.0250104	-8.57052	9.22e-15	0
hsa-miR-665	0.596268	0.552291	1	-2.44659	0.0190576	0.0192468	-1.18242	0.240375	0.328461	-1.70244	0.0919922	0.123192	-4.06658	8.6e-05	0.000279518
hsa-miR-668	0.398723	0.690991	1	-3.18943	0.00265367	0.00415852	0.613336	0.541628	0.830974	NA	NA	NA	-2.3725	0.0192547	0.0235472
hsa-miR-671-5p	1.44648	0.151392	0.727182	-3.04801	0.00403215	0.00559073	0.173669	0.862519	1	-0.986732	0.3266	0.291179	-3.92033	0.000139357	0.000416667
hsa-miR-7	-2.16201	0.0328043	0.0581359	-3.69921	0.000640904	0.00148889	-2.40726	0.0183116	0.05381	-1.80996	0.073608	0.107244	-4.13009	6.81e-05	0.000238462
hsa-miR-758	-0.887325	0.377112	0.370859	-0.888406	0.379047	0.257974	0.605674	0.546187	0.833429	-0.0189128	0.98495	0.653851	0.408435	0.683508	1
hsa-miR-760	-0.770262	0.443204	0.42087	-2.32142	0.0248537	0.0245991	-3.55747	0.000613506	0.0033	-1.32566	0.188131	0.196375	-3.30183	0.00121544	0.00231172
hsa-miR-765	1.93907	0.0550874	0.407142	-2.23211	0.0311135	0.0285129	1.32454	0.188714	0.45031	-0.899431	0.370725	0.321185	1.40601	0.162023	0.522343
hsa-miR-766	0.395718	0.693125	1	-0.941501	0.352211	0.241326	-0.865176	0.389829	0.447195	-2.37886	0.0195284	0.046931	-2.61683	0.010029	0.0139302
hsa-miR-767-3p	-1.89242	0.0611547	0.088527	-2.46179	0.0174168	0.0186944	-2.17806	0.0318503	0.086825	0.325875	0.74526	1	-3.89643	0.000151532	0.000433333
hsa-miR-767-5p	-1.55289	0.123134	0.156603	-1.85868	0.069881	0.0578657	-0.725944	0.47037	0.512467	-1.70837	0.0910787	0.122594	-1.96365	0.0519519	0.0561509
hsa-miR-768-3p	-3.58453	0.000499677	0.00273529	-4.24183	0.000110628	0.000380851	-0.956496	0.341438	0.412069	-0.348769	0.728038	0.509428	-3.39316	0.000912325	0.00175203
hsa-miR-768-5p	-0.00490166	0.996098	0.735111	-3.28457	0.00201697	0.00350738	0.349225	0.727827	1	-2.99226	0.00353358	0.0159979	0.17643	0.860246	1
hsa-miR-769-5p	-1.39148	0.166996	0.197361	-3.49883	0.00111867	0.00215481	-2.70067	0.00827106	0.031221	NA	NA	NA	-5.49449	1.98e-07	2.86e-06
hsa-miR-770-5p	-4.05783	8.65e-05	0.000811765	-2.70719	0.00996794	0.0117396	-0.518917	0.605182	0.610054	-0.746943	0.457005	0.365542	-2.49574	0.0138427	0.018159
hsa-miR-802	-3.10672	0.00238074	0.00797049	-1.9672	0.0552516	0.0481867	-0.269397	0.788332	0.729941	-0.665804	0.5073	0.393657	-0.598697	0.550576	0.421956
hsa-miR-873	-3.37707	0.000990012	0.00447674	-0.692059	0.49254	0.317783	-0.658108	0.512321	0.539004	-0.888941	0.376282	0.32457	-1.46277	0.146225	0.138102
hsa-miR-874	-5.00276	2.73e-06	0	-2.67027	0.0101137	0.0123147	-1.54119	0.127483	0.216866	-0.809575	0.420246	0.344877	-3.84351	0.000186494	0.000519149
hsa-miR-875-3p	-1.87167	0.064001	0.0909889	-0.546294	0.587779	0.366175	3.3208	0.00137111	0.0146727	-0.718555	0.474209	0.377621	1.1496	0.252479	0.693234
hsa-miR-875-5p	NA	NA	NA	-4.11013	0.000183937	0.00052807	NA	NA	NA	NA	NA	NA	NA	NA	NA
hsa-miR-876-3p	-0.847431	0.398397	0.387793	0.758097	0.452418	1	2.78547	0.0068502	0.0506906	NA	NA	NA	3.03498	0.00289947	0.0211094
hsa-miR-876-5p	1.84466	0.0674703	0.446411	-1.14048	0.260068	0.184052	1.72416	0.088129	0.269825	1.2945	0.198661	1	-0.208317	0.835287	0.603241
hsa-miR-877	NA	NA	NA	0.557776	0.579677	1	NA	NA	NA	NA	NA	NA	NA	NA	NA
hsa-miR-885-3p	-2.97516	0.00371316	0.0114646	-2.76867	0.00852733	0.0106327	-1.9206	0.0586584	0.124919	-4.67109	1e-05	0.000211111	-2.55319	0.0119327	0.0160416
hsa-miR-885-5p	0.103224	0.917963	1	-1.81342	0.0765344	0.0625986	-1.18038	0.24085	0.327657	-0.482579	0.630674	0.458425	-4.07976	7.22e-05	0.000274074
hsa-miR-888	-3.21241	0.00171342	0.00603684	-1.47953	0.14652	0.109105	-3.91436	0.000172457	0.00109333	-2.92634	0.00429147	0.0178654	-3.44688	0.000750408	0.00152458
hsa-miR-889	-0.233954	0.815395	0.641625	-2.25227	0.0294944	0.0276314	1.42244	0.158487	0.401993	0.66928	0.504996	1	2.88779	0.00448889	0.0301686
hsa-miR-890	-2.23693	0.0274021	0.0504623	-2.51797	0.0156521	0.0165193	1.65967	0.100675	0.296194	-1.54351	0.126035	0.154148	3.51666	0.000620632	0.00596956
hsa-miR-891b	-3.36951	0.00100574	0.00439111	-0.499054	0.620233	0.384964	0.360147	0.71968	1	-1.27893	0.204037	0.20921	-2.46704	0.0149663	0.0192887
hsa-miR-892a	-3.67224	0.000373523	0.00251482	-2.99133	0.00428984	0.00627911	-2.17178	0.032311	0.087136	-3.35038	0.00116826	0.00705526	-3.89968	0.000145824	0.00043587
hsa-miR-892b	-0.0612725	0.951261	0.715474	-2.28418	0.0277244	0.0262381	-1.34921	0.18121	0.280723	-1.28467	0.202125	0.208302	-4.05707	8.65e-05	0.000280952
hsa-miR-9	-0.890762	0.374829	0.370534	-3.96412	0.000262358	0.000776923	-0.255413	0.799025	0.731258	-1.07881	0.283522	0.266742	-2.4668	0.0149069	0.0191941
hsa-miR-920	0.338987	0.735235	1	-3.61718	0.000779374	0.00163263	-2.67998	0.00873155	0.0320797	NA	NA	NA	-2.64749	0.00899961	0.0130988
hsa-miR-921	-0.245522	0.806597	0.640944	-1.95439	0.0573218	0.0494062	3.91066	0.000201821	0.00313077	NA	NA	NA	3.29952	0.00119762	0.00999655
hsa-miR-922	1.90603	0.0595019	0.413031	-0.875207	0.386368	0.26072	2.13824	0.0352663	0.150968	-1.40528	0.163379	0.179487	0.817519	0.414996	0.973888
hsa-miR-924	1.11629	0.266731	0.938724	-0.803894	0.425976	0.280479	0.110864	0.911979	1	-0.664937	0.507782	0.392487	-1.05759	0.292157	0.245259
hsa-miR-93	-0.597536	0.55139	0.484425	-3.72853	0.000546018	0.00142597	0.112131	0.910956	1	-1.66588	0.0991084	0.128124	-1.92504	0.056225	0.0604439
hsa-miR-934	-2.05313	0.0420707	0.0699986	-5.94124	3.9e-07	0	-2.3284	0.0224239	0.0633843	NA	NA	NA	-7.9619	2.29e-13	0
hsa-miR-935	-2.29056	0.0238921	0.0461672	-2.41234	0.0204525	0.0208543	-0.421782	0.674402	0.654874	-1.479	0.142449	0.165439	-2.15343	0.0332223	0.0384039
hsa-miR-936	1.40107	0.163711	0.70483	-3.24997	0.00222574	0.00368295	-0.221666	0.825094	0.743778	-2.28997	0.0244935	0.0515421	-1.92247	0.0567702	0.0605004
hsa-miR-938	0.786452	0.433349	1	3.23762	0.00227033	0.118429	2.84902	0.00543189	0.0436677	-0.775977	0.43974	0.353172	4.04992	8.84e-05	0.00125333
hsa-miR-939	-1.11803	0.26598	0.286537	-1.19114	0.240119	0.172721	0.0672081	0.946556	1	NA	NA	NA	0.16383	0.870088	1
hsa-miR-940	-1.91681	0.0581133	0.0848197	-3.87129	0.000384222	0.000988732	-0.503586	0.615905	0.613042	-1.63253	0.105983	0.134103	-3.77645	0.000225918	0.000634375
hsa-miR-942	-0.0846394	0.93269	0.708145	-4.24486	0.000110275	0.000380435	-1.52323	0.130972	0.219609	-1.01723	0.311642	0.282108	-4.40766	2.2e-05	0.00011875
hsa-miR-944	-1.185	0.238608	0.262526	-2.82146	0.00704728	0.00931894	-1.58797	0.115923	0.203905	-0.567478	0.571757	0.427563	-4.65216	7.2e-06	8.68e-05
hsa-miR-96	-1.31541	0.190946	0.220884	-4.38521	7.18e-05	0.00026	-4.06444	0.000116187	0.000696296	-0.316572	0.752345	0.522258	-5.16795	8.15e-07	1.75e-05

## Sheet: TargetScan(ContextScore)
The results of comparing the RE-scores of ER+ and ER-. RE-scores are calculated by using TargetScan(Context>=-0.20) algorithm.
miRNA	Data: HE			Data: MI			Data: MN			Data: VA			Data: WA
	t-score	Pvalue	FDR	t-score	Pvalue	FDR	t-score	Pvalue	FDR	t-score	Pvalue	FDR	t-score	Pvalue	FDR
hsa-let-7a	-1.15026	0.252528	0.314775	-1.46077	0.151028	0.144307	-0.353552	0.724672	0.762087	0.52198	0.602907	1	0.388977	0.697914	1
hsa-let-7d	3.04317	0.00286269	0.0647765	0.673569	0.504084	1	6.10004	5e-08	0	-0.535241	0.593736	0.436717	5.93305	2.73e-08	0
hsa-let-7f	2.45395	0.0160243	0.207088	4.02361	0.00027015	0.00624444	7.29969	3.91e-10	0	NA	NA	NA	5.34934	3.98e-07	6e-05
hsa-let-7g	-0.749756	0.454994	0.432712	2.54758	0.0146682	0.223955	4.97657	4.12e-06	0.0002	NA	NA	NA	0.90619	0.366411	1
hsa-miR-1	1.46686	0.145341	0.638031	-0.951667	0.345377	0.280466	0.648057	0.518799	0.955694	-0.396217	0.692865	0.4846	-1.82899	0.0695466	0.0569269
hsa-miR-101	-1.06905	0.287153	0.338318	-1.58663	0.118242	0.120508	0.184097	0.854367	1	-0.632666	0.528471	0.414007	-1.99552	0.0477955	0.0419145
hsa-miR-103	0.457198	0.648435	1	-3.60362	0.00078272	0.00309242	-1.43359	0.155365	0.308919	-3.20363	0.00184951	0.00970714	-4.58197	1.06e-05	1.4e-05
hsa-miR-105	-1.82208	0.070944	0.171936	-1.47755	0.145816	0.142075	-0.292509	0.770581	0.776612	-1.26026	0.210663	0.252982	-3.82936	0.000183374	0.000279747
hsa-miR-10a	2.11049	0.0369194	0.364577	0.831987	0.40946	1	1.37641	0.172616	0.528759	-1.00065	0.319583	0.328515	-0.453553	0.650867	0.411615
hsa-miR-10b	NA	NA	NA	2.53549	0.0153666	0.192325	NA	NA	NA	NA	NA	NA	NA	NA	NA
hsa-miR-1178	-3.78779	0.000243403	0.0106222	-5.19746	4.4e-06	7e-05	-3.14585	0.00226993	0.0143234	-3.66009	0.000418655	0.00288378	-7.82204	9e-13	0
hsa-miR-1179	-0.934248	0.352082	0.374882	-2.9439	0.00481218	0.0120478	-0.880944	0.380885	0.527682	-2.08951	0.0394047	0.0800486	-4.08229	7.24e-05	9.78e-05
hsa-miR-1180	NA	NA	NA	0.420218	0.676475	1	NA	NA	NA	NA	NA	NA	NA	NA	NA
hsa-miR-1182	-0.711177	0.478449	0.446704	-3.15775	0.00278157	0.00785684	-3.4753	0.00078711	0.00794	-1.90268	0.060717	0.108823	-4.40965	2.01e-05	3.15e-05
hsa-miR-1183	-0.634458	0.527049	0.479196	-1.76003	0.0849592	0.0952867	-1.44944	0.151112	0.304271	-0.057119	0.954573	0.599615	-3.84768	0.000173684	0.000268831
hsa-miR-1184	0.620823	0.536124	1	-0.396459	0.693658	0.461293	0.0912328	0.927534	1	-3.2239	0.00174469	0.00942222	-1.30666	0.193805	0.13837
hsa-miR-1185	-2.47171	0.0150731	0.080718	-4.67462	2.37e-05	0.000247826	-2.38577	0.019085	0.0670188	-5.78259	9.96e-08	0	-5.59591	1.01e-07	0
hsa-miR-1197	-0.479394	0.632618	0.536112	-2.8875	0.00548352	0.0134193	-1.8736	0.0645618	0.164559	-0.407938	0.68429	0.481093	-4.10033	7.09e-05	9.18e-05
hsa-miR-1200	-0.492559	0.623425	0.532767	-0.87857	0.384266	0.303427	-2.8484	0.00549766	0.0277241	-0.603406	0.547708	0.418514	-4.03875	8.26e-05	0.000117986
hsa-miR-1201	-0.652852	0.515354	0.472638	1.98707	0.0524363	0.538594	2.17079	0.0325542	0.151293	0.88265	0.379691	1	0.660603	0.509989	1
hsa-miR-1202	-0.168448	0.866536	0.66316	-2.01372	0.0498934	0.0639323	-0.453085	0.651675	0.713594	-0.893125	0.374047	0.351796	-2.68571	0.008238	0.0087719
hsa-miR-1203	NA	NA	NA	-0.862117	0.39316	0.305037	NA	NA	NA	NA	NA	NA	NA	NA	NA
hsa-miR-1204	-0.340764	0.733962	0.590248	-1.64764	0.106073	0.110899	-0.632649	0.528655	0.639733	NA	NA	NA	1.05284	0.294327	1
hsa-miR-1205	-3.58753	0.00052025	0.0120214	-3.43419	0.00145156	0.00426539	-3.72129	0.000355015	0.00525238	-3.69998	0.000366337	0.00263429	-6.07687	1.24e-08	0
hsa-miR-1206	-1.21977	0.225005	0.301015	-3.79601	0.00041625	0.002175	-1.91783	0.0593204	0.156116	-1.26791	0.207958	0.251884	-6.22849	4.18e-09	0
hsa-miR-1207-3p	2.5881	0.0109151	0.17745	4.15593	0.000133374	0.00518571	3.48053	0.000801785	0.0094625	-0.357454	0.721545	0.498295	3.5173	0.000596267	0.0134357
hsa-miR-1207-5p	1.03222	0.304112	0.984938	-1.61794	0.113386	0.116019	-0.891794	0.374847	0.524773	-2.37244	0.0198392	0.050164	0.637628	0.524645	1
hsa-miR-1208	-1.53247	0.128338	0.223164	-1.68021	0.0991438	0.106416	0.877286	0.382875	0.889236	-1.13635	0.258768	0.284792	-2.09561	0.0377084	0.0339199
hsa-miR-122	0.530736	0.596742	1	-1.7877	0.0800311	0.0924054	0.458425	0.647985	1	-2.9765	0.00373743	0.0162103	-1.17187	0.243328	0.169656
hsa-miR-1224-3p	1.2356	0.21929	0.82131	-2.33691	0.0245216	0.0378949	-0.665784	0.507607	0.627112	-3.31356	0.00130741	0.007584	-2.92837	0.00398939	0.00458696
hsa-miR-1224-5p	3.06345	0.00275543	0.0652375	4.31202	7e-05	0.0035	5.27654	8.41e-07	6e-05	-1.11602	0.267416	0.290755	5.11629	8.17e-07	0.000116667
hsa-miR-1225-3p	1.43482	0.154242	0.647589	-1.2617	0.214482	0.194157	-0.930782	0.35449	0.516429	-0.178016	0.859092	0.555159	-1.46091	0.14595	0.108314
hsa-miR-1225-5p	2.86682	0.00497038	0.0970278	0.559547	0.578465	1	2.82503	0.00580692	0.0424897	2.43898	0.0168227	0.627429	3.25226	0.00147528	0.0216905
hsa-miR-1226	-1.71198	0.0901364	0.189948	-2.20123	0.0328267	0.0491295	-1.9933	0.0494562	0.13981	-2.8637	0.00516794	0.0206919	-3.43936	0.000791298	0.00105276
hsa-miR-1227	0.315076	0.753289	1	0.640177	0.525013	1	-1.03658	0.30307	0.46271	-3.19915	0.00189887	0.00967193	-0.908974	0.36479	0.243137
hsa-miR-1228	-3.80322	0.000221842	0.0114875	-0.712503	0.479885	0.347613	-1.26134	0.210692	0.365338	-2.43678	0.0166891	0.0450343	-3.40732	0.000860607	0.0011602
hsa-miR-1229	-1.3727	0.173237	0.256228	-3.73015	0.000539732	0.00254364	-0.468268	0.640857	0.712546	-1.8167	0.0724498	0.125951	-3.51714	0.000585517	0.000823684
hsa-miR-1231	-0.463156	0.644256	0.541236	-2.79853	0.00742506	0.0160937	-1.88892	0.0621797	0.164775	-5.00419	2.6e-06	0.0001125	-3.79361	0.000235281	0.000312805
hsa-miR-1233	0.77336	0.441242	1	-2.55706	0.0146753	0.0251288	-3.35524	0.00115251	0.00965278	-4.26193	5.55e-05	0.000666667	-3.58552	0.000493405	0.000661326
hsa-miR-1234	-1.7891	0.0769526	0.174269	-1.84268	0.0728495	0.0869008	-0.537174	0.592477	0.67993	NA	NA	NA	-0.110871	0.911879	0.560194
hsa-miR-1236	1.40666	0.162332	0.653427	-1.93987	0.0585176	0.0729004	2.00299	0.0486649	0.189344	-2.44651	0.0163963	0.0448	-0.0603926	0.951943	0.583649
hsa-miR-1237	-1.59245	0.114385	0.20839	-4.6057	3.47e-05	0.000241379	-1.10569	0.271999	0.434286	-3.76967	0.000284088	0.00218438	-4.71203	6.35e-06	9.09e-06
hsa-miR-1238	-0.371335	0.711104	0.581454	-2.0368	0.047036	0.0623464	0.337233	0.736859	1	0.320697	0.749156	1	-2.19036	0.0301628	0.0275691
hsa-miR-124	0.186547	0.85236	1	-1.6636	0.102136	0.10814	0.483405	0.629973	1	-0.460081	0.646532	0.464204	-3.094	0.00232738	0.00281535
hsa-miR-1243	-0.794424	0.428812	0.421139	-0.814568	0.419049	0.317486	-0.781339	0.436941	0.57713	-1.29756	0.197604	0.243633	-4.97252	1.55e-06	3.95e-06
hsa-miR-1244	-0.824686	0.411227	0.409238	-0.733213	0.466834	0.344202	-0.898046	0.371563	0.525237	-0.557571	0.57846	0.431215	-3.2796	0.00128445	0.00164414
hsa-miR-1245	-0.435451	0.664201	0.550306	1.39157	0.170353	1	3.33301	0.00124423	0.0132852	0.332815	0.740062	1	0.59056	0.555771	1
hsa-miR-1246	-2.25316	0.0261238	0.0968425	-3.16909	0.00260598	0.00776021	-1.24773	0.215304	0.36935	-3.08919	0.00263933	0.0128016	-4.60059	8.75e-06	1.34e-05
hsa-miR-1247	1.21923	0.225248	0.833375	-0.364861	0.717081	0.470512	1.80444	0.0755223	0.274621	NA	NA	NA	0.352562	0.725081	1
hsa-miR-1248	0.972879	0.332906	1	-1.44531	0.154163	0.147127	0.657835	0.512376	0.956341	-0.456444	0.64915	0.464841	-2.41463	0.0170407	0.0168753
hsa-miR-1250	-1.45956	0.147613	0.228564	-0.187878	0.851797	0.534898	-2.9704	0.00387955	0.0222137	NA	NA	NA	-3.79513	0.000219875	0.000314724
hsa-miR-1251	0.904898	0.367963	1	1.78249	0.080903	0.68747	2.47938	0.0151391	0.0901702	-0.212797	0.831952	0.546668	1.98982	0.048477	0.362467
hsa-miR-1252	-1.50997	0.134174	0.223671	-3.44703	0.00108172	0.00417143	-0.805978	0.422587	0.57136	-1.68452	0.0955163	0.150337	-4.0617	7.72e-05	0.000106569
hsa-miR-1253	2.38066	0.0192846	0.22067	2.63354	0.0110745	0.224206	4.86166	6.38e-06	0.0002625	0.654418	0.51443	1	2.21178	0.0285032	0.246249
hsa-miR-1254	1.86994	0.0642138	0.468573	0.986945	0.329693	1	-2.6283	0.0105926	0.040863	-2.79516	0.00633801	0.0226573	-2.04108	0.0434565	0.038321
hsa-miR-1255a	-0.500731	0.61772	0.530964	-1.67289	0.102152	0.10646	-3.38998	0.00103318	0.00914412	-3.92186	0.000178122	0.001608	-5.47552	1.7e-07	0
hsa-miR-1256	1.31615	0.190854	0.744905	-2.02564	0.0484916	0.0630798	-2.59934	0.0111029	0.0418935	-4.58766	1.37e-05	0.000323077	-4.29529	3.35e-05	3.85e-05
hsa-miR-1257	-1.52031	0.131116	0.224451	-1.75887	0.084407	0.094806	-2.67291	0.00891097	0.0375457	-2.86882	0.00508445	0.0206479	-6.25798	4.43e-09	0
hsa-miR-1258	-2.85435	0.00515628	0.0491414	0.225977	0.822073	1	0.544906	0.587373	1	-0.788992	0.432186	0.373393	-2.67189	0.00837067	0.00898741
hsa-miR-1259	-1.0302	0.30496	0.346973	-1.59802	0.116149	0.118648	-0.0369445	0.970609	0.861843	-0.816574	0.416263	0.364332	-3.32575	0.00107867	0.00143721
hsa-miR-125a-3p	0.804745	0.42294	1	-1.83769	0.0723831	0.0871012	-0.206488	0.836901	0.807056	-0.490636	0.624911	0.454559	-1.41298	0.159702	0.116584
hsa-miR-125a-5p	1.93832	0.0550131	0.436463	1.04462	0.302437	1	2.47262	0.0152547	0.0881082	1.51355	0.133459	1	1.4178	0.158869	0.777228
hsa-miR-125b	0.116096	0.9078	1	-1.91904	0.0627233	0.0760374	-3.09242	0.00274789	0.016102	-3.91046	0.000175883	0.00163462	-3.76537	0.000240156	0.000343713
hsa-miR-126	-0.704874	0.482388	0.448926	-2.347	0.0230543	0.0373794	-0.279918	0.780246	0.775555	-2.10282	0.0381425	0.0793489	-3.36393	0.00097503	0.001289
hsa-miR-1260	-0.828441	0.409793	0.409902	-4.83972	1.86e-05	0.000175	-5.93708	5.8e-08	0	-5.11743	1.74e-06	0.00012	-8.53094	2.83e-14	0
hsa-miR-1261	-2.46561	0.0152126	0.0803392	-3.14018	0.00290648	0.00801429	-1.00452	0.318195	0.478008	-1.52873	0.129666	0.182158	-3.91823	0.000135735	0.000212162
hsa-miR-1262	1.82963	0.070085	0.497962	-3.09092	0.00335877	0.00863846	0.385946	0.700414	1	-3.65885	0.0004173	0.00282368	-0.57525	0.565878	0.362949
hsa-miR-1263	0.879644	0.380921	1	2.89715	0.00589496	0.125679	3.4799	0.000783422	0.0091	-1.44925	0.150622	0.204056	1.6015	0.111696	0.610257
hsa-miR-1264	-0.594154	0.553567	0.493057	0.503795	0.616706	1	-0.028201	0.977562	0.860122	-0.234201	0.815335	0.541024	-2.11028	0.0364008	0.0330887
hsa-miR-1265	-0.533227	0.594955	0.517611	-1.47242	0.148402	0.142943	-0.652695	0.515983	0.631954	-0.377311	0.706806	0.490591	-3.11807	0.00213629	0.00263992
hsa-miR-1266	0.296401	0.767523	1	-4.26694	0.000109675	0.000602632	-1.68328	0.0962559	0.221666	-0.92076	0.359567	0.34524	-2.50376	0.0136372	0.0136876
hsa-miR-1267	0.278088	0.781463	1	1.47475	0.14718	1	3.57985	0.000579176	0.00761364	1.59413	0.114233	1	1.88298	0.0616738	0.417907
hsa-miR-1268	-0.264245	0.792127	0.622198	-4.83938	1.55e-05	0.000164706	-3.59216	0.000561076	0.006524	-3.90866	0.000183699	0.00158519	-4.43883	1.76e-05	2.48e-05
hsa-miR-1269	1.11237	0.268337	0.921008	-2.64524	0.010814	0.0216809	2.09806	0.0389603	0.16136	-0.777219	0.438962	0.376988	0.21891	0.827034	1
hsa-miR-1270	0.587225	0.558245	1	-4.22147	0.000123724	0.000653659	0.26061	0.795083	1	-1.31633	0.191243	0.239045	-0.97958	0.329116	0.222391
hsa-miR-1271	-0.585216	0.559658	0.493836	-2.80554	0.00733068	0.0159198	-0.329622	0.742496	0.764229	-1.94267	0.0550477	0.101192	-3.70352	0.000317566	0.00042948
hsa-miR-1272	-2.76404	0.00658719	0.0537382	-2.9854	0.00441938	0.0109336	-2.39871	0.0185701	0.065625	-2.08493	0.0397632	0.0802972	-6.15309	6.12e-09	0
hsa-miR-1273	0.461337	0.645484	1	2.03851	0.0478618	0.49786	2.10525	0.0380455	0.160984	NA	NA	NA	4.31934	3.07e-05	0.00185
hsa-miR-1274a	0.628106	0.531266	1	-2.09492	0.0407098	0.0568957	-2.90625	0.00475983	0.0252907	-2.74806	0.00721916	0.0249882	-6.7783	1.89e-10	0
hsa-miR-1274b	2.30737	0.0229773	0.245272	-1.17688	0.244415	0.211679	0.81044	0.420113	0.931928	-2.02036	0.0463406	0.0897808	-1.79477	0.0748583	0.0603281
hsa-miR-1274b	2.30737	0.0229773	0.245272	-1.17688	0.244415	0.211679	0.81044	0.420113	0.931928	-2.02036	0.0463406	0.0897808	-1.79477	0.0748583	0.0603281
hsa-miR-1275	1.63023	0.105652	0.570731	-3.63176	0.000756869	0.00304032	1.21393	0.227888	0.61632	-1.61936	0.108895	0.161922	1.1957	0.233928	1
hsa-miR-127-5p	-0.488426	0.62633	0.533742	-2.64337	0.0108403	0.0216493	-0.34954	0.727581	0.759754	-1.85438	0.0667913	0.119302	-4.2571	3.64e-05	4.79e-05
hsa-miR-1276	-1.55714	0.122243	0.215277	-0.75814	0.45211	0.335651	-0.589458	0.557225	0.65769	-2.22751	0.0282741	0.0645452	-4.08871	6.86e-05	9.48e-05
hsa-miR-1277	-0.74105	0.460138	0.433522	2.5399	0.0139398	0.207459	-0.787946	0.432808	0.580013	-0.932597	0.353441	0.342887	-2.41293	0.017105	0.016843
hsa-miR-1278	-1.46249	0.146256	0.22982	-1.67352	0.0999518	0.106697	1.16407	0.247542	0.657208	-0.969138	0.334943	0.334384	-1.71899	0.0875825	0.0691955
hsa-miR-1279	-1.33005	0.186111	0.267033	-0.864522	0.391335	0.30557	-0.819589	0.414537	0.566097	0.0966658	0.923196	1	-3.32752	0.0010748	0.00143318
hsa-miR-128	-1.786	0.0767347	0.17399	-0.883713	0.380588	0.302826	-0.566829	0.572235	0.66473	-2.24064	0.0273904	0.0635556	-3.20522	0.00164266	0.00207225
hsa-miR-1280	1.66026	0.099651	0.558368	-1.2832	0.206543	0.188271	-0.162097	0.871606	0.816087	-0.537276	0.59234	0.437959	-0.124359	0.901202	0.555992
hsa-miR-1281	3.66646	0.000369136	0.0307833	4.49217	4.69e-05	0.00275	4.63445	1.23e-05	0.000577778	3.39249	0.00101858	0.1121	5.92075	2.97e-08	0
hsa-miR-1282	-1.0908	0.277773	0.330916	-0.912595	0.36568	0.29295	3.13865	0.0024789	0.0199273	NA	NA	NA	1.85473	0.0656729	0.434298
hsa-miR-1283	-1.13184	0.25998	0.320422	-0.453817	0.652079	0.439623	-0.243479	0.808181	0.792637	-0.535245	0.593743	0.437873	-2.20507	0.0288538	0.0269356
hsa-miR-1284	-2.27595	0.0245491	0.0996552	0.151872	0.879842	1	-1.30712	0.194642	0.346591	-0.798123	0.426797	0.370003	-3.38324	0.00090778	0.00123284
hsa-miR-1285	1.93519	0.0555358	0.428141	0.770497	0.44547	1	-1.97027	0.0520448	0.144385	-4.39965	2.93e-05	0.000394118	-3.45784	0.000730692	0.000991878
hsa-miR-1286	0.721665	0.472107	1	-0.704283	0.485319	0.347992	-1.40553	0.1635	0.316462	-1.82299	0.0717008	0.125849	-2.81566	0.00560338	0.00618346
hsa-miR-1287	-1.24148	0.217693	0.295712	-2.35992	0.0222385	0.0364	-0.0838496	0.933366	0.841559	-1.06874	0.287925	0.31084	-3.01904	0.00302295	0.00353455
hsa-miR-1288	-4.55661	1.84e-05	0.0018	-5.895	4.09e-07	0	-7.73542	4.99e-11	0	-4.07444	9.98e-05	0.00106818	-8.85733	4.68e-15	0
hsa-miR-1289	0.637031	0.525529	1	2.45285	0.0173222	0.226852	-1.31348	0.192547	0.344855	-1.13904	0.257598	0.285814	-2.61923	0.00984123	0.0102237
hsa-miR-1290	-0.603274	0.547471	0.492018	-1.09683	0.277921	0.235313	0.665716	0.507362	0.952977	-0.821861	0.413296	0.36285	-2.89558	0.00436067	0.00496667
hsa-miR-1291	1.08074	0.28209	0.934814	-0.647454	0.520977	0.364245	0.521739	0.603098	0.992942	-2.1282	0.0359111	0.0758578	1.46746	0.144594	0.721729
hsa-miR-1292	-0.958278	0.340229	0.368453	-1.81051	0.07795	0.0897754	-2.56141	0.0120314	0.0446975	-2.42254	0.0175556	0.0458409	-2.91186	0.00433382	0.00480039
hsa-miR-1293	1.53856	0.126543	0.6034	-2.18123	0.0348937	0.0507539	-1.05315	0.294984	0.455919	0.159775	0.873414	1	-0.641561	0.522276	0.33873
hsa-miR-129-3p	-2.08542	0.039647	0.122613	0.237856	0.813092	1	-0.122718	0.902637	0.829246	-1.57355	0.118966	0.168811	-1.28855	0.199825	0.142162
hsa-miR-1294	3.11392	0.0023152	0.0652071	-0.0871968	0.930879	0.572171	3.88949	0.000207904	0.00515	-2.39856	0.0187641	0.0478107	2.43979	0.0158575	0.1468
hsa-miR-1295	NA	NA	NA	-5.28481	3.06e-06	8.57e-05	NA	NA	NA	NA	NA	NA	NA	NA	NA
hsa-miR-129-5p	-2.46009	0.0153748	0.0798596	-1.32546	0.190955	0.178729	0.742051	0.460274	0.95615	0.201033	0.841117	1	-1.49165	0.137766	0.103305
hsa-miR-1296	0.438114	0.662171	1	-0.0290354	0.976971	0.597762	-3.21385	0.00180715	0.0128548	-3.72411	0.000336691	0.00254849	-6.14938	7.13e-09	0
hsa-miR-1297	-2.07641	0.0401359	0.123789	0.6579	0.513933	1	-0.120389	0.90447	0.828339	-0.0803187	0.936153	0.590802	-0.44742	0.655256	0.412627
hsa-miR-1298	-0.890054	0.375321	0.387217	-3.2528	0.00211731	0.00664535	-1.21179	0.229157	0.380946	0.211705	0.832801	1	-4.04708	8.33e-05	0.000112319
hsa-miR-1299	-0.341709	0.733236	0.591304	-2.1674	0.034736	0.050899	0.717196	0.475207	0.953504	0.148795	0.882042	1	-3.1022	0.00234562	0.00275542
hsa-miR-1300	-1.41234	0.16051	0.244366	-1.79776	0.0779749	0.0918719	1.19426	0.235568	0.631	-0.7592	0.449622	0.380212	-2.32693	0.0212443	0.0207606
hsa-miR-1301	-3.74853	0.000295203	0.00971818	-3.02963	0.00380825	0.00982407	-2.7337	0.00761201	0.0345625	-1.41431	0.160563	0.212363	-6.12876	5.85e-09	0
hsa-miR-1302	1.18726	0.237725	0.846393	-1.78613	0.0809837	0.0923593	-0.707426	0.48173	0.60534	-1.29482	0.198613	0.243766	-3.14698	0.00206894	0.00246164
hsa-miR-1303	-1.60212	0.111895	0.205654	-2.10443	0.040469	0.0561861	-1.81449	0.072832	0.17757	-2.60307	0.0107496	0.032899	-4.32008	2.67e-05	3.45e-05
hsa-miR-1304	0.930105	0.354187	1	-4.23332	0.000117384	0.000625	-3.09137	0.0026956	0.015828	-1.90449	0.0599972	0.109112	-4.6477	7.1e-06	1.09e-05
hsa-miR-1305	-1.58818	0.114886	0.208832	-1.62522	0.110796	0.11517	0.208889	0.835011	1	-0.31168	0.755968	0.515585	-1.89602	0.0597947	0.0502734
hsa-miR-1308	3.26564	0.00146228	0.0674556	-1.84501	0.0710174	0.0868252	0.242033	0.809372	1	0.760311	0.448956	1	-1.43743	0.15315	0.112301
hsa-miR-130a	-2.68934	0.00819763	0.0607514	-3.45334	0.00118407	0.0042	-3.6576	0.000422759	0.00550833	-1.79224	0.0762848	0.130144	-4.93819	2.15e-06	5.13e-06
hsa-miR-130b	-1.18228	0.239655	0.30378	-3.62238	0.00072978	0.00296769	-0.644871	0.520905	0.635468	-2.05254	0.042868	0.0841131	-3.07506	0.0024745	0.00298595
hsa-miR-132	-2.26675	0.0254387	0.09753	-2.07393	0.0429274	0.0588388	0.095359	0.924281	1	-2.64221	0.00965911	0.0305989	-3.44141	0.000764785	0.00104849
hsa-miR-1321	1.01236	0.313633	0.992938	0.17115	0.86496	1	1.33237	0.186095	0.548406	-1.51388	0.133562	0.186413	0.513935	0.608056	1
hsa-miR-1322	-4.04333	9.38e-05	0.00667143	-3.50664	0.000919536	0.00384507	-2.60814	0.0105973	0.042028	-2.85304	0.00531853	0.0207579	-4.61492	8.55e-06	1.15e-05
hsa-miR-1323	-2.84527	0.00519163	0.0471613	-2.90978	0.00504709	0.0128034	-0.978384	0.33058	0.491747	-3.62544	0.000466711	0.00313077	-3.71593	0.000275868	0.000410526
hsa-miR-1324	0.166728	0.867939	1	-0.984745	0.329802	0.270587	-0.0932926	0.925897	0.840036	-2.72289	0.00777833	0.0261977	-2.95026	0.00384091	0.00430717
hsa-miR-133a	0.365661	0.715312	1	-2.25234	0.029221	0.0443382	1.29626	0.198319	0.572733	-0.98152	0.328838	0.334295	-0.0480713	0.961726	0.588419
hsa-miR-134	0.0814525	0.935223	1	-1.74098	0.0873313	0.0973097	0.470703	0.639039	1	-3.24881	0.00160911	0.00914314	-3.95199	0.000115825	0.000182069
hsa-miR-135a	-2.4082	0.0175793	0.0881593	-2.90992	0.0054314	0.0129078	-3.69894	0.000371948	0.00530454	-4.51189	1.85e-05	0.000328571	-6.29199	3.67e-09	0
hsa-miR-135b	-3.36664	0.00108765	0.02174	-3.62538	0.000677773	0.00303968	-2.37836	0.0194411	0.0675953	-1.7474	0.0838053	0.138726	-4.78206	4.15e-06	5.95e-06
hsa-miR-136	0.348891	0.727813	1	-0.982463	0.330833	0.270779	1.14246	0.256468	0.668752	-1.61528	0.109575	0.162356	-2.66946	0.00840382	0.00901039
hsa-miR-137	-1.11842	0.265656	0.323262	-0.850762	0.3994	0.306787	-0.595396	0.552966	0.658405	-0.3057	0.760511	0.516113	-2.63719	0.00917812	0.00981929
hsa-miR-138	-1.24565	0.215556	0.296433	-2.4443	0.0192507	0.0307072	-3.20968	0.00202705	0.0127279	-3.15113	0.00225514	0.0108305	-5.65725	1.06e-07	0
hsa-miR-139-3p	3.91739	0.000146235	0.020725	-0.404304	0.687935	0.458486	1.47568	0.144309	0.470655	NA	NA	NA	0.555863	0.579297	1
hsa-miR-139-5p	-0.539047	0.59089	0.515657	-1.54664	0.128042	0.127823	-0.427664	0.670034	0.728158	-1.72749	0.0873311	0.142783	-3.52249	0.000576401	0.000807407
hsa-miR-140-3p	-1.19925	0.232904	0.303178	-1.0754	0.288176	0.241419	-1.23226	0.221061	0.372473	-2.27653	0.0250718	0.0597397	-4.25756	3.74e-05	4.83e-05
hsa-miR-141	-0.38276	0.702557	0.576012	-1.97029	0.0534384	0.068974	0.58242	0.561862	0.991704	-0.558642	0.577734	0.431829	-2.25057	0.0257979	0.0245984
hsa-miR-142-3p	-1.47693	0.142209	0.230038	-1.77099	0.083105	0.0934665	0.287312	0.774638	1	-0.229672	0.818842	0.541985	-2.76315	0.00644941	0.00707601
hsa-miR-142-5p	-1.65746	0.100135	0.197806	0.576586	0.566772	1	0.386883	0.69974	1	-0.403335	0.687617	0.482245	-1.68494	0.0938452	0.073423
hsa-miR-143	-0.294707	0.768779	0.608578	-2.45304	0.0171724	0.03042	-2.30368	0.0239536	0.0771912	-3.20855	0.00181961	0.00972545	-5.21335	5.77e-07	0
hsa-miR-144	-1.21379	0.227168	0.299902	-1.07754	0.286431	0.241279	0.729869	0.467361	0.964615	0.41404	0.679778	1	-1.8685	0.0636178	0.0529722
hsa-miR-145	-0.471381	0.638197	0.537841	-0.683623	0.497323	0.353086	2.00974	0.0476068	0.189193	1.6101	0.11073	1	-0.448327	0.654537	0.41311
hsa-miR-146a	-1.68886	0.093982	0.193444	-1.87109	0.0674136	0.0824349	-2.80392	0.00629082	0.0304117	-0.951923	0.343552	0.336898	-7.31728	8.8e-12	0
hsa-miR-146b-3p	1.08505	0.280382	0.939064	-0.416532	0.679185	0.454568	0.785436	0.434205	0.935649	-1.7223	0.0884772	0.143453	3.45019	0.000750642	0.0139824
hsa-miR-146b-5p	-0.79254	0.430078	0.420791	0.0759907	0.939821	1	2.21838	0.0293116	0.137122	-0.431882	0.66684	0.474964	-1.54842	0.12416	0.0941567
hsa-miR-147	-2.72267	0.00755843	0.0570222	-3.64211	0.000691175	0.00300656	-3.22634	0.00177922	0.013	-2.70913	0.00811863	0.0269193	-7.39191	1.3e-11	0
hsa-miR-147b	-1.00755	0.315734	0.352375	-2.58312	0.0132797	0.0236625	NA	NA	NA	NA	NA	NA	NA	NA	NA
hsa-miR-148a	-1.24412	0.215952	0.295773	-2.69286	0.0099236	0.0204826	-0.378584	0.705901	0.750621	-0.714474	0.476693	0.390142	-2.94242	0.00379074	0.00440119
hsa-miR-149	0.194472	0.846218	1	-3.16118	0.00297175	0.00787447	-3.37176	0.00124716	0.00940857	-2.47818	0.0151375	0.0428912	-5.04704	1.72e-06	2.78e-06
hsa-miR-150	-0.767195	0.444702	0.426897	-2.78869	0.00721546	0.0163727	-2.90099	0.00475201	0.0252327	-3.17295	0.00205439	0.0102603	-3.70957	0.00030227	0.000418605
hsa-miR-151-3p	-1.22698	0.222262	0.300219	-1.5157	0.135256	0.133421	0.241349	0.809896	1	1.26186	0.210262	1	-1.91699	0.0571312	0.0488386
hsa-miR-151-5p	-0.452475	0.652173	0.543067	-0.00783748	0.993786	0.606786	-1.49419	0.139107	0.288051	-2.32176	0.0223826	0.0552957	0.0696185	0.944614	1
hsa-miR-153	-1.28586	0.201307	0.28311	-2.73972	0.00868983	0.0185256	0.279012	0.780886	1	0.299132	0.765493	1	-2.41495	0.0170265	0.0169728
hsa-miR-154	-2.60365	0.0104024	0.0658465	-0.837224	0.405903	0.310201	-0.198654	0.842994	0.807536	-1.11417	0.268054	0.290486	-3.49743	0.000605268	0.000870984
hsa-miR-155	-2.44482	0.0159569	0.0814981	-2.72816	0.00836081	0.0189238	-1.9937	0.0492211	0.14103	-1.14826	0.253842	0.28494	-4.56032	1.02e-05	1.49e-05
hsa-miR-15a	0.679509	0.498098	1	-3.24489	0.00228526	0.0067	-0.231465	0.817473	0.796373	-0.759901	0.449213	0.381023	-0.66162	0.509488	0.33112
hsa-miR-15b	-2.1541	0.0332714	0.111751	-2.64892	0.0107578	0.0216457	-0.0790826	0.93713	0.839807	-1.13598	0.258884	0.283841	-3.07129	0.00251864	0.00301111
hsa-miR-16	-0.120154	0.904588	0.681695	-0.586481	0.560011	0.387658	0.487117	0.627466	1	-2.29967	0.0238706	0.0568867	-0.969793	0.333819	0.22513
hsa-miR-17	-2.60507	0.0103173	0.0671976	-3.45024	0.00117095	0.00418158	-1.59623	0.113845	0.25149	-1.6091	0.110957	0.163405	-2.68267	0.00819704	0.00881636
hsa-miR-181a	-0.348641	0.727957	0.590385	-1.72496	0.0902315	0.0998284	1.22503	0.223732	0.622451	-0.712709	0.477774	0.389887	-0.71189	0.477589	0.312857
hsa-miR-181b	-2.33979	0.0214067	0.0963729	-1.23922	0.222458	0.199267	-1.64863	0.102477	0.235548	NA	NA	NA	-4.37637	2.64e-05	3.33e-05
hsa-miR-181c	-2.98012	0.0034898	0.03865	-3.50556	0.00104526	0.00380139	-3.73556	0.000339296	0.0052	-2.14311	0.0346591	0.0749121	-6.36617	3.33e-09	0
hsa-miR-181d	-2.48251	0.0146161	0.0800633	-1.99626	0.0513192	0.0659123	-2.86494	0.00514626	0.0273893	-0.227224	0.82075	0.541954	-5.48846	1.58e-07	0
hsa-miR-182	0.0183703	0.985375	1	-3.15041	0.00278476	0.00794479	-1.57288	0.119197	0.253781	-1.62207	0.108287	0.161973	-4.4077	2.02e-05	3.13e-05
hsa-miR-1825	-0.0890999	0.929155	0.693228	-3.68098	0.000655615	0.00286316	-2.23291	0.0285694	0.0889085	-2.82289	0.00586066	0.0214675	-5.07152	1.26e-06	2.86e-06
hsa-miR-1826	0.250082	0.802999	1	0.295066	0.769209	1	2.65493	0.00941031	0.0616023	1.52079	0.131713	1	0.991223	0.323148	1
hsa-miR-1827	0.201969	0.840282	1	-5.48624	2.13e-06	2e-05	-6.19988	1.97e-08	0	-4.44864	2.51e-05	0.00036875	-7.95495	6.81e-13	0
hsa-miR-183	-1.75123	0.0825792	0.178859	-2.54614	0.0137971	0.0256857	-1.72737	0.0876354	0.204376	-1.63817	0.104696	0.15782	-3.80026	0.000212802	0.00031118
hsa-miR-184	-0.785184	0.434036	0.4222	-2.34259	0.0241734	0.0375773	1.34125	0.183025	0.54538	NA	NA	NA	0.760874	0.447984	1
hsa-miR-185	0.28419	0.776809	1	-2.19047	0.0334368	0.0498969	-0.884535	0.378947	0.527563	-4.09346	9.44e-05	0.00104762	-2.26929	0.0248254	0.0236881
hsa-miR-186	-1.30876	0.193312	0.274575	-0.573809	0.568528	0.391669	0.353737	0.724392	1	-0.665764	0.507176	0.406588	-1.91633	0.0571479	0.0487782
hsa-miR-187	3.15887	0.00197644	0.0737364	-2.45916	0.0180255	0.0301165	-0.250032	0.803153	0.792983	-0.519139	0.604874	0.443621	-2.0199	0.0456429	0.0398988
hsa-miR-188-3p	-1.92349	0.0570837	0.149878	-3.78932	0.000443431	0.00218868	-1.84468	0.0683288	0.172063	-4.60098	1.48e-05	0.000333333	-6.08138	1.09e-08	0
hsa-miR-188-5p	-2.11928	0.0361858	0.117039	-0.627334	0.533494	0.37078	-1.37689	0.172036	0.324523	-1.13858	0.257741	0.284885	-3.25686	0.00138671	0.00175357
hsa-miR-18a	-2.21722	0.0286711	0.101903	-4.65631	2.68e-05	0.000223077	-3.80683	0.000252236	0.00476471	-3.0206	0.00328673	0.0144567	-4.70154	6.38e-06	8.99e-06
hsa-miR-190	-1.10805	0.270067	0.324533	-2.81639	0.00682523	0.0155752	-1.26075	0.21062	0.363549	-0.427894	0.66971	0.474582	-4.10276	6.53e-05	9.17e-05
hsa-miR-190b	-0.762356	0.447584	0.428244	-2.40455	0.0195707	0.0337286	-0.344191	0.731497	0.758443	0.370905	0.711555	1	-2.4131	0.0169662	0.016891
hsa-miR-191	-4.82443	5.15e-06	0.0007	-0.801726	0.427189	0.321444	-3.91069	0.000201918	0.003675	-1.26214	0.210037	0.253271	-6.56682	1.2e-09	0
hsa-miR-192	-0.82545	0.410715	0.410227	-1.0939	0.279008	0.235783	0.919504	0.360474	0.850471	-0.920961	0.359422	0.346332	-1.40924	0.160981	0.117081
hsa-miR-193a-5p	1.76292	0.0803224	0.545859	-1.00415	0.320118	0.264926	2.11577	0.036932	0.161865	0.888155	0.376723	1	2.03256	0.0436821	0.346018
hsa-miR-193b	-1.9928	0.0486163	0.13968	-2.51589	0.0154533	0.0273891	-3.52579	0.000656377	0.00718929	-1.01254	0.314166	0.325029	-6.95227	1.33e-10	0
hsa-miR-194	-1.67676	0.096268	0.19557	-1.4464	0.155276	0.147303	0.338512	0.735782	1	-1.00334	0.318255	0.328404	-3.24381	0.00150326	0.0018146
hsa-miR-195	-2.67994	0.00868981	0.0606395	-5.24816	4.9e-06	8.75e-05	-5.3004	8.98e-07	2.86e-05	-3.4633	0.000810978	0.00502667	-6.6464	7.87e-10	0
hsa-miR-196a	-1.18311	0.239403	0.304689	-2.07639	0.0435228	0.0588061	-1.47002	0.145414	0.295066	-1.41926	0.1591	0.212475	-3.65754	0.000352909	0.000501685
hsa-miR-196b	NA	NA	NA	3.31013	0.00181462	0.0400462	NA	NA	NA	NA	NA	NA	NA	NA	NA
hsa-miR-197	1.07972	0.282595	0.925762	-0.00489862	0.996113	0.60699	0.487576	0.627043	1	-0.913051	0.363533	0.346622	-2.47372	0.0144983	0.0148127
hsa-miR-198	1.57978	0.116964	0.567213	-2.31064	0.0257613	0.0397528	3.29435	0.00146337	0.0140517	-2.26071	0.0261352	0.0615885	1.34775	0.180241	0.813765
hsa-miR-199a-3p	-1.91352	0.0579969	0.15038	-2.52203	0.0149582	0.0271361	-1.57487	0.118807	0.256474	-1.15364	0.251614	0.283623	-5.07688	1.03e-06	2.9e-06
hsa-miR-199a-5p	-0.49711	0.620111	0.531601	2.58644	0.0129728	0.224789	0.964275	0.337599	0.830078	0.0815609	0.935169	1	0.823323	0.411746	1
hsa-miR-199b-5p	4.18597	6.05e-05	0.0156	5.25111	4.09e-06	0.000133333	3.85303	0.00023015	0.00543077	1.76801	0.0802888	1	3.89073	0.000158495	0.00558
hsa-miR-19a	-3.25931	0.00144881	0.0237421	-5.40587	2.07e-06	6.67e-05	-3.42019	0.00092913	0.0088875	-3.55891	0.000595336	0.00378571	-5.17592	8.08e-07	0
hsa-miR-19b	-0.0709534	0.943561	0.700453	1.25973	0.214446	1	3.56428	0.000637217	0.00757391	NA	NA	NA	3.39571	0.000897665	0.0151474
hsa-miR-200a	-3.762	0.000284081	0.01027	-3.96818	0.000221353	0.00148864	-0.840269	0.403052	0.552905	-0.288741	0.77342	0.52222	-3.94528	0.000132554	0.000186395
hsa-miR-200b	-0.955547	0.341351	0.368575	-0.692947	0.491576	0.35142	0.701785	0.484782	0.946629	0.319148	0.750321	1	-1.12229	0.26357	0.181895
hsa-miR-202	-0.644179	0.520688	0.474876	0.202264	0.84056	1	0.287355	0.774621	1	0.906417	0.367038	1	-1.6411	0.103151	0.0789816
hsa-miR-203	-1.03328	0.303645	0.346651	-0.24393	0.808275	0.512151	1.40734	0.162819	0.510896	-0.3619	0.718237	0.497252	-1.64486	0.101883	0.0785953
hsa-miR-204	-1.05129	0.295435	0.341019	-1.75917	0.083888	0.0951004	-0.776747	0.439417	0.578045	-2.74766	0.00721148	0.0247302	-5.23943	5.78e-07	0
hsa-miR-205	-1.4598	0.147318	0.229734	0.0485305	0.961467	1	-0.189552	0.850094	0.806298	-0.76205	0.447918	0.381091	-2.90537	0.00420903	0.00487451
hsa-miR-206	-2.03189	0.0449105	0.134468	-4.88635	1.58e-05	0.000153333	-4.94167	3.52e-06	0.000177778	-5.00231	2.59e-06	0.0001	-4.63361	7.95e-06	1.06e-05
hsa-miR-208a	-2.54737	0.0124184	0.0732489	1.91145	0.0623849	0.593233	0.845008	0.400742	0.908834	-1.43862	0.153549	0.206051	-1.91394	0.0575975	0.0489181
hsa-miR-208b	0.423897	0.672434	1	-0.709679	0.481527	0.348064	-0.908257	0.366225	0.520312	0.216682	0.828924	1	-0.277297	0.781931	0.485661
hsa-miR-20a	-1.51215	0.133503	0.224047	-0.323207	0.748008	0.482417	0.532484	0.595745	0.991784	0.715654	0.476009	1	-0.0281004	0.977621	0.595557
hsa-miR-21	-1.67131	0.0973407	0.194954	-2.09829	0.0404992	0.0567329	-1.3838	0.169787	0.324766	-1.04337	0.299453	0.313484	-4.12915	5.87e-05	8.46e-05
hsa-miR-210	0.572728	0.568032	1	4.31399	9.4e-05	0.00418	3.30349	0.00151127	0.0141357	NA	NA	NA	6.15181	8.41e-09	0
hsa-miR-211	-0.979916	0.329468	0.359197	-2.30479	0.0261288	0.0401099	-1.58159	0.117676	0.256939	-3.23104	0.0017353	0.0093566	-3.12153	0.00224328	0.00262067
hsa-miR-212	-0.844761	0.400142	0.404704	-1.60136	0.116346	0.118658	-1.48729	0.140915	0.289696	-0.958456	0.340278	0.336019	-3.65272	0.000363208	0.000505028
hsa-miR-214	-1.39156	0.166782	0.252673	-2.82362	0.00728712	0.015375	-5.34706	9.32e-07	3.33e-05	-3.41491	0.000952813	0.00558125	-6.00574	1.67e-08	0
hsa-miR-216a	-1.5308	0.128462	0.221147	-1.44764	0.153482	0.147437	0.051864	0.958774	1	-0.804165	0.423309	0.368183	-3.48728	0.000627825	0.00089641
hsa-miR-216b	0.429766	0.668149	1	-1.10043	0.276869	0.234639	0.854447	0.395335	0.904044	-0.915306	0.362351	0.346742	-3.15029	0.00194806	0.00244546
hsa-miR-217	-1.79958	0.0744536	0.177798	-0.948809	0.347515	0.280164	-0.620465	0.536513	0.64665	-0.27151	0.786591	0.527219	-3.25838	0.0013739	0.00175202
hsa-miR-218	-2.35289	0.0204042	0.0946879	-2.92435	0.00503401	0.0125139	-0.793037	0.429912	0.578692	0.959223	0.340058	1	-3.66108	0.000347349	0.0005
hsa-miR-219-1-3p	1.53507	0.127993	0.597857	-0.484854	0.629965	0.429622	-0.585742	0.559652	0.657943	0.429379	0.668656	1	-2.57499	0.0110402	0.0114573
hsa-miR-219-2-3p	-2.32945	0.0216341	0.0955934	-2.65908	0.0105191	0.0215401	-2.71214	0.00798864	0.0356227	-2.76099	0.0069176	0.0244048	-6.11166	6.01e-09	0
hsa-miR-219-5p	0.833657	0.406492	1	-3.67663	0.00059405	0.00286379	-0.818617	0.415149	0.56417	-0.937934	0.35078	0.341403	-1.75226	0.0815396	0.0650815
hsa-miR-22	-1.16531	0.24617	0.311064	-3.67594	0.000531788	0.00281864	-1.35253	0.179488	0.332497	-2.06587	0.0416273	0.0832908	-4.65168	7.4e-06	1.1e-05
hsa-miR-220a	-4.86378	3.94e-06	0.0015	-2.85084	0.00677998	0.0144984	-0.282254	0.778649	0.776451	-2.51524	0.0136118	0.0393614	-5.20406	7.51e-07	0
hsa-miR-220b	0.754524	0.452089	1	-2.14763	0.0376743	0.0527975	-1.88751	0.0625191	0.162371	-3.8975	0.000186431	0.00159286	-5.69626	8.25e-08	0
hsa-miR-220c	1.53459	0.127414	0.589044	-1.6984	0.0962316	0.104722	-2.6042	0.0106816	0.0418987	-1.06145	0.291183	0.309512	-3.91714	0.000145383	0.000210738
hsa-miR-221	-1.97689	0.0503164	0.142021	-2.17162	0.0339762	0.0506263	-0.729891	0.467285	0.593174	-2.05918	0.042222	0.084021	-2.42147	0.0166038	0.0167441
hsa-miR-222	-1.07396	0.285065	0.337088	0.88526	0.380666	1	2.31498	0.0228449	0.119948	0.617775	0.538224	1	1.32366	0.187881	0.835965
hsa-miR-223	-0.783776	0.434682	0.421598	-4.40641	5.3e-05	0.000460606	-0.971342	0.333912	0.494323	-0.68225	0.4968	0.401675	-2.79139	0.00584772	0.00653222
hsa-miR-224	-1.47259	0.143421	0.230634	-1.68707	0.0975851	0.106495	-1.24722	0.215521	0.367501	-1.0605	0.291621	0.308785	-3.49549	0.000629622	0.000875258
hsa-miR-23a	-2.20378	0.0296108	0.102632	-0.456264	0.650104	0.439421	0.980175	0.329717	0.817661	0.592016	0.555285	1	-2.24328	0.0262493	0.0249634
hsa-miR-23b	-2.38397	0.0187654	0.0904554	-3.08266	0.00328694	0.00876476	-1.40889	0.162256	0.318675	-1.4179	0.159501	0.211975	-5.32747	2.95e-07	0
hsa-miR-24	-0.873284	0.384682	0.393976	-3.94196	0.000291897	0.00157333	-3.75531	0.000343963	0.00545	-2.59086	0.0114814	0.0336402	-3.38032	0.000977664	0.00124
hsa-miR-25	-0.153104	0.87861	0.665414	0.963246	0.340019	1	0.841125	0.402377	0.906757	-2.39942	0.0183757	0.0481351	0.0118646	0.99055	1
hsa-miR-26a	-1.33143	0.185428	0.267707	-2.48424	0.0163715	0.0291667	0.139501	0.889396	1	-0.00137968	0.998902	0.618764	-3.16173	0.00186863	0.00236943
hsa-miR-26b	-2.5626	0.0116889	0.0718341	1.48759	0.144046	1	-0.450994	0.653275	0.712553	-0.489895	0.625356	0.453742	-4.64477	6.99e-06	1.08e-05
hsa-miR-27a	-2.61348	0.0101065	0.0672976	-1.65946	0.102832	0.108659	-0.746951	0.457191	0.587874	-1.2491	0.214699	0.253381	-1.98319	0.0491769	0.0426257
hsa-miR-27b	4.09074	7.75e-05	0.0149667	3.4103	0.0014619	0.0354364	0.311168	0.756447	1	0.123528	0.901958	1	1.37334	0.17205	0.815415
hsa-miR-28-3p	-1.63573	0.10468	0.201281	-1.0553	0.296604	0.247704	0.991935	0.324004	0.810089	-1.39479	0.166336	0.213787	-1.45769	0.146883	0.108706
hsa-miR-28-5p	0.0119646	0.990475	1	-0.66422	0.51016	0.359232	-1.39939	0.165431	0.317967	-3.04014	0.0031177	0.0140092	-1.76015	0.0806883	0.0641911
hsa-miR-296-3p	-0.544623	0.587179	0.513861	-2.01509	0.0498341	0.0642969	-2.20655	0.030734	0.0928479	-2.69823	0.00826246	0.0273674	-5.07897	1.2e-06	2.94e-06
hsa-miR-296-5p	1.60567	0.111063	0.557954	-0.86204	0.392826	0.303537	-0.109472	0.913091	0.831	0.416483	0.677999	1	2.53603	0.0121533	0.118016
hsa-miR-297	0.67996	0.498079	1	-0.825788	0.412922	0.314265	2.15141	0.0342144	0.156019	0.631403	0.529307	1	-0.42395	0.672146	0.422419
hsa-miR-298	-2.27853	0.024537	0.100527	-4.24165	9.85e-05	0.000625641	-1.52959	0.129682	0.273564	-1.89417	0.0614401	0.110139	-6.20287	5.52e-09	0
hsa-miR-299-3p	0.365164	0.715633	1	-2.07028	0.0441913	0.0590698	0.0201888	0.983936	1	-1.98837	0.049661	0.0938953	-1.6933	0.0926777	0.0727601
hsa-miR-299-5p	-0.454401	0.650502	0.545032	-0.179501	0.858303	0.537815	0.359218	0.720267	1	-0.0866306	0.931151	0.588952	-1.25792	0.210206	0.149054
hsa-miR-29a	1.99774	0.0479127	0.440452	1.88831	0.0650708	0.604403	3.10971	0.00247954	0.02115	2.77843	0.00659111	0.5616	2.70509	0.00767228	0.0825966
hsa-miR-29b	-0.777999	0.438203	0.423508	-0.695466	0.490694	0.351115	1.57147	0.119974	0.415428	-1.14465	0.255266	0.284346	-0.0310037	0.97532	0.595397
hsa-miR-300	-1.5023	0.135685	0.225695	-0.862045	0.392898	0.304301	0.0739481	0.941212	1	-0.06995	0.944382	0.594635	-2.28122	0.0240149	0.0231456
hsa-miR-301a	-0.89344	0.373488	0.386679	-0.108574	0.914027	0.563082	1.03112	0.305075	0.783208	-0.682462	0.496777	0.402737	-1.1912	0.235626	0.165142
hsa-miR-301b	NA	NA	NA	-4.29476	0.000102093	0.000591667	NA	NA	NA	NA	NA	NA	NA	NA	NA
hsa-miR-302a	-1.43565	0.153795	0.236536	1.50413	0.139913	1	1.74459	0.0845566	0.299931	0.467039	0.641567	1	1.72485	0.0867805	0.514214
hsa-miR-302e	1.12914	0.261468	0.907568	-3.10035	0.00333048	0.00867723	-0.219063	0.827139	0.80296	-0.612401	0.541832	0.417424	-1.81765	0.0715182	0.0580504
hsa-miR-302f	-0.982447	0.328075	0.359184	-0.78163	0.437856	0.32785	0.504426	0.615226	1	-1.4445	0.151893	0.204882	-1.46221	0.145707	0.108329
hsa-miR-30a	-0.731313	0.46619	0.437731	1.28176	0.205754	1	1.42836	0.157227	0.508294	-0.974744	0.332193	0.335203	1.55705	0.121857	0.653147
hsa-miR-30b	-1.92622	0.0565292	0.150344	0.725683	0.47166	1	-0.341235	0.733676	0.758006	-1.16621	0.246464	0.279026	-1.24094	0.21654	0.153026
hsa-miR-30c	NA	NA	NA	-1.15405	0.255376	0.21908	NA	NA	NA	NA	NA	NA	NA	NA	NA
hsa-miR-30e	-2.33045	0.021425	0.0969533	-2.63977	0.0107976	0.0217126	-2.70176	0.00834605	0.0355956	-1.47057	0.144778	0.200109	-7.43899	5.65e-12	0
hsa-miR-31	-0.249849	0.80318	0.627602	0.396566	0.69338	1	2.63247	0.0100648	0.0640477	0.566048	0.573032	1	-0.980564	0.32874	0.222581
hsa-miR-32	-1.5877	0.115113	0.207675	-0.762797	0.448925	0.334438	0.702787	0.484158	0.95189	-1.062	0.290976	0.310456	-2.23644	0.0268739	0.0252269
hsa-miR-320a	-1.48767	0.139377	0.227953	-0.838369	0.40563	0.310491	-0.553983	0.581062	0.672176	-0.64157	0.522697	0.411826	-3.80814	0.000198878	0.000305
hsa-miR-320b	0.53575	0.593308	1	1.29996	0.199947	1	-0.549925	0.583739	0.67269	-1.20286	0.232025	0.269277	-1.15033	0.251967	0.17477
hsa-miR-320c	NA	NA	NA	-1.67821	0.0994506	0.106451	NA	NA	NA	NA	NA	NA	NA	NA	NA
hsa-miR-323-3p	-1.60416	0.111379	0.207535	-1.01875	0.312728	0.260554	-0.4962	0.621003	0.706847	-1.03616	0.302763	0.315888	-3.14653	0.00197993	0.00245451
hsa-miR-323-5p	1.72523	0.087155	0.541171	-1.77675	0.0827733	0.0934431	-0.195015	0.845898	0.804916	2.09751	0.0386065	1	-0.911516	0.363753	0.242807
hsa-miR-324-3p	-0.746714	0.456777	0.433068	-2.47819	0.0175082	0.0294275	-2.91463	0.00456021	0.0251679	-3.23593	0.00170082	0.00938654	-4.15658	5.63e-05	7.73e-05
hsa-miR-324-5p	1.66037	0.0995897	0.568958	-1.73982	0.0891483	0.0971878	2.89028	0.00506367	0.0371189	0.144498	0.885449	1	2.75594	0.00689038	0.0796615
hsa-miR-325	-0.111636	0.911328	0.685102	1.05106	0.298659	1	0.940033	0.349756	0.8388	0.297927	0.766409	1	-1.77723	0.0773778	0.0622352
hsa-miR-326	0.864841	0.388817	1	0.499783	0.619259	1	-2.71187	0.00828392	0.0351149	-3.54365	0.000618929	0.00396279	-4.73032	5.58e-06	9.3e-06
hsa-miR-328	2.60105	0.0104767	0.181032	5.59299	1.15e-06	0	7.51799	7.16e-11	0	2.47632	0.0153245	0.663167	8.51187	2.43e-14	0
hsa-miR-329	-1.48974	0.139127	0.228415	0.741967	0.461536	1	3.84778	0.000235151	0.00476	-0.855242	0.394673	0.355385	0.617564	0.537878	1
hsa-miR-330-3p	-1.33392	0.184885	0.267886	-1.7816	0.0808964	0.0928749	0.495949	0.621224	1	-0.336444	0.737291	0.50658	-2.87285	0.00465231	0.00528885
hsa-miR-330-5p	0.527524	0.598914	1	-1.18581	0.242246	0.209803	0.723169	0.471562	0.95937	-1.06603	0.289233	0.310925	1.40179	0.163318	0.787108
hsa-miR-331-3p	1.12945	0.26124	0.918048	-1.69767	0.0961479	0.104505	2.30201	0.0237092	0.121689	-0.572806	0.568146	0.42821	2.85868	0.0048802	0.061704
hsa-miR-331-5p	-0.656892	0.512671	0.471708	-3.6232	0.000615022	0.00300781	-1.5813	0.117226	0.25519	0.567055	0.572054	1	-3.97485	0.000105621	0.000158333
hsa-miR-335	-2.31263	0.0224347	0.0965889	1.00805	0.317602	1	0.585785	0.559595	0.993658	-1.8001	0.0750636	0.129591	-2.96681	0.00349366	0.00411
hsa-miR-337-3p	-1.68922	0.0937799	0.194749	-0.814474	0.419236	0.316743	-0.48732	0.627204	0.705576	-1.65783	0.100698	0.154255	-3.15398	0.00190972	0.00242956
hsa-miR-337-5p	-1.14095	0.2561	0.316941	2.54166	0.0145997	0.216438	1.54679	0.125855	0.42535	NA	NA	NA	2.04216	0.0430918	0.347705
hsa-miR-338-3p	-1.08592	0.280187	0.332134	-2.95744	0.00482976	0.0117116	-1.0554	0.294169	0.459272	-0.350086	0.727056	0.500865	-4.5549	1.14e-05	1.57e-05
hsa-miR-338-5p	-1.75239	0.082412	0.179813	-0.704684	0.484357	0.348635	-0.172696	0.86326	0.813458	0.246916	0.805506	1	-1.98228	0.049347	0.0425921
hsa-miR-339-3p	NA	NA	NA	-1.47045	0.149719	0.142556	NA	NA	NA	NA	NA	NA	NA	NA	NA
hsa-miR-339-5p	1.51879	0.131746	0.597338	-0.847415	0.401317	0.307424	-1.33299	0.185888	0.337632	-4.13177	8.01e-05	0.000978947	-3.75339	0.000250867	0.000357988
hsa-miR-33a	-1.2982	0.19674	0.278441	-0.92843	0.357566	0.287862	1.344	0.182551	0.548468	0.27735	0.782121	1	-1.42514	0.156085	0.114302
hsa-miR-340	-1.4263	0.156446	0.239403	-0.148867	0.882221	0.54813	0.762127	0.447991	0.951482	0.35701	0.721876	1	-1.51483	0.131708	0.0993673
hsa-miR-342-3p	-3.28337	0.00141023	0.0234556	-0.675633	0.502548	0.354971	1.2876	0.201962	0.575775	-1.2067	0.230549	0.26873	-1.93605	0.0549678	0.0470313
hsa-miR-342-5p	0.221237	0.825308	1	-3.14054	0.00316338	0.00808454	-2.80567	0.00623829	0.0307576	-2.92042	0.00445161	0.0186086	-3.85015	0.000182854	0.000267974
hsa-miR-345	1.96507	0.0520098	0.434372	-1.6825	0.0998818	0.1063	0.760655	0.449067	0.946427	-0.283744	0.777262	0.523489	-2.1048	0.0369967	0.0334122
hsa-miR-346	2.3645	0.019815	0.221154	-1.37983	0.175568	0.163766	3.82654	0.000260639	0.0047625	-2.16439	0.03297	0.0729899	-2.19106	0.0302625	0.0276062
hsa-miR-34a	0.999619	0.319743	0.990676	-2.00078	0.0512719	0.0655093	0.560526	0.576784	0.993788	-3.07045	0.00282263	0.0129594	1.82337	0.0705453	0.444747
hsa-miR-34b	-2.00199	0.0475158	0.138114	-0.353476	0.725244	0.474959	-0.930579	0.35456	0.514011	-1.27667	0.204839	0.250324	-4.85223	2.63e-06	4.88e-06
hsa-miR-34c-3p	-3.19067	0.00182552	0.027535	-3.53837	0.00084153	0.00353429	-3.31575	0.00130961	0.0105541	-2.62218	0.010227	0.0315547	-6.23636	4.37e-09	0
hsa-miR-34c-5p	-2.08815	0.0393339	0.12321	-4.61055	2.92e-05	0.000246429	0.148972	0.881904	1	0.503059	0.616088	1	-2.62775	0.00959499	0.0100491
hsa-miR-361-3p	1.68822	0.0940198	0.55984	-1.98312	0.0543509	0.0672922	0.655464	0.513879	0.953014	-2.83154	0.00571977	0.0214936	0.904166	0.367414	1
hsa-miR-361-5p	-2.80948	0.00578712	0.0488576	-2.61465	0.0117255	0.0223764	-1.42599	0.157147	0.311123	-2.3222	0.0224128	0.0557224	-5.95131	1.76e-08	0
hsa-miR-362-3p	-0.246239	0.805925	0.628117	-3.26673	0.00185566	0.00652381	-1.17436	0.243199	0.400386	0.666954	0.506436	1	-1.97075	0.0506633	0.0435924
hsa-miR-362-5p	-0.751886	0.453956	0.432894	-1.60491	0.113598	0.118233	0.395142	0.693805	1	0.350427	0.726803	1	-2.21599	0.0283547	0.0262918
hsa-miR-363	-1.82971	0.0700243	0.17199	-1.79119	0.0808473	0.092077	0.647434	0.519177	0.950399	-0.43069	0.667687	0.47436	0.102036	0.918873	1
hsa-miR-365	1.73614	0.0850121	0.552167	-0.962491	0.340068	0.276725	1.38814	0.168448	0.523251	1.82821	0.0710515	1	-0.12336	0.901989	0.555296
hsa-miR-367	-0.866676	0.387835	0.396356	-4.52563	4.05e-05	0.000346667	-1.02731	0.307034	0.464348	0.178916	0.858398	1	-4.23227	3.89e-05	5.58e-05
hsa-miR-369-3p	-1.68329	0.0950178	0.194299	-2.19873	0.0323739	0.0491586	-0.408038	0.684319	0.732796	-0.653521	0.514999	0.410483	-3.47776	0.00064871	0.00092602
hsa-miR-370	0.48553	0.628336	1	-0.341922	0.734017	0.476472	0.0268211	0.97866	1	-3.84331	0.000220568	0.00178667	0.146143	0.884023	1
hsa-miR-371-3p	-0.361876	0.718105	0.585622	-0.688366	0.495276	0.351821	NA	NA	NA	NA	NA	NA	NA	NA	NA
hsa-miR-371-5p	-3.13078	0.00217118	0.0310476	-1.25349	0.215312	0.195674	-1.57296	0.119713	0.25558	-0.851825	0.396458	0.353605	-3.84107	0.000175699	0.000272258
hsa-miR-372	-1.01853	0.310637	0.347749	-3.84977	0.000342805	0.00196875	-1.74736	0.0841032	0.199406	-1.59285	0.114695	0.164346	-4.14074	5.97e-05	8.14e-05
hsa-miR-373	0.897993	0.371117	1	4.03689	0.000223961	0.0066875	3.85206	0.000244781	0.00507143	NA	NA	NA	0.753513	0.452474	1
hsa-miR-374a	-1.02967	0.30533	0.345893	-1.19343	0.238024	0.210173	0.533812	0.594878	1	0.112522	0.910651	1	-2.03376	0.0437313	0.0388623
hsa-miR-374b	-0.976684	0.330744	0.359585	-1.75787	0.0850851	0.0946423	0.000969228	0.999229	1	0.92474	0.357526	1	-1.73924	0.0839298	0.0667121
hsa-miR-375	0.279637	0.780228	1	-1.30232	0.198766	0.183852	0.181372	0.856593	1	-2.05759	0.0423834	0.0837569	-2.2299	0.0271556	0.0254748
hsa-miR-376a	-1.35912	0.176624	0.261264	-3.11835	0.00286779	0.008378	-0.955008	0.341998	0.503718	-2.82714	0.00574593	0.0214899	-4.22617	4.13e-05	5.87e-05
hsa-miR-376b	NA	NA	NA	2.22567	0.031165	0.363033	NA	NA	NA	NA	NA	NA	NA	NA	NA
hsa-miR-376c	-0.360861	0.718842	0.584591	-1.55058	0.127162	0.127688	-0.0327948	0.973911	0.859508	-0.878301	0.382006	0.356799	-3.13369	0.00209063	0.00253404
hsa-miR-377	-2.84975	0.00514354	0.0481433	-1.95915	0.0556991	0.0701519	-1.16777	0.245969	0.402432	-0.976486	0.331306	0.335571	-4.21841	4.17e-05	6.07e-05
hsa-miR-378	-1.19985	0.23287	0.30428	-2.05724	0.0459845	0.0605875	0.798427	0.426934	0.933116	-1.77583	0.0791493	0.133084	-1.98686	0.0491415	0.0423927
hsa-miR-379	3.53181	0.000616555	0.0408857	2.59888	0.0127111	0.230671	4.97256	3.87e-06	0.000171429	4.06009	0.000101832	0.018	5.05806	1.25e-06	0.000114286
hsa-miR-380	-1.63369	0.105045	0.200686	-1.61588	0.11229	0.116113	-0.864028	0.389944	0.537626	-0.56153	0.575791	0.431548	-3.94611	0.00011507	0.000186986
hsa-miR-381	-0.256799	0.797806	0.625005	-1.69885	0.0956519	0.105004	0.155752	0.876578	1	0.0992548	0.921148	1	-1.056	0.292671	0.199433
hsa-miR-382	0.845404	0.399582	1	-0.261441	0.794881	0.504805	1.08565	0.2808	0.725286	1.65038	0.102218	1	-1.34855	0.179492	0.129202
hsa-miR-383	-0.0253817	0.979799	0.718353	-4.69972	2.4e-05	0.000231818	-0.766681	0.445262	0.578044	-2.46322	0.0156492	0.0433295	-3.37827	0.000940321	0.00124272
hsa-miR-384	-2.25481	0.0260974	0.0977486	-1.21177	0.231574	0.206858	-2.59508	0.0110538	0.0418282	-1.25336	0.213153	0.25264	-5.29815	3.37e-07	0
hsa-miR-409-3p	-0.98651	0.326082	0.361123	-0.515179	0.608541	0.417204	0.684475	0.495599	0.942703	1.04223	0.299952	1	-2.81299	0.00552864	0.00620637
hsa-miR-409-5p	0.197281	0.84394	1	1.96689	0.0555597	0.544497	3.67039	0.000418868	0.00629	-0.311115	0.756406	0.514625	1.75113	0.0822024	0.496904
hsa-miR-410	-1.06027	0.291203	0.338883	-0.870575	0.387898	0.306098	0.214039	0.831006	1	-0.963631	0.337677	0.335889	-2.62656	0.00945905	0.0100482
hsa-miR-411	-1.02207	0.308755	0.34862	-2.45953	0.0169908	0.0302718	-2.01342	0.047114	0.136179	-1.9509	0.0544078	0.100042	-4.43547	1.88e-05	2.45e-05
hsa-miR-412	-0.0846368	0.932732	0.694107	-1.77447	0.0822081	0.0931664	-1.96788	0.052436	0.14379	-2.43414	0.0169179	0.0449046	-5.80815	4.23e-08	0
hsa-miR-421	-0.921457	0.358673	0.377813	-0.211117	0.83368	0.526888	1.31831	0.190846	0.556404	1.38957	0.167922	1	-0.601111	0.548648	0.355013
hsa-miR-422a	NA	NA	NA	-3.80368	0.00044015	0.00217451	NA	NA	NA	NA	NA	NA	NA	NA	NA
hsa-miR-423-3p	NA	NA	NA	-3.09808	0.00329967	0.00863725	NA	NA	NA	NA	NA	NA	NA	NA	NA
hsa-miR-423-5p	0.739481	0.461008	1	-1.59817	0.117211	0.119018	0.172982	0.863104	1	-0.583972	0.560625	0.42606	2.66877	0.0083401	0.0880133
hsa-miR-424	-0.0568922	0.954761	0.701539	-3.67504	0.000609722	0.00277833	-2.08534	0.040095	0.120055	-0.873571	0.384598	0.355586	-3.67499	0.0003334	0.000477841
hsa-miR-425	0.261094	0.794502	1	-1.46288	0.149845	0.144189	0.687916	0.49341	0.94469	1.08307	0.281523	1	-1.8805	0.0617505	0.0517428
hsa-miR-429	-2.82531	0.00552022	0.0483375	0.454627	0.651496	1	0.405823	0.685854	1	-1.33095	0.186393	0.234091	-2.19516	0.0296418	0.0274196
hsa-miR-431	0.444146	0.657881	1	-2.61478	0.0120268	0.0225224	1.83002	0.070501	0.266991	-1.82812	0.0707412	0.125342	-1.82686	0.0697049	0.0570365
hsa-miR-432	4.63865	9.77e-06	0.0052	-1.20127	0.235106	0.20804	2.81942	0.00608348	0.0420125	0.731954	0.466006	1	-0.00554621	0.995583	0.60392
hsa-miR-433	-1.25074	0.213711	0.295289	-1.13298	0.262612	0.224093	-1.06704	0.288778	0.45357	-0.7163	0.475565	0.390389	-3.56522	0.000478353	0.0007
hsa-miR-448	-1.25469	0.212103	0.294661	-2.49093	0.0160424	0.028838	-1.28894	0.200745	0.355173	-0.47482	0.636013	0.460283	-3.83184	0.000191372	0.000279618
hsa-miR-449a	-3.69745	0.000356883	0.0100833	-5.23602	4.59e-06	7.78e-05	-4.27812	5.42e-05	0.00155385	-1.70571	0.0914144	0.145844	-6.84178	2.7e-10	0
hsa-miR-450a	2.25892	0.0257675	0.266783	2.20609	0.0327179	0.366339	3.61037	0.000517602	0.00725714	NA	NA	NA	1.66961	0.0970467	0.552796
hsa-miR-450b-3p	-0.815446	0.416671	0.411723	-3.309	0.00181752	0.00580843	-3.94443	0.000180221	0.00359333	-2.95035	0.00399858	0.0172768	-6.76453	4.36e-10	0
hsa-miR-450b-5p	-1.9762	0.0504217	0.140815	-2.03908	0.0465986	0.0622986	-0.289462	0.772917	0.773611	-0.268392	0.788989	0.526244	-3.30559	0.00117271	0.0015133
hsa-miR-451	-1.16261	0.247582	0.311088	-1.03839	0.304251	0.253576	-0.0542374	0.956876	0.852298	-1.18779	0.237897	0.272594	-1.42835	0.155758	0.113907
hsa-miR-452	-2.52251	0.0129664	0.0748979	-1.82244	0.0745191	0.0885888	0.0312951	0.975108	1	-1.58705	0.115828	0.165339	-3.61758	0.000403207	0.000582222
hsa-miR-453	-0.610067	0.543162	0.489454	-3.12823	0.00297364	0.0082303	-2.41228	0.0179846	0.0641205	-2.64686	0.00955467	0.0305326	-5.73679	5.73e-08	0
hsa-miR-454	-1.7738	0.0789811	0.174335	-3.20385	0.00250159	0.00717912	-1.81974	0.0718829	0.17701	-0.742357	0.459745	0.384103	-4.59953	9.28e-06	1.33e-05
hsa-miR-455-3p	-0.57774	0.564629	0.495345	-1.26872	0.210364	0.192431	-0.086267	0.931462	0.842454	-1.40115	0.16444	0.21435	-2.41472	0.0167124	0.0169261
hsa-miR-455-5p	-2.89111	0.00460275	0.0458714	-3.40502	0.00138984	0.00454625	-3.20187	0.00184939	0.0127955	-2.67246	0.00886321	0.0290667	-5.30827	3.97e-07	0
hsa-miR-483-3p	-4.84663	4.15e-06	0.00095	-2.928	0.00522828	0.0125167	-4.77158	6.69e-06	0.00032	-2.91041	0.00449832	0.0189127	-8.30149	6.03e-14	0
hsa-miR-483-5p	0.298353	0.766061	1	-1.64066	0.108514	0.112061	0.0228612	0.981822	1	NA	NA	NA	-0.825264	0.410783	0.270607
hsa-miR-484	-0.221301	0.82524	0.636473	-5.08967	5.38e-06	0.0001	-2.07149	0.0411596	0.121636	-1.95835	0.0533275	0.0991151	-0.68369	0.495456	0.322803
hsa-miR-485-3p	-1.9405	0.0546614	0.146967	-2.25649	0.0278641	0.0441632	-1.35902	0.177339	0.332865	0.876946	0.382728	1	-4.17137	4.87e-05	7.14e-05
hsa-miR-485-5p	0.525493	0.60027	1	-2.63164	0.0118448	0.0218566	-0.91317	0.363656	0.519256	-0.617976	0.538189	0.416918	-0.389291	0.697734	0.437331
hsa-miR-486-3p	1.19601	0.234051	0.844715	0.124905	0.901137	1	0.333075	0.73987	1	-1.66613	0.0991922	0.15263	1.49861	0.136143	0.692353
hsa-miR-486-5p	0.611133	0.542382	1	-0.515132	0.608807	0.416297	2.29979	0.0238642	0.120202	-1.2593	0.211043	0.25232	1.85009	0.0662551	0.428998
hsa-miR-487a	-2.26885	0.0251081	0.0984609	-1.21554	0.229748	0.206157	-2.4868	0.0146255	0.0539852	-1.30481	0.195133	0.242775	-4.71942	5.08e-06	9.2e-06
hsa-miR-487b	0.0741482	0.941023	1	-2.2659	0.028105	0.0436142	0.0938569	0.92542	1	NA	NA	NA	1.8998	0.0597643	0.421986
hsa-miR-488	-0.934953	0.351705	0.375892	-1.33199	0.188814	0.177261	0.671876	0.503615	0.951738	-1.1272	0.262505	0.286689	-2.59081	0.0104429	0.0110408
hsa-miR-489	-0.484255	0.629071	0.534692	-1.19231	0.237822	0.209353	0.615914	0.539506	0.982025	0.579306	0.563763	1	-1.84589	0.0668126	0.0551719
hsa-miR-490-3p	-1.12289	0.263963	0.322285	-1.82728	0.0743144	0.0880246	0.586009	0.55949	0.999519	-1.40691	0.162741	0.213122	-3.57747	0.000465411	0.000678571
hsa-miR-490-5p	-1.77982	0.0777921	0.173441	-0.91999	0.361311	0.290639	-0.170525	0.864966	0.812459	-0.187428	0.851735	0.554337	-1.67806	0.0954368	0.0742947
hsa-miR-491-3p	-1.06049	0.291173	0.340149	-0.282692	0.778393	0.496697	-0.782304	0.436365	0.579027	0.604898	0.546705	1	-2.67718	0.00818508	0.00891558
hsa-miR-491-5p	3.16239	0.00203215	0.08042	-2.17427	0.0354324	0.0508383	1.22225	0.224831	0.619382	-1.05066	0.296121	0.311176	2.89771	0.00435989	0.0599609
hsa-miR-492	1.68111	0.0956538	0.556763	-1.30105	0.199664	0.183704	3.28899	0.00155885	0.01384	0.791014	0.431035	1	1.61474	0.10904	0.605742
hsa-miR-493	-1.51502	0.133035	0.225437	-3.03679	0.00401208	0.0097271	-1.23436	0.220845	0.373298	-1.64808	0.102733	0.156464	-5.00365	1.52e-06	2.7e-06
hsa-miR-494	-0.993541	0.322518	0.358684	-0.651427	0.517662	0.363278	1.15421	0.251561	0.66184	-0.41519	0.678946	0.479818	-0.587967	0.557375	0.35982
hsa-miR-495	-1.48999	0.138964	0.229659	-0.343483	0.732635	0.477741	0.947843	0.345707	0.836262	0.288765	0.773392	1	-1.39111	0.166159	0.120621
hsa-miR-496	-2.00215	0.0474523	0.139545	-2.1802	0.033693	0.0506149	-0.353495	0.72454	0.75937	-2.80565	0.00609755	0.0222642	-4.47758	1.46e-05	2.19e-05
hsa-miR-497	-1.64038	0.10407	0.202129	-1.7958	0.0798964	0.0919047	-3.5403	0.000636707	0.00735769	-4.01916	0.000120065	0.0011625	-1.86797	0.0639966	0.0528874
hsa-miR-498	-2.27515	0.0246906	0.0983853	-1.87119	0.0668561	0.0827612	-0.32489	0.746051	0.762532	-0.049062	0.960974	0.602191	-2.99485	0.00316971	0.00377671
hsa-miR-499-3p	-1.65142	0.101494	0.19889	-1.32088	0.192746	0.179084	0.707266	0.481155	0.95944	-0.179753	0.857729	0.555599	-1.48571	0.139443	0.10421
hsa-miR-499-5p	-1.35364	0.178599	0.262468	0.772854	0.443126	1	0.934384	0.352654	0.83892	-0.750756	0.454656	0.383321	-1.51593	0.131439	0.0994212
hsa-miR-500	-2.51696	0.0131568	0.0744625	-1.20168	0.234605	0.208505	-1.34641	0.181559	0.331856	-0.912643	0.363745	0.345633	-4.10497	6.43e-05	9.09e-05
hsa-miR-501-3p	2.4893	0.0142258	0.20685	0.769752	0.445568	1	2.47741	0.0151666	0.0888063	1.08532	0.280552	1	0.155757	0.876445	1
hsa-miR-501-5p	-1.27805	0.203601	0.285693	-1.6782	0.0988302	0.106074	0.445718	0.656851	1	-0.14123	0.887987	0.570949	-2.42513	0.016401	0.0167129
hsa-miR-502-5p	-0.0693678	0.944838	0.69782	-4.37923	5.63e-05	0.000488235	-2.67348	0.00888996	0.0380275	-0.0203527	0.983805	0.612145	-3.0059	0.00311337	0.00367085
hsa-miR-503	-2.63351	0.00986346	0.0669744	-3.56588	0.000877259	0.00339552	-3.39549	0.00099412	0.00927273	-3.44009	0.000905587	0.0052	-3.54762	0.000540599	0.000736702
hsa-miR-504	3.10462	0.00237181	0.06234	1.1871	0.241818	1	2.92441	0.00440719	0.0346417	1.16046	0.248957	1	2.72987	0.0072502	0.0797464
hsa-miR-505	-2.12222	0.0362198	0.117631	-2.40332	0.0205798	0.0336331	0.395932	0.693097	1	-1.79425	0.0759825	0.130361	-2.83075	0.00524123	0.00593245
hsa-miR-506	-1.95266	0.0534294	0.144327	-1.52269	0.134792	0.132512	-2.77369	0.00676815	0.031481	-1.41155	0.161372	0.212421	-3.81264	0.000206603	0.000297484
hsa-miR-507	-2.62839	0.00967282	0.0661825	-2.4768	0.0167685	0.0291772	-1.35426	0.179089	0.333616	-0.726837	0.469158	0.388462	-4.00485	9.68e-05	0.000134752
hsa-miR-508-3p	0.713021	0.47735	1	-1.5889	0.117717	0.120374	-0.600328	0.549715	0.657161	-0.848257	0.398462	0.353103	-0.00981743	0.99218	0.603121
hsa-miR-508-5p	-0.324548	0.746104	0.59693	1.87758	0.0661493	0.600329	0.471157	0.638641	1	-0.63249	0.528612	0.412934	-0.453878	0.65058	0.412368
hsa-miR-509-3-5p	-2.5377	0.0124268	0.073513	-0.33994	0.735526	0.476423	0.958275	0.340723	0.83044	-0.198575	0.843026	0.549957	-1.30303	0.194588	0.138928
hsa-miR-509-3p	-2.19216	0.030419	0.104292	-3.18439	0.00256318	0.00748152	-2.13514	0.0354229	0.109136	-4.46016	2.35e-05	0.000386667	-4.90774	2.55e-06	5.06e-06
hsa-miR-509-5p	0.630118	0.529867	1	-0.688495	0.49471	0.352581	-1.21001	0.229535	0.379923	-4.61849	1.33e-05	0.000327273	-4.00402	9.82e-05	0.000134507
hsa-miR-510	-0.582174	0.561614	0.494184	-4.65801	2.64e-05	0.000232	-3.53906	0.000619601	0.0071037	-1.68566	0.0952192	0.150835	-7.38073	1.4e-11	0
hsa-miR-511	-0.400911	0.689274	0.566475	-2.63464	0.01111	0.0218382	-0.786937	0.433408	0.578094	-0.959432	0.339827	0.336749	-3.56482	0.000488556	0.000698387
hsa-miR-512-3p	0.641677	0.522284	1	-2.68718	0.00911209	0.0204836	-0.677871	0.499471	0.620265	-1.97983	0.0507063	0.0950556	-2.90352	0.00421679	0.0048642
hsa-miR-512-5p	-0.727988	0.468324	0.438264	0.18386	0.854941	1	-0.480522	0.632152	0.705492	-2.14586	0.0344499	0.0750214	-3.91425	0.000147615	0.000210667
hsa-miR-513a-3p	-2.32354	0.0218294	0.0953984	-2.1547	0.035357	0.052202	-1.26768	0.208325	0.36366	-0.866786	0.388244	0.35425	-4.45415	1.56e-05	2.22e-05
hsa-miR-513a-5p	-0.321463	0.748498	0.597184	-1.14381	0.257376	0.221475	-0.727324	0.46881	0.592564	1.34807	0.180884	1	-2.00271	0.047002	0.0413537
hsa-miR-513b	-2.23697	0.027166	0.0982307	-2.13012	0.0380616	0.0545236	-1.84405	0.0683045	0.170833	-1.33358	0.185531	0.234056	-5.26403	4.59e-07	0
hsa-miR-513c	0.334991	0.738227	1	0.500128	0.619152	1	0.528928	0.598238	0.990237	1.19009	0.236977	1	-0.517245	0.605678	0.386621
hsa-miR-514	-1.89372	0.0606563	0.154401	-1.87849	0.0661706	0.0818004	-0.425776	0.671389	0.726928	-2.86017	0.00527704	0.0206253	-2.5119	0.0131555	0.0134359
hsa-miR-515-3p	-2.2056	0.0296004	0.103473	-2.33357	0.0239723	0.0379899	-3.42629	0.000901019	0.00901935	-3.50678	0.000704805	0.0044	-4.87919	2.7e-06	5e-06
hsa-miR-515-5p	-1.71071	0.0899483	0.188984	-2.60582	0.0117701	0.0226013	-2.09159	0.0392658	0.119538	-1.66987	0.098264	0.153149	-4.98473	1.59e-06	4e-06
hsa-miR-516a-3p	-1.34673	0.180789	0.264473	-4.02674	0.000199075	0.0012381	-1.87452	0.0643083	0.165657	-3.56785	0.000578474	0.00371951	-3.50712	0.000613986	0.000852356
hsa-miR-516a-5p	NA	NA	NA	-4.81862	1.6e-05	0.000152632	NA	NA	NA	NA	NA	NA	NA	NA	NA
hsa-miR-516b	1.63007	0.105972	0.560714	-0.481833	0.631775	0.430088	1.59269	0.114678	0.403179	-2.31147	0.0229704	0.0562085	0.00385816	0.996927	1
hsa-miR-517a	NA	NA	NA	-4.63143	2.93e-05	0.000248148	NA	NA	NA	NA	NA	NA	NA	NA	NA
hsa-miR-517b	-0.517562	0.605702	0.523928	-1.58423	0.119993	0.120685	-1.47847	0.142599	0.292553	NA	NA	NA	-1.80187	0.0734546	0.0595702
hsa-miR-518a-5p	0.276093	0.782975	1	-2.38469	0.0207569	0.0348	1.55401	0.123716	0.424553	0.512436	0.609565	1	-1.15756	0.248873	0.173149
hsa-miR-518b	NA	NA	NA	-2.1045	0.0413977	0.0564433	NA	NA	NA	NA	NA	NA	NA	NA	NA
hsa-miR-518d-5p	0.952671	0.343013	1	1.40105	0.167851	1	0.46767	0.641344	1	-1.06538	0.289405	0.310043	-1.1123	0.267807	0.183949
hsa-miR-518e	2.06543	0.0410723	0.390669	-2.11625	0.0403977	0.0557341	2.22305	0.0285736	0.137847	NA	NA	NA	1.6979	0.0917691	0.532394
hsa-miR-519a	-1.78029	0.0775898	0.174687	-1.62397	0.11058	0.115051	-1.60735	0.111262	0.249749	-1.14784	0.25394	0.284005	-3.3161	0.00113172	0.00147407
hsa-miR-519c-3p	NA	NA	NA	1.04553	0.301216	1	NA	NA	NA	NA	NA	NA	NA	NA	NA
hsa-miR-519d	-1.74299	0.0840827	0.180628	-0.777384	0.440291	0.328919	-0.202823	0.839731	0.807109	-2.46723	0.0154209	0.0432952	-1.89638	0.0599453	0.0503807
hsa-miR-519e	-0.837157	0.404313	0.407715	-3.26305	0.00208012	0.00651647	-2.3197	0.0228044	0.0757326	-0.895573	0.372754	0.351755	-2.80773	0.00571207	0.00627239
hsa-miR-520a-3p	NA	NA	NA	-1.18837	0.241122	0.209512	NA	NA	NA	NA	NA	NA	NA	NA	NA
hsa-miR-520a-5p	-0.526773	0.599634	0.519892	-2.2094	0.0320824	0.0484233	1.51253	0.13456	0.443843	-0.76828	0.444227	0.379128	-1.33448	0.184314	0.132156
hsa-miR-520b	-1.58305	0.116074	0.206946	-0.905503	0.369921	0.29514	-0.458327	0.647959	0.717598	-0.330493	0.74177	0.507163	-1.66585	0.0981228	0.0759577
hsa-miR-520d-5p	-0.441225	0.65984	0.548339	-1.23022	0.22371	0.201724	0.402787	0.688125	1	0.287093	0.774673	1	-0.785587	0.433262	0.284752
hsa-miR-520f	-1.58614	0.115385	0.206983	-2.13102	0.0382201	0.0546703	-0.574458	0.5672	0.664118	-0.973598	0.332755	0.33457	-2.86264	0.00481662	0.0053943
hsa-miR-520g	-1.22285	0.22383	0.300868	-2.4769	0.0163243	0.0293553	-0.0368964	0.970644	0.859248	-0.860223	0.39185	0.355226	-2.19867	0.0294124	0.0272713
hsa-miR-521	NA	NA	NA	-0.7384	0.46421	0.342749	NA	NA	NA	NA	NA	NA	NA	NA	NA
hsa-miR-522	-2.98823	0.00341333	0.039276	-0.0775664	0.938462	0.575613	-0.644656	0.520791	0.632965	-0.742875	0.459392	0.385006	-4.00209	9.65e-05	0.000133566
hsa-miR-524-5p	-1.11034	0.269086	0.324724	-0.330471	0.742515	0.479946	-0.180284	0.857327	0.810521	-0.504305	0.615229	0.448825	-2.10184	0.0371809	0.03355
hsa-miR-525-5p	3.91472	0.000153334	0.01664	-0.558299	0.579402	0.397886	4.45661	3.13e-05	0.000845455	-0.808935	0.420651	0.36698	3.8465	0.000185906	0.00595455
hsa-miR-526b	-0.101719	0.919162	0.687508	-0.57448	0.568064	0.392244	0.137154	0.891247	1	-0.91063	0.364826	0.345418	-1.3635	0.174988	0.126117
hsa-miR-532-3p	-0.589141	0.556982	0.494503	-5.539	1.6e-06	2.5e-05	-5.86494	9.75e-08	0	-2.6474	0.00950605	0.0308231	-7.07331	8.09e-11	0
hsa-miR-532-5p	-1.6577	0.100233	0.199121	-2.66553	0.0103854	0.0215289	-0.92978	0.355212	0.512057	-0.860046	0.391931	0.354159	-4.58412	9.39e-06	1.31e-05
hsa-miR-539	-0.801461	0.424528	0.418427	0.163894	0.8705	1	0.834031	0.406567	0.908609	-0.213323	0.831532	0.547709	-1.20283	0.230887	0.162401
hsa-miR-541	2.51351	0.0132665	0.203914	-4.67244	2.75e-05	0.0002375	-0.744128	0.459055	0.584837	-1.45912	0.147878	0.201442	1.50166	0.135371	0.700423
hsa-miR-542-3p	-1.38389	0.169011	0.253569	-2.20975	0.0319731	0.0486431	-1.02817	0.306626	0.466169	-1.39864	0.165275	0.213326	-4.18905	4.82e-05	7.1e-05
hsa-miR-542-5p	NA	NA	NA	-0.981258	0.331883	0.27055	NA	NA	NA	NA	NA	NA	NA	NA	NA
hsa-miR-543	-1.2554	0.211932	0.295753	-0.74587	0.458702	0.340265	0.454025	0.650987	1	-0.103013	0.918172	0.582126	-2.27599	0.0242613	0.0233755
hsa-miR-544	-1.60283	0.111844	0.206705	-2.65346	0.0102217	0.0215374	-1.44667	0.151762	0.303752	-1.74242	0.0847178	0.139323	-4.51762	1.24e-05	1.83e-05
hsa-miR-545	-1.92255	0.0569548	0.148768	-0.88614	0.379186	0.302554	-0.0829459	0.934074	0.839609	-0.875406	0.383576	0.355852	-3.3498	0.00101135	0.00135024
hsa-miR-548a-3p	-1.87618	0.063079	0.157815	-0.72712	0.470637	0.343604	-0.124062	0.901551	0.833523	-2.18424	0.0314092	0.0702609	-3.41637	0.000809949	0.0011325
hsa-miR-548a-5p	-2.09345	0.0384386	0.123101	-3.41249	0.00132784	0.00449747	-2.35142	0.0210612	0.0715287	-1.66621	0.0989857	0.153451	-3.56779	0.000469771	0.0007
hsa-miR-548b-3p	-1.75902	0.0811997	0.178596	1.26824	0.210039	1	-0.0228111	0.981849	0.861266	-0.734703	0.464337	0.385641	-2.86714	0.00479203	0.00534389
hsa-miR-548b-5p	0.0702731	0.94409	1	-1.28627	0.203935	0.18783	0.433759	0.66553	1	-0.269007	0.788508	0.527215	-3.50525	0.000580038	0.000852083
hsa-miR-548c-3p	-1.21496	0.226781	0.300699	-0.379955	0.705512	0.46524	-0.12313	0.902276	0.831585	-0.38982	0.697543	0.48662	-2.47261	0.0144647	0.0148075
hsa-miR-548d-3p	-1.89085	0.0610606	0.154058	-0.723166	0.472967	0.344525	-0.418373	0.676655	0.730118	-0.127642	0.898702	0.573801	-1.69287	0.0926806	0.0726273
hsa-miR-548e	-1.73872	0.0846766	0.180813	-0.371756	0.711357	0.468182	-0.0777837	0.938172	0.838139	-0.670949	0.503889	0.405124	-2.18078	0.0307241	0.0281489
hsa-miR-548f	0.0512432	0.95922	1	-0.654344	0.516147	0.362813	-1.04636	0.298308	0.458274	0.443975	0.658076	1	-5.45923	1.9e-07	0
hsa-miR-548g	-1.06284	0.290036	0.340297	-0.204167	0.839075	0.52808	1.34922	0.180669	0.549099	-0.568897	0.570777	0.428992	-0.936256	0.35066	0.235369
hsa-miR-548h	0.523108	0.601887	1	2.57421	0.0131024	0.2201	2.68005	0.00889888	0.0590905	0.414179	0.679718	1	0.64924	0.517106	1
hsa-miR-548i	-3.03737	0.00297742	0.0369565	-0.863156	0.39205	0.305377	-1.22907	0.222092	0.372329	-0.841433	0.402218	0.355405	-2.72393	0.00719958	0.00791213
hsa-miR-548j	0.287521	0.774207	1	-1.8293	0.0739219	0.0879891	-1.84054	0.0692856	0.170727	-2.9041	0.00463569	0.0189972	-3.575	0.00047961	0.000683607
hsa-miR-548k	-0.909906	0.364701	0.382967	0.155886	0.876755	1	0.293099	0.770123	1	0.0270746	0.978457	1	-1.28584	0.200315	0.142483
hsa-miR-548l	-0.902578	0.368561	0.385714	-1.38219	0.172897	0.163554	-0.705331	0.482408	0.604331	-0.276414	0.782831	0.525973	-3.33351	0.00106711	0.00141455
hsa-miR-548m	-1.95959	0.0523951	0.143448	-0.990797	0.326032	0.26886	-0.414391	0.679592	0.730491	-1.59543	0.113949	0.16439	-3.38988	0.000880382	0.00121478
hsa-miR-548n	-1.01959	0.31	0.348547	-0.438092	0.663125	0.44615	0.690048	0.491933	0.948369	0.156661	0.875845	1	-1.01167	0.31315	0.212915
hsa-miR-548o	-1.18718	0.237677	0.305341	0.391951	0.696637	1	0.387882	0.699052	1	-0.255904	0.798578	0.531308	-2.29759	0.0228797	0.0222789
hsa-miR-548p	-1.46918	0.144568	0.229462	-1.18967	0.239726	0.209646	0.717744	0.474866	0.959483	-0.442832	0.658901	0.470559	-2.07661	0.0394559	0.0353533
hsa-miR-549	-0.984565	0.326931	0.359396	-0.124279	0.901632	0.557743	2.32844	0.0221445	0.120429	-0.00654221	0.994794	0.617624	-0.930533	0.353709	0.236811
hsa-miR-550	0.209928	0.834118	1	0.168602	0.866926	1	1.81636	0.0727941	0.271242	0.172428	0.863475	1	1.19038	0.236256	1
hsa-miR-552	-4.17754	5.59e-05	0.00536667	-2.9734	0.00425211	0.0112378	-5.2653	8.42e-07	3.75e-05	-6.57971	2.81e-09	0	-7.57379	3.06e-12	0
hsa-miR-553	-4.50194	1.75e-05	0.00198	-7.49737	1.2e-09	0	-1.59919	0.113922	0.251802	-5.4498	4.03e-07	2.5e-05	-6.07871	1.42e-08	0
hsa-miR-554	0.0529881	0.957834	1	-2.10458	0.0408104	0.0567063	-1.97913	0.0510127	0.142909	-1.82062	0.0722791	0.125699	-1.44566	0.150759	0.110908
hsa-miR-555	1.7277	0.0868961	0.549928	-3.73879	0.00052092	0.00253704	-2.66598	0.00929061	0.0377606	-2.38026	0.0193028	0.0496089	-4.54123	1.18e-05	1.75e-05
hsa-miR-556-3p	-2.3112	0.0227273	0.0954328	-0.163416	0.870872	0.544473	-0.570048	0.570011	0.664872	-1.60162	0.112587	0.164106	-4.12602	5.99e-05	8.47e-05
hsa-miR-556-5p	-1.19559	0.234562	0.303718	-2.45033	0.0175658	0.0304476	0.245571	0.806545	1	-2.11502	0.0371129	0.0776669	-2.4224	0.0165612	0.0167632
hsa-miR-557	-0.926013	0.356225	0.376651	3.36257	0.00152433	0.03735	2.12122	0.0365898	0.162277	0.827628	0.409968	1	3.49938	0.000615808	0.0132533
hsa-miR-558	0.54012	0.590092	1	1.57949	0.121577	0.990976	-0.214581	0.830603	0.803659	-1.75873	0.0818452	0.137018	-1.7947	0.0747345	0.060172
hsa-miR-559	-0.652687	0.515292	0.471253	-0.619269	0.538341	0.373595	0.0578731	0.953985	1	-0.931571	0.35395	0.342208	-1.53381	0.127037	0.0966103
hsa-miR-561	-1.48641	0.139778	0.227179	0.786212	0.435418	1	0.156786	0.875783	1	0.712654	0.477807	1	-1.93111	0.0552356	0.0474171
hsa-miR-562	-1.1457	0.254346	0.31579	-1.81805	0.0750858	0.089068	0.0460303	0.963391	1	-1.60457	0.111927	0.164025	-4.47408	1.49e-05	2.17e-05
hsa-miR-563	-2.17919	0.0314064	0.106365	-3.80847	0.000445193	0.00217	-1.95272	0.0543042	0.14736	-2.09894	0.0385045	0.0794725	-3.25612	0.00141048	0.001752
hsa-miR-564	0.9704	0.333947	1	1.06151	0.294648	1	0.393128	0.695393	1	-2.54564	0.0125294	0.036732	-1.23766	0.217878	0.153531
hsa-miR-566	-0.153103	0.878597	0.663686	-2.36514	0.0225681	0.0361191	-1.10162	0.273464	0.434707	NA	NA	NA	0.685466	0.494257	1
hsa-miR-567	-0.744529	0.458115	0.432929	-1.41807	0.162299	0.153703	0.792966	0.429884	0.932941	0.489185	0.625838	1	-2.02149	0.044936	0.0398734
hsa-miR-568	-0.89595	0.372166	0.386668	-0.949945	0.346492	0.280419	0.757771	0.450739	0.943207	0.972511	0.333305	1	-1.13029	0.259985	0.180029
hsa-miR-569	0.222144	0.824609	1	2.53705	0.0140422	0.199913	2.3412	0.0214242	0.118943	1.42426	0.157696	1	0.726927	0.468374	1
hsa-miR-570	-1.46671	0.145093	0.22927	-1.21156	0.231296	0.206323	-0.373184	0.709886	0.752185	-0.47481	0.636012	0.459091	-3.12476	0.00212224	0.00260805
hsa-miR-571	-0.865121	0.389021	0.395823	-2.1255	0.0400089	0.0548485	-3.12024	0.00258952	0.0150917	-1.37724	0.171679	0.21966	-5.82957	3.58e-08	0
hsa-miR-573	-0.899292	0.370637	0.386183	-2.04412	0.0461983	0.0618697	-0.892514	0.374498	0.526784	-1.39902	0.165066	0.214178	-4.01789	8.97e-05	0.000126429
hsa-miR-574-3p	1.58306	0.116111	0.573033	-0.868165	0.390314	0.305578	3.67075	0.000535279	0.00662105	NA	NA	NA	1.79841	0.0742868	0.459246
hsa-miR-574-5p	-1.46994	0.144932	0.230432	-3.89462	0.00034666	0.00174681	-3.19574	0.00195822	0.0124674	-3.07649	0.0027814	0.0128905	-5.34327	4.62e-07	0
hsa-miR-575	0.887677	0.376705	1	5.39864	1.2e-06	0.00015	3.4365	0.000935467	0.0100654	-0.659245	0.511489	0.408734	-0.889107	0.375323	0.249512
hsa-miR-576-3p	-1.32082	0.189259	0.270157	-1.43083	0.158686	0.150636	0.533053	0.595286	0.996847	-1.01902	0.310815	0.32306	-0.840033	0.402234	0.265812
hsa-miR-576-5p	-1.09311	0.276612	0.331078	-1.47109	0.147265	0.142832	1.0294	0.306147	0.778351	-0.647885	0.518652	0.409826	-1.77407	0.0778946	0.0624886
hsa-miR-577	-1.23138	0.220644	0.29947	-0.783178	0.436413	0.327994	-0.34756	0.729033	0.75858	-0.687316	0.493564	0.401419	-2.87165	0.00464832	0.00528659
hsa-miR-578	0.423376	0.672879	1	-0.868654	0.389112	0.306149	2.40882	0.018145	0.102242	-0.207582	0.836004	0.548008	0.0217031	0.982713	1
hsa-miR-579	-1.5409	0.126203	0.220835	-2.36782	0.021451	0.0360971	-0.309468	0.7577	0.768984	-0.875942	0.38328	0.356781	-3.75834	0.000235888	0.000354167
hsa-miR-580	-0.428994	0.668768	0.55102	-1.19329	0.238101	0.209618	2.07428	0.0414172	0.168054	-0.723836	0.470952	0.387689	-1.71947	0.0876134	0.0693158
hsa-miR-581	-1.13039	0.260745	0.319788	-3.09795	0.00323954	0.00855631	-1.88772	0.0621349	0.163728	-4.95713	3.57e-06	0.0001	-4.96207	2.04e-06	3.9e-06
hsa-miR-582-3p	-1.78979	0.0759643	0.175473	-0.732589	0.467358	0.342851	0.122975	0.902428	1	-2.43735	0.016668	0.0453794	-3.69119	0.000313324	0.000447126
hsa-miR-582-5p	-0.22574	0.821805	0.637189	0.5489	0.585528	1	1.84482	0.0682733	0.262172	-0.0372328	0.970378	0.606592	0.187886	0.851214	1
hsa-miR-583	2.42354	0.0169435	0.214288	0.33942	0.735761	1	3.17243	0.00210717	0.0191355	0.137182	0.891182	1	0.57354	0.567066	1
hsa-miR-584	-1.04075	0.300173	0.345277	-0.977565	0.332927	0.271327	-0.23251	0.816655	0.798256	-2.14205	0.0347607	0.0745211	-3.8827	0.000154857	0.000236184
hsa-miR-586	-1.44237	0.151793	0.234857	-2.25758	0.027863	0.0442913	-1.05479	0.294289	0.457247	-0.543273	0.58822	0.437278	-3.10814	0.00219959	0.00271004
hsa-miR-587	-0.290108	0.772278	0.609707	-0.457818	0.649	0.439643	0.704925	0.482786	0.955734	0.217845	0.828023	1	-1.81286	0.0717659	0.0583282
hsa-miR-588	-0.110532	0.912199	0.683996	-0.823306	0.414771	0.314528	-3.22448	0.00189087	0.0127366	-0.542741	0.588646	0.436377	-4.3848	2.26e-05	3.27e-05
hsa-miR-589	-1.62102	0.108464	0.203239	-2.28795	0.0265519	0.0415484	-4.0586	0.000103996	0.00266429	-1.57026	0.119681	0.169043	-6.86314	1.95e-10	0
hsa-miR-590-3p	-2.00989	0.0467237	0.14007	-0.342134	0.733553	0.47738	-0.195952	0.845095	0.806852	-0.957146	0.340942	0.335489	-3.13827	0.00201979	0.00250897
hsa-miR-590-5p	1.2684	0.207166	0.797376	1.47489	0.147996	1	2.48104	0.0148496	0.0917674	-0.99324	0.323297	0.329753	1.10327	0.271603	1
hsa-miR-591	-0.346063	0.729958	0.590301	-4.89621	1.02e-05	0.000164286	-3.28672	0.00148818	0.0110128	-5.04628	2.24e-06	8.57e-05	-5.94845	1.5e-08	0
hsa-miR-592	-1.38418	0.169266	0.254782	-3.98837	0.000215466	0.00141163	-2.23991	0.0274503	0.0883333	0.387558	0.699211	1	-5.00932	1.47e-06	2.74e-06
hsa-miR-593	3.4769	0.000719483	0.042125	0.172224	0.863971	1	2.32709	0.0222306	0.118517	-0.0237256	0.981122	0.611848	0.199301	0.84234	1
hsa-miR-595	-1.63935	0.103955	0.20117	-2.66314	0.0104818	0.0214971	-2.031	0.0454801	0.132117	-1.46211	0.147063	0.201355	-6.31022	3.29e-09	0
hsa-miR-596	-3.30196	0.00129506	0.0249312	-3.69602	0.000595487	0.0028	-2.7283	0.00774447	0.0345662	-5.11191	1.78e-06	0.0001	-4.62986	8.46e-06	1.16e-05
hsa-miR-597	0.204515	0.838325	1	-1.83382	0.0724391	0.0874813	0.56457	0.574006	0.994872	0.981298	0.328993	1	-1.6565	0.0995443	0.0769828
hsa-miR-598	-0.21836	0.827502	0.636545	-1.18343	0.242392	0.210025	3.74104	0.000327901	0.00541111	NA	NA	NA	3.42438	0.000823552	0.0144667
hsa-miR-599	0.598959	0.550586	1	-2.17497	0.0341656	0.0509944	-0.765203	0.44605	0.576616	-1.06031	0.291693	0.307706	-3.18965	0.00175486	0.00217237
hsa-miR-600	-3.28668	0.00132467	0.0245176	-4.48203	4.28e-05	0.000370968	-2.27896	0.0251764	0.0811761	-2.33553	0.0216218	0.0544357	-6.23996	4.85e-09	0
hsa-miR-601	1.02754	0.306382	0.981038	-0.70832	0.482514	0.347847	3.0283	0.00318761	0.02632	-0.627325	0.531972	0.41439	2.00467	0.0467909	0.359362
hsa-miR-602	0.539632	0.590598	1	-0.469194	0.641313	0.435204	0.533783	0.594785	1	0.0988997	0.921427	1	0.830039	0.407851	1
hsa-miR-603	-0.277793	0.781669	0.615612	1.1726	0.247067	1	3.14903	0.00230264	0.0199156	0.802631	0.424201	1	1.35272	0.178135	0.832319
hsa-miR-604	2.46595	0.0152909	0.209683	2.24733	0.0292536	0.358265	1.86892	0.0654124	0.252101	-2.01297	0.0469486	0.0900291	3.47136	0.000691837	0.0137938
hsa-miR-605	-1.05779	0.292297	0.338863	-0.286185	0.7759	0.496043	-1.08778	0.279842	0.441677	-0.185034	0.8536	0.554256	-2.40322	0.0174732	0.0171809
hsa-miR-606	-1.97745	0.0504155	0.143317	0.627222	0.533609	1	-0.303423	0.762257	0.770915	-0.110504	0.912243	0.579689	-2.15583	0.032746	0.0297119
hsa-miR-607	-1.15195	0.251631	0.315275	0.257764	0.797615	1	0.699652	0.485954	0.9429	-0.203355	0.839294	0.548852	-1.88888	0.0606999	0.0509065
hsa-miR-608	1.43246	0.154768	0.64122	-1.88741	0.0660115	0.0805097	0.0242199	0.980728	1	-1.75178	0.0832302	0.138257	1.34929	0.179138	0.824245
hsa-miR-609	-0.857793	0.393307	0.398565	0.519321	0.606087	1	1.00803	0.316445	0.797239	-1.27488	0.205683	0.250025	-1.47368	0.142997	0.10632
hsa-miR-610	1.2528	0.213182	0.808264	-1.56178	0.124752	0.125756	-0.261529	0.794308	0.786923	-0.74372	0.458891	0.385754	-2.90432	0.00416691	0.00487148
hsa-miR-611	NA	NA	NA	-5.17996	6.55e-06	6.36e-05	NA	NA	NA	NA	NA	NA	NA	NA	NA
hsa-miR-612	1.49235	0.138361	0.617848	-2.85626	0.00657028	0.0144174	-0.492162	0.623801	0.707243	-3.4148	0.00104166	0.00546939	-0.582995	0.560874	0.360385
hsa-miR-613	-0.685155	0.49451	0.457753	-2.6079	0.0122367	0.0226235	0.597179	0.551946	0.992161	-0.511164	0.610471	0.44651	-2.38635	0.0184432	0.0178925
hsa-miR-615-5p	-0.50813	0.612394	0.528051	-1.23967	0.221971	0.199706	-1.92218	0.057737	0.156068	-3.68472	0.000383978	0.00270833	-2.5771	0.0109833	0.0114182
hsa-miR-616	3.11979	0.00228422	0.075025	1.83326	0.0731866	0.638428	5.35941	6.1e-07	5e-05	2.54217	0.012645	0.66548	3.72206	0.00026822	0.00808333
hsa-miR-617	-0.153305	0.878488	0.667027	-1.68335	0.0977329	0.106876	2.1127	0.0378523	0.16053	-0.786331	0.433641	0.373564	-3.0458	0.00274855	0.00324
hsa-miR-618	-2.3056	0.0228567	0.0953277	-1.53985	0.13009	0.129049	-0.914542	0.362782	0.52078	-0.853868	0.39533	0.354905	-4.87851	2.69e-06	4.94e-06
hsa-miR-619	-1.21716	0.226196	0.300954	-2.02812	0.0481834	0.0629955	0.771965	0.44204	0.946074	-0.304287	0.761579	0.515572	-2.70309	0.00773928	0.00837619
hsa-miR-620	1.31754	0.19053	0.753218	-0.1552	0.877308	0.546207	-0.326296	0.745008	0.764144	1.67939	0.0963643	1	-2.23666	0.0267409	0.0252892
hsa-miR-621	0.242072	0.809133	1	3.84724	0.000338863	0.00993	2.01106	0.047312	0.191344	2.73862	0.00736834	0.475775	2.641	0.00900384	0.0918194
hsa-miR-622	-0.599907	0.549856	0.492547	0.144628	0.88561	1	-0.453496	0.651366	0.715983	-2.55071	0.012367	0.036604	-0.512648	0.609003	0.387818
hsa-miR-623	-0.877462	0.382446	0.393008	-1.50274	0.139619	0.13587	-1.281	0.203849	0.357707	0.156577	0.875936	1	-3.00066	0.003222	0.00372298
hsa-miR-624	-1.79757	0.0747071	0.176997	-3.49666	0.000916462	0.00382877	-2.46904	0.0153242	0.0559549	-1.3655	0.175367	0.223247	-5.29877	4.25e-07	0
hsa-miR-625	-1.67272	0.0973041	0.19579	-5.01894	9.7e-06	0.000138462	-1.51675	0.132805	0.278228	-4.10119	9.51e-05	0.001075	-3.06817	0.00259099	0.00303115
hsa-miR-626	-0.631065	0.52927	0.479746	-0.344282	0.732064	0.478371	-0.773221	0.441583	0.578127	-1.78683	0.0772382	0.130844	-4.46793	1.53e-05	2.15e-05
hsa-miR-627	-0.984767	0.326711	0.360671	-1.01732	0.314323	0.260423	-3.75304	0.000305878	0.00522632	1.23342	0.220478	1	-5.8224	3.54e-08	0
hsa-miR-628-3p	-1.56004	0.121447	0.215389	-1.75198	0.0855412	0.0954444	1.79099	0.0764524	0.275437	-0.129306	0.89741	0.575637	-0.692426	0.489673	0.31995
hsa-miR-628-5p	0.413763	0.679955	1	-0.678456	0.500954	0.354529	0.373949	0.709364	1	-0.870947	0.385981	0.35571	-1.90555	0.0588815	0.0496734
hsa-miR-629	-1.79622	0.0751639	0.17601	-2.49641	0.0157535	0.028614	-2.7941	0.00648202	0.0306984	-1.1881	0.23776	0.273574	-4.17864	4.94e-05	7.2e-05
hsa-miR-630	-0.0650456	0.948256	0.698586	1.39984	0.167844	1	1.22522	0.223938	0.628341	-0.583923	0.560666	0.42492	-1.57813	0.116343	0.0890579
hsa-miR-631	-1.1163	0.267029	0.322967	-0.39043	0.698231	0.463231	-2.64493	0.00973088	0.0394819	-0.613276	0.541197	0.418157	-2.83378	0.0053541	0.00590265
hsa-miR-632	0.230298	0.818262	1	-3.55113	0.000886484	0.00345362	-2.91706	0.00446296	0.0254827	-4.02666	0.000117322	0.00118696	-4.79607	4.69e-06	6.02e-06
hsa-miR-633	-0.790394	0.431014	0.420618	-2.05405	0.045208	0.0607696	-0.115156	0.908591	0.829478	-0.648189	0.518444	0.410835	-3.30594	0.00116993	0.00151843
hsa-miR-634	-1.37849	0.171169	0.254803	-0.206593	0.837183	0.527967	0.0598642	0.952421	1	0.0987286	0.921563	1	0.204059	0.838613	1
hsa-miR-635	-0.192666	0.847568	0.650355	-2.63117	0.0118197	0.0217295	-1.73469	0.0859936	0.202994	-2.23988	0.0274308	0.0631704	-1.0918	0.276913	0.189596
hsa-miR-636	-3.62868	0.000454729	0.0114923	-5.91472	2.25e-07	0	-3.51215	0.000713997	0.00724138	-2.15168	0.0341888	0.0745677	-5.31819	3.96e-07	0
hsa-miR-637	0.0686074	0.945428	1	-1.50734	0.138924	0.135119	0.281555	0.778911	1	-0.868144	0.387602	0.35474	1.90644	0.0583652	0.426261
hsa-miR-638	NA	NA	NA	-2.85667	0.00659787	0.0145225	NA	NA	NA	NA	NA	NA	NA	NA	NA
hsa-miR-639	NA	NA	NA	0.372701	0.710975	1	NA	NA	NA	NA	NA	NA	NA	NA	NA
hsa-miR-640	-0.777921	0.438157	0.422142	-0.729526	0.469066	0.343366	1.4082	0.162821	0.515758	0.210732	0.833552	1	-0.877199	0.381593	0.253146
hsa-miR-641	-1.62802	0.106095	0.201656	-0.733196	0.466341	0.343387	-0.456096	0.649552	0.716631	-0.973579	0.332767	0.333372	-3.737	0.000257879	0.000377059
hsa-miR-642	-0.664278	0.507941	0.468761	-3.83618	0.000357088	0.00201837	-0.662974	0.509315	0.626619	-2.76851	0.006914	0.0241892	-6.76655	2.97e-10	0
hsa-miR-643	-0.927973	0.355216	0.376957	-1.54838	0.127052	0.12782	-0.24681	0.805654	0.792771	-0.829163	0.409096	0.360351	-2.67603	0.00813553	0.00891191
hsa-miR-644	0.0651721	0.948152	1	-4.81882	1.77e-05	0.000161111	-6.91712	1.1e-09	0	-3.71244	0.000353072	0.00257647	-8.75452	2.32e-14	0
hsa-miR-645	-0.0701163	0.944223	0.699154	-3.20711	0.00260033	0.00718333	-4.6339	1.14e-05	0.000481818	-2.83979	0.00552917	0.0212558	-8.144	2.09e-13	0
hsa-miR-646	-2.0546	0.0420386	0.129	-3.21038	0.00244385	0.00720674	-0.6895	0.492302	0.613891	-3.77206	0.000284896	0.00224516	-5.24333	5.58e-07	0
hsa-miR-647	1.95016	0.0539383	0.436995	-1.99495	0.0526373	0.0658179	-1.75292	0.0836284	0.198713	0.0507107	0.959677	1	-0.500151	0.617738	0.392496
hsa-miR-648	-0.830671	0.407898	0.410044	-2.40132	0.020609	0.0335894	-1.3272	0.187864	0.338907	0.277458	0.782045	1	-3.28973	0.00126856	0.00158552
hsa-miR-649	-3.123	0.00224469	0.03035	-4.37484	6.02e-05	0.000485714	-3.30812	0.00133297	0.0105316	-2.13947	0.0349836	0.0744478	-5.79024	4.29e-08	0
hsa-miR-650	1.46442	0.145916	0.622343	-1.56176	0.126425	0.125341	0.863258	0.390511	0.899979	-0.149227	0.881714	0.56825	2.73333	0.00717933	0.0818333
hsa-miR-651	-2.13458	0.0348048	0.115611	-1.89894	0.0630065	0.0788582	-0.290614	0.772074	0.775406	-2.01604	0.0466447	0.0900014	-3.77775	0.000219503	0.000328916
hsa-miR-653	-0.823053	0.412325	0.408793	-1.83861	0.0716092	0.0872807	0.119818	0.904916	1	-0.85353	0.395514	0.353924	-1.99139	0.0482673	0.0421982
hsa-miR-654-3p	0.65255	0.515439	1	-2.31069	0.0250141	0.0399709	0.904493	0.368024	0.862274	-1.71893	0.0888846	0.143628	-1.65697	0.0995051	0.0771102
hsa-miR-654-5p	1.46677	0.14491	0.628781	-0.856871	0.396681	0.304962	2.74669	0.00759371	0.0503878	0.467391	0.641349	1	2.32853	0.0215222	0.1899
hsa-miR-655	-1.18889	0.236845	0.305842	-0.390312	0.697875	0.462288	0.282892	0.777894	1	-0.129037	0.897602	0.574434	-2.17916	0.0307849	0.0281788
hsa-miR-656	-1.82756	0.0702843	0.171314	-1.68324	0.0987331	0.106515	0.458923	0.647396	1	-0.651829	0.516119	0.410169	-2.22992	0.0272154	0.025553
hsa-miR-657	1.78306	0.0777581	0.535695	-4.28969	8.87e-05	0.000575676	-1.34853	0.181131	0.332723	-0.618421	0.537807	0.417853	-4.16424	5.24e-05	7.32e-05
hsa-miR-658	0.854	0.394804	1	0.0023832	0.99811	1	0.729676	0.467395	0.958026	NA	NA	NA	1.89837	0.0601392	0.413502
hsa-miR-659	-2.00252	0.0474653	0.14096	-1.91593	0.0606416	0.0762453	-2.33911	0.0217603	0.0729614	-3.07805	0.00272845	0.0130226	-6.17948	5.32e-09	0
hsa-miR-660	-0.954091	0.34233	0.368021	-1.13801	0.26065	0.222889	-0.00813741	0.993527	0.868892	-0.388244	0.698755	0.486213	-1.6923	0.0927987	0.0725159
hsa-miR-661	1.98358	0.0497887	0.441191	0.0680862	0.946053	1	0.803847	0.423744	0.933272	-0.865846	0.38899	0.353544	3.58701	0.000454528	0.0117231
hsa-miR-662	1.97574	0.050382	0.43628	-1.77515	0.0827273	0.0933996	0.399892	0.690342	1	-0.604762	0.546781	0.418981	1.55552	0.122056	0.643452
hsa-miR-663	0.227698	0.820292	1	-2.83693	0.00707359	0.014922	-1.14158	0.256603	0.417283	-2.62914	0.0100242	0.0313053	-0.957808	0.33966	0.22859
hsa-miR-663b	0.962319	0.337901	1	-2.02901	0.0484638	0.0631507	-0.146036	0.8842	0.819969	-3.45869	0.000833569	0.00499348	-2.26752	0.024846	0.0237096
hsa-miR-664	-2.36967	0.0194582	0.0922281	-3.38527	0.00126076	0.00475679	-2.21948	0.0290387	0.0909158	-2.30827	0.0231954	0.0561765	-5.8118	3.17e-08	0
hsa-miR-665	1.64942	0.101679	0.559837	-0.721532	0.474487	0.344436	-0.486077	0.628228	0.703856	-2.00065	0.0483051	0.091902	-0.586387	0.558591	0.359699
hsa-miR-668	0.299619	0.765128	1	-1.81311	0.0767136	0.0896422	-0.490082	0.625451	0.706142	-1.19309	0.235936	0.272451	-3.36549	0.00103294	0.00128606
hsa-miR-671-5p	3.11851	0.00235375	0.0694231	-0.293831	0.770367	0.493403	2.25077	0.0269885	0.13336	-3.10506	0.00254241	0.0123483	-0.331863	0.740475	0.462074
hsa-miR-675	NA	NA	NA	-0.794627	0.430865	0.32376	NA	NA	NA	NA	NA	NA	NA	NA	NA
hsa-miR-7	0.539742	0.590425	1	-2.0142	0.0494911	0.0641436	-0.593627	0.554487	0.657064	-1.64159	0.104056	0.157601	-3.33423	0.00110689	0.00141557
hsa-miR-708	0.401072	0.689125	1	-3.56525	0.000862551	0.00335147	2.53469	0.0130483	0.0814889	-0.870902	0.386019	0.354558	-2.80157	0.00578531	0.00637175
hsa-miR-720	-2.74036	0.00735737	0.0557714	-1.06215	0.294236	0.245806	-2.85268	0.00543691	0.0278456	NA	NA	NA	-3.68422	0.000349203	0.000456571
hsa-miR-744	1.40998	0.161051	0.658504	0.0938825	0.925665	1	1.41933	0.159153	0.511093	0.787239	0.433116	1	4.24178	3.69e-05	0.0021
hsa-miR-758	0.82871	0.408952	1	-1.20544	0.233694	0.207803	0.1939	0.846679	1	-0.946112	0.346552	0.338544	-2.5163	0.0128523	0.0133228
hsa-miR-760	1.90173	0.0596536	0.448653	-0.404942	0.687821	0.459174	-2.31494	0.0230969	0.0758422	0.502149	0.616784	1	-1.61182	0.10898	0.0835324
hsa-miR-765	1.20616	0.230125	0.84107	-3.32562	0.00191938	0.00564878	-2.08242	0.0402903	0.119737	-2.20167	0.0302577	0.0679929	-2.88893	0.00451443	0.00505174
hsa-miR-766	2.40919	0.0176687	0.213488	-4.41581	5.87e-05	0.000465625	-3.6882	0.00039406	0.00524348	-3.03829	0.00309436	0.0138742	-3.35538	0.00102644	0.00132905
hsa-miR-767-3p	0.556941	0.578841	1	-2.17395	0.0342115	0.0506193	-1.10904	0.270252	0.434386	-0.115989	0.907912	0.578276	-4.67489	6.63e-06	1e-05
hsa-miR-767-5p	-1.33539	0.184268	0.268573	0.53986	0.591987	1	0.42603	0.671172	1	-1.30457	0.195241	0.241805	-1.85683	0.0656464	0.0540486
hsa-miR-768-3p	-3.01291	0.00318688	0.0380292	-1.15395	0.253928	0.218496	-0.76718	0.445069	0.580235	-0.600182	0.549816	0.418973	-4.20239	4.64e-05	6.75e-05
hsa-miR-768-5p	-0.432198	0.666515	0.550654	-4.71942	2.42e-05	0.00025	-3.20057	0.00198932	0.0125533	-3.87027	0.000214132	0.00168621	-4.74085	5.55e-06	9.41e-06
hsa-miR-769-3p	0.511859	0.609801	1	-2.88875	0.00610414	0.0134856	-1.78691	0.0779049	0.186716	0.768037	0.444391	1	-0.135991	0.892034	0.551474
hsa-miR-769-5p	0.787932	0.432349	1	-3.05212	0.00384288	0.00940283	-1.40886	0.162632	0.316583	-2.57302	0.0116343	0.034901	-3.39837	0.000927627	0.00119208
hsa-miR-770-5p	-1.60653	0.110764	0.207879	-0.15696	0.875949	0.546463	1.80104	0.0753609	0.273074	-0.410234	0.682568	0.481149	-1.38558	0.167789	0.121529
hsa-miR-802	-0.696031	0.487738	0.452695	-0.638592	0.526147	0.366538	0.568181	0.571334	0.996569	-1.18519	0.238948	0.271541	-1.50809	0.133519	0.100398
hsa-miR-873	-2.92785	0.00425006	0.0430296	-3.48206	0.00111815	0.00391757	-2.61984	0.0103504	0.0412824	-1.25524	0.212476	0.252945	-5.59389	1.09e-07	0
hsa-miR-874	0.669601	0.50461	1	-2.69125	0.0100944	0.0204165	-0.745941	0.457576	0.586044	0.474757	0.636096	1	-1.89865	0.0595703	0.0502755
hsa-miR-875-3p	-0.452827	0.651562	0.54441	-0.86511	0.390812	0.306085	2.23466	0.027857	0.13629	-0.331011	0.74137	0.508137	-1.98883	0.0486174	0.0423221
hsa-miR-875-5p	-1.9721	0.0510005	0.140715	-1.96783	0.0547695	0.0690797	-2.56324	0.0121108	0.0450506	-1.23949	0.218218	0.255454	-5.05493	1.17e-06	2.82e-06
hsa-miR-876-3p	-0.320295	0.749286	0.594632	-2.70945	0.00960778	0.0197588	-1.63686	0.105637	0.239418	-1.24254	0.217105	0.255178	-1.81447	0.0715964	0.0582951
hsa-miR-876-5p	-0.624377	0.5336	0.482263	-2.11407	0.0391872	0.055767	-0.392165	0.695898	0.742719	-2.09066	0.0392941	0.0804309	-4.35013	2.6e-05	3.48e-05
hsa-miR-877	-2.25593	0.0260939	0.0988366	-0.281525	0.779701	0.496222	-1.86884	0.0650324	0.164871	-3.57648	0.000556317	0.00369	-3.91288	0.00013643	0.000209272
hsa-miR-885-3p	1.00904	0.31508	0.987267	-0.322164	0.748921	0.481893	-0.152718	0.878966	0.82033	-0.999728	0.320018	0.327754	2.93934	0.00379237	0.0555818
hsa-miR-885-5p	-1.84938	0.0668037	0.166177	-0.384584	0.701979	0.464048	-0.316674	0.752255	0.766138	-0.726548	0.469433	0.387462	-2.40405	0.0172661	0.0171993
hsa-miR-886-3p	NA	NA	NA	-2.07803	0.0434557	0.05885	NA	NA	NA	NA	NA	NA	NA	NA	NA
hsa-miR-887	-2.38877	0.0185417	0.0908909	-0.417419	0.678368	0.455137	-2.78837	0.00676831	0.0306871	NA	NA	NA	-3.29035	0.00125029	0.00158909
hsa-miR-888	-2.25156	0.0261604	0.0959811	-0.99438	0.32503	0.268137	-1.00438	0.317925	0.475646	-1.67789	0.0967333	0.151484	-3.30091	0.00119311	0.00153653
hsa-miR-889	-1.7	0.091672	0.191846	-1.53916	0.129574	0.128796	0.000254798	0.999797	1	-1.4784	0.142671	0.198216	-3.79956	0.000205983	0.000310494
hsa-miR-890	-1.91236	0.0584605	0.149385	-2.59759	0.0124172	0.0229046	-0.607234	0.545254	0.654402	-1.60053	0.112855	0.163572	-3.84037	0.000179443	0.000272436
hsa-miR-891a	-0.951109	0.343512	0.36826	0.084129	0.933315	1	2.83668	0.00598028	0.0422289	NA	NA	NA	1.16701	0.245614	1
hsa-miR-891b	-1.79333	0.0754261	0.175605	-1.10808	0.273358	0.232461	1.27385	0.206224	0.583746	0.10995	0.912681	1	-1.53316	0.127295	0.0964795
hsa-miR-892a	-1.81227	0.0725183	0.174306	-1.32241	0.191236	0.179134	0.0506197	0.959739	1	-0.576545	0.565629	0.427462	-2.5509	0.0117443	0.0122157
hsa-miR-892b	-0.221897	0.824808	0.6378	-0.117623	0.906779	0.559838	0.572564	0.568467	0.997396	-0.671279	0.503756	0.406125	-2.44058	0.0158036	0.0160803
hsa-miR-9	-1.53084	0.128613	0.222492	-3.00082	0.00406109	0.0105376	-1.38195	0.170656	0.323708	-2.25355	0.0266355	0.0621203	-3.37207	0.000949058	0.00126473
hsa-miR-920	1.61878	0.10814	0.5629	-1.35772	0.181659	0.169902	0.477852	0.633905	1	-1.71029	0.0904859	0.145318	0.353423	0.724378	1
hsa-miR-921	-0.167587	0.867214	0.661955	-0.646532	0.520903	0.363829	0.602879	0.548286	0.991533	-0.739537	0.461501	0.384377	-1.18695	0.237054	0.165896
hsa-miR-922	-0.598957	0.550395	0.491614	-1.51839	0.135657	0.133194	-0.944131	0.347807	0.509115	-0.851038	0.396953	0.352858	-1.8437	0.0671187	0.0552822
hsa-miR-923	NA	NA	NA	0.603246	0.549241	1	NA	NA	NA	NA	NA	NA	NA	NA	NA
hsa-miR-924	1.74874	0.0835344	0.549851	-1.79249	0.0786316	0.0922016	2.14899	0.0346116	0.15441	0.178771	0.858506	1	-0.336836	0.736785	0.460738
hsa-miR-93	-0.243689	0.807941	0.628	-1.30806	0.196854	0.182568	0.536313	0.593126	1	-1.18741	0.238165	0.271662	-1.0812	0.281414	0.192231
hsa-miR-934	-0.586253	0.558877	0.494747	-3.92363	0.000238909	0.00162174	-1.12906	0.261892	0.423262	-1.46585	0.146037	0.200909	-5.12618	8.39e-07	1.49e-06
hsa-miR-935	-1.03812	0.301603	0.345344	0.996675	0.323185	1	1.51482	0.133497	0.44716	-0.774201	0.440808	0.377335	-0.303191	0.762157	0.474525
hsa-miR-936	-0.336149	0.737337	0.59142	-0.879097	0.382924	0.303991	-0.356936	0.722006	0.762168	-0.46754	0.641186	0.461578	-2.53821	0.0122012	0.0126042
hsa-miR-938	1.61413	0.109427	0.558234	2.82726	0.00677823	0.14232	3.74531	0.000329196	0.00565882	0.756835	0.451076	1	3.32462	0.00113192	0.01811
hsa-miR-939	0.69864	0.486178	1	-2.6542	0.0111755	0.0216609	-0.149322	0.881621	0.82019	-0.888587	0.376519	0.352825	2.05855	0.0411939	0.344019
hsa-miR-940	-0.320555	0.749173	0.596111	-4.70697	3.17e-05	0.000242857	-4.63065	1.33e-05	0.00045	-5.63527	1.87e-07	3.33e-05	-5.51643	1.58e-07	0
hsa-miR-941	1.69083	0.0940689	0.568465	1.04984	0.300119	1	4.59379	1.58e-05	0.00054	NA	NA	NA	2.87058	0.00477262	0.0621
hsa-miR-942	-1.1864	0.238336	0.304397	-3.23815	0.00216058	0.00675682	0.224594	0.822832	1	-2.47728	0.0150238	0.0425767	-3.77802	0.000238909	0.000330909
hsa-miR-943	-0.47784	0.633808	0.53547	-0.31799	0.751704	0.482812	1.21956	0.225908	0.616272	-1.33983	0.18385	0.232563	-1.11387	0.266981	0.183923
hsa-miR-944	-1.51396	0.132738	0.224571	-1.26007	0.212384	0.194118	0.164185	0.869965	1	-0.634078	0.527574	0.414449	-2.35938	0.019461	0.0191578
hsa-miR-95	-1.20256	0.232365	0.304245	2.20417	0.0328887	0.355176	-0.533398	0.595229	0.68022	NA	NA	NA	-0.567962	0.570983	0.36532
hsa-miR-96	1.10006	0.273583	0.928086	-2.2143	0.0317574	0.0483412	-1.62682	0.107365	0.242281	-0.606726	0.545574	0.419125	-3.55994	0.000512503	0.000706417

## Sheet: TargetScan(All)
The results of comparing the RE-scores of ER+ and ER-. RE-scores are calculated by using TargetScan(All targets) algorithm.
miRNA	Data: HE			Data: MI			Data: MN			Data: VA			Data: WA
	t-score	Pvalue	FDR	t-score	Pvalue	FDR	t-score	Pvalue	FDR	t-score	Pvalue	FDR	t-score	Pvalue	FDR
hsa-let-7a	1.44308	0.15175	0.696017	0.533785	0.596309	1	3.10183	0.00258446	0.0525467	1.25686	0.212088	1	3.8126	0.000202289	0.01124
hsa-let-7b	2.64408	0.00942385	0.193538	1.24645	0.219017	1	-1.56998	0.120198	0.273706	1.99592	0.0488648	1	-3.22822	0.00156861	0.0021865
hsa-let-7d	2.21686	0.0286452	0.389221	0.956694	0.344022	1	3.81374	0.000290421	0.0099	-1.14356	0.256026	0.195974	2.24452	0.0266998	0.323535
hsa-let-7f	1.67693	0.0969483	0.56364	1.58476	0.121224	1	1.61724	0.109721	0.649506	-0.622079	0.535444	0.333807	1.09262	0.276317	1
hsa-let-7g	-0.965953	0.336237	0.546387	0.302574	0.763697	1	0.468828	0.640404	1	1.02717	0.306972	1	-1.17853	0.240663	0.167823
hsa-miR-1	0.148721	0.88211	0.943967	-3.90681	0.000304931	0.00121071	-1.96341	0.0531508	0.172225	0.81823	0.415359	1	-2.22383	0.0277807	0.0244053
hsa-miR-101	-0.692257	0.490099	0.647376	-1.72348	0.0908335	0.0661599	0.180602	0.857106	1	-1.11083	0.269451	0.204435	-1.85806	0.0651857	0.0512215
hsa-miR-103	1.63734	0.104343	0.589205	-2.83486	0.00682093	0.00955181	-0.734803	0.46453	0.5289	-2.56247	0.0119768	0.027627	-3.00874	0.00318125	0.00387707
hsa-miR-105	-1.25114	0.213349	0.440165	-1.50993	0.137405	0.0930716	0.544346	0.58763	1	-1.00152	0.319128	0.230792	-3.08812	0.00238561	0.00319012
hsa-miR-106b	-1.8703	0.0645479	0.276256	-1.00233	0.321639	0.189548	1.44871	0.151474	0.80496	NA	NA	NA	0.847045	0.398343	1
hsa-miR-10a	1.00801	0.315565	0.720935	-1.48947	0.143504	0.0960364	-2.16578	0.0332267	0.132588	-1.99206	0.049464	0.0660676	-3.94039	0.000127485	0.00024964
hsa-miR-10b	4.22025	4.61e-05	0.0271	1.17895	0.244354	1	5.17774	1.46e-06	6.67e-05	1.4334	0.15512	1	5.76268	5.69e-08	0
hsa-miR-1178	-1.72121	0.0880963	0.314723	-3.76922	0.000486269	0.00146197	-2.4447	0.0167571	0.0885386	-1.82252	0.0716077	0.0809144	-6.64176	8.17e-10	0
hsa-miR-1179	-0.253282	0.800518	0.869055	-3.0553	0.00347472	0.00591543	-0.40968	0.683067	0.640962	-1.22221	0.224674	0.178517	-3.10285	0.00229136	0.00305992
hsa-miR-1180	-2.96605	0.00378879	0.0957667	-2.4459	0.0189117	0.0196914	-0.679654	0.498695	0.546263	-0.532294	0.595799	0.361347	-0.730281	0.46657	0.30082
hsa-miR-1181	0.847657	0.398486	0.740878	-0.47544	0.63675	0.350573	2.22701	0.0293951	0.260349	NA	NA	NA	2.85306	0.00500777	0.09998
hsa-miR-1182	1.04104	0.300083	0.72192	-3.19329	0.0027062	0.00437847	-2.04847	0.0437491	0.155903	-2.00873	0.0474555	0.0646975	-3.34394	0.0010275	0.00168199
hsa-miR-1183	-0.669301	0.50465	0.653036	0.485186	0.629621	1	2.01579	0.0470268	0.375205	0.89953	0.370669	1	0.263885	0.792247	1
hsa-miR-1184	0.539029	0.590869	0.845765	-2.13915	0.0382696	0.0327027	-1.12265	0.265077	0.396411	-3.04922	0.0029947	0.0119307	-2.03138	0.0442172	0.0363157
hsa-miR-1185	0.165495	0.868857	0.945745	-3.41615	0.00137617	0.00282844	-0.858774	0.392886	0.493365	-4.14127	7.55e-05	0.00181333	-3.94376	0.000129566	0.000247826
hsa-miR-1197	1.16175	0.247851	0.707738	-1.27935	0.207619	0.130482	0.741644	0.460653	1	-2.69611	0.00841268	0.0220778	-0.256975	0.797597	0.492392
hsa-miR-1200	0.766975	0.4448	0.748532	-0.58538	0.561344	0.314	0.638898	0.524741	1	-0.800352	0.425695	0.281933	-1.13229	0.259602	0.179068
hsa-miR-1201	2.21801	0.0286718	0.405078	-1.46956	0.149326	0.0975104	0.40264	0.688287	1	-2.06433	0.0419476	0.0600951	-0.596237	0.551981	0.350255
hsa-miR-1202	0.823896	0.411734	0.735692	-3.13528	0.00324184	0.00504631	-0.0903697	0.928235	0.726402	-2.1276	0.0361231	0.0549575	-2.76464	0.00661228	0.00718703
hsa-miR-1203	0.177027	0.859805	0.942161	-1.47343	0.147721	0.0970242	1.66008	0.100549	0.619671	-1.64674	0.102935	0.104217	2.57826	0.010823	0.17035
hsa-miR-1204	0.159121	0.873862	0.944765	-2.49543	0.0165652	0.0182768	-2.19364	0.0311027	0.130468	-1.71921	0.0889529	0.0945275	-2.06072	0.0409141	0.0342741
hsa-miR-1205	0.912055	0.363654	0.736072	-2.56038	0.0142723	0.0165029	-0.11498	0.908766	0.721764	-2.27585	0.0251627	0.0444258	-0.73247	0.465112	0.300569
hsa-miR-1206	-0.00860484	0.99315	0.977096	-1.83144	0.0730604	0.0555003	0.0893538	0.929033	1	-0.854723	0.39486	0.266841	-4.35309	2.52e-05	4.69e-05
hsa-miR-1207-3p	0.667354	0.505982	0.782586	-2.96752	0.00502717	0.00724856	-1.53548	0.129006	0.278573	-1.8999	0.060661	0.0751088	-0.797675	0.426409	0.282374
hsa-miR-1207-5p	0.850277	0.396939	0.746816	-2.56464	0.0141131	0.0163899	-1.25976	0.211053	0.360507	-2.20951	0.0295976	0.0489764	0.357899	0.720866	1
hsa-miR-1208	-1.58113	0.116711	0.327485	-3.82702	0.000341392	0.00136936	-0.154987	0.877228	0.707159	-1.74084	0.0849916	0.0922997	-3.70877	0.000301348	0.000560843
hsa-miR-122	0.929026	0.354907	0.732062	-2.20974	0.0329242	0.0292279	-1.41535	0.161085	0.312556	-3.1222	0.00242524	0.010706	-0.829493	0.408232	0.271275
hsa-miR-1224-3p	1.14476	0.254687	0.702456	-1.69048	0.0985822	0.0697725	-0.726607	0.469492	0.527041	-2.57335	0.0116265	0.0271859	-0.69499	0.488065	0.313184
hsa-miR-1224-5p	1.80073	0.0743657	0.557893	-2.13889	0.0376414	0.0326279	1.11689	0.267093	1	-1.74161	0.0850449	0.092785	-0.65446	0.51387	0.328494
hsa-miR-1225-3p	1.40209	0.163563	0.681917	-2.08827	0.0429194	0.0353031	-0.400575	0.689769	0.645294	-1.37807	0.171481	0.145223	0.0243502	0.980606	1
hsa-miR-1225-5p	2.99964	0.00337126	0.124789	-0.473375	0.638149	0.350802	0.548166	0.585078	1	0.55638	0.579275	1	1.51572	0.131891	1
hsa-miR-1226	-0.242363	0.808923	0.872265	-3.25945	0.00230087	0.00378162	-0.284582	0.776688	0.668198	-5.05354	2.15e-06	5e-05	-1.0854	0.279495	0.190623
hsa-miR-1227	0.280013	0.78003	0.930663	-2.50956	0.0159068	0.0177611	-1.96137	0.0531538	0.171241	-3.61697	0.00049547	0.00446471	-2.28466	0.0236472	0.0214427
hsa-miR-1228	-1.15497	0.250653	0.476875	-2.60091	0.0127304	0.0152259	-2.03727	0.0451947	0.15822	-2.86133	0.00522656	0.0171452	-3.29937	0.00124465	0.00183348
hsa-miR-1229	-0.773826	0.440747	0.622383	-4.01545	0.000220106	0.00104889	-2.52563	0.0137032	0.078025	-2.71311	0.00793687	0.0213817	-5.53119	1.57e-07	0
hsa-miR-1231	0.0655535	0.947856	0.985274	-3.63396	0.000665605	0.00176591	-3.35963	0.00118453	0.0166217	-3.91041	0.000175135	0.00263636	-6.00178	1.85e-08	0
hsa-miR-1233	1.2546	0.2122	0.700508	-2.55814	0.0144561	0.0164504	-2.1821	0.031771	0.129014	-2.48209	0.0149003	0.0319818	-1.78694	0.0759429	0.0584159
hsa-miR-1234	0.0444796	0.964603	0.999395	-0.78845	0.434546	0.248883	0.271556	0.786655	1	-2.5436	0.0125859	0.0282915	0.504294	0.614733	1
hsa-miR-1236	1.36718	0.174224	0.665502	-1.89558	0.0644563	0.0494488	0.920089	0.360328	1	-1.63898	0.104651	0.105467	-0.961455	0.338367	0.22679
hsa-miR-1237	0.634994	0.526725	0.788347	-2.58214	0.0131763	0.0157097	-1.33688	0.185233	0.342701	-2.91751	0.00445782	0.0153216	-2.93648	0.0040133	0.00475427
hsa-miR-1238	0.920839	0.359079	0.731427	-2.24065	0.0294565	0.0277613	0.829983	0.408935	1	-1.85234	0.0670956	0.079252	-2.04695	0.0425925	0.0352216
hsa-miR-124	0.527975	0.59857	0.852849	-2.73308	0.00866093	0.0118211	-0.999773	0.320218	0.436355	-2.17689	0.0321012	0.0514015	-3.40588	0.00086804	0.00140539
hsa-miR-1243	-0.574327	0.566878	0.702643	-3.13922	0.00273088	0.00502095	-2.21658	0.0291844	0.126554	-2.45702	0.0158318	0.032669	-5.34965	3.03e-07	0
hsa-miR-1244	-0.322754	0.747482	0.85184	-0.588926	0.558526	0.31321	-0.216536	0.829059	0.682006	-0.894088	0.373586	0.254712	-3.04646	0.0027048	0.00354633
hsa-miR-1245	-1.46791	0.144907	0.368338	-2.75889	0.00798574	0.0111544	-1.23453	0.220351	0.37219	-3.03201	0.00313418	0.0122922	-3.7667	0.000233385	0.000468182
hsa-miR-1246	-1.47914	0.142027	0.366469	-2.35113	0.0224118	0.0234179	-0.101192	0.919616	0.725027	-2.41712	0.0176052	0.0354025	-3.62244	0.000405478	0.000736723
hsa-miR-1247	0.756147	0.451059	0.751429	-2.31949	0.0251767	0.0243949	-1.29699	0.198697	0.353075	-0.871572	0.385759	0.261174	-0.0847441	0.932568	0.566073
hsa-miR-1248	1.45562	0.148423	0.689999	-2.34078	0.0233303	0.0237976	-0.11358	0.909877	0.720846	-2.2503	0.0268314	0.0460706	-2.81296	0.00573553	0.00645986
hsa-miR-1249	2.08433	0.0393028	0.473363	-1.92669	0.0605363	0.046839	-0.539825	0.590693	0.592495	0.369959	0.712275	1	1.00638	0.315877	1
hsa-miR-1250	-0.0379654	0.969785	0.962875	-1.30093	0.200684	0.12647	-1.30361	0.196523	0.352889	-2.31331	0.0230075	0.0420366	0.549279	0.583737	1
hsa-miR-1251	-0.25574	0.798649	0.869958	-3.98332	0.000249704	0.00111915	-2.52796	0.0133367	0.0790333	-4.94879	3.54e-06	6.67e-05	-6.50479	1.34e-09	0
hsa-miR-1252	1.07539	0.284503	0.711171	-3.10683	0.00326693	0.00537059	-0.106671	0.915314	0.723384	-2.6258	0.0101186	0.0251151	-1.83351	0.0687016	0.0533884
hsa-miR-1253	1.05426	0.29404	0.723724	-1.88245	0.0660608	0.0504767	0.847352	0.399205	1	-1.61619	0.109369	0.108274	-0.764137	0.446218	0.292957
hsa-miR-1254	1.34697	0.180639	0.665694	-1.75224	0.0867695	0.0632749	-0.24987	0.803289	0.672859	-2.15951	0.0334571	0.0531034	1.23504	0.218606	1
hsa-miR-1255a	0.848128	0.398284	0.744704	-4.30769	9.77e-05	0.00053	-5.05386	2.46e-06	0.0005	-4.42103	2.72e-05	0.000845455	-7.73006	1.71e-12	0
hsa-miR-1255b	0.293921	0.769356	0.928272	-3.11137	0.00341829	0.00533882	-1.92544	0.0578686	0.180128	-2.07401	0.0407889	0.0592843	-3.05296	0.00273393	0.00349419
hsa-miR-1256	1.38277	0.169275	0.66305	-1.56748	0.123703	0.0848957	-0.364024	0.716713	0.655399	-2.04574	0.0435969	0.0608125	-2.39766	0.0178073	0.0167521
hsa-miR-1257	-1.59892	0.112851	0.334168	-2.02021	0.0485252	0.0397508	-0.940967	0.349212	0.452918	-2.21257	0.029328	0.0488284	-4.55858	1.08e-05	2.53e-05
hsa-miR-1258	0.252234	0.801336	0.938839	-2.17166	0.0345375	0.0311761	-0.603041	0.548196	0.560364	-2.81582	0.00592778	0.0180871	-5.48646	1.84e-07	0
hsa-miR-1259	-1.50412	0.135274	0.355171	-2.52465	0.0146141	0.0172196	-0.657546	0.512505	0.546664	-1.62381	0.107764	0.107644	-4.06444	7.32e-05	0.000164228
hsa-miR-125a-3p	1.70422	0.091138	0.56439	-2.37139	0.0220737	0.02285	0.238091	0.812418	1	-0.162263	0.871464	0.488274	-0.196798	0.844285	0.519175
hsa-miR-125a-5p	-0.155018	0.877087	0.909358	-2.47977	0.0174153	0.018649	-1.67245	0.0980907	0.252142	-0.889897	0.375779	0.255652	-1.06676	0.287997	0.195916
hsa-miR-125b	1.00992	0.31465	0.724022	-2.77271	0.00841616	0.0107805	-1.08001	0.283009	0.401361	-3.09099	0.00263648	0.0106662	-0.763517	0.446315	0.291997
hsa-miR-126	0.427148	0.670094	0.877385	-2.87644	0.00621198	0.00888865	-1.56213	0.12248	0.272044	-3.31197	0.00133043	0.00756604	-3.53735	0.000560549	0.000950267
hsa-miR-1260	0.713582	0.476959	0.770923	-2.8269	0.00730894	0.00967897	-1.80671	0.0742201	0.212812	-3.89797	0.000183855	0.002408	-3.66382	0.000356165	0.000652326
hsa-miR-1261	-0.409401	0.682993	0.795005	-1.48161	0.144829	0.0966011	0.420944	0.674944	1	-0.918002	0.360956	0.250507	-2.07506	0.0396404	0.0333388
hsa-miR-1262	0.232362	0.816677	0.933058	-3.8316	0.000452171	0.00137213	-3.06808	0.00289834	0.0280935	-5.85677	9.52e-08	0	-4.26715	3.59e-05	6.83e-05
hsa-miR-1263	1.79038	0.0758209	0.544876	0.377326	0.707645	1	3.83532	0.000245483	0.0105571	-1.04674	0.297892	0.221617	2.709	0.00761399	0.136594
hsa-miR-1264	0.2361	0.813779	0.936434	-1.13561	0.261173	0.158397	-0.71352	0.477394	0.530472	-0.947661	0.34571	0.244286	-2.90931	0.00416048	0.00511845
hsa-miR-1265	1.25781	0.211305	0.704034	-1.69493	0.0970855	0.0694855	1.04379	0.299556	1	-1.54817	0.124909	0.117981	-0.859492	0.391643	0.260676
hsa-miR-1266	1.25876	0.210618	0.710341	-3.51449	0.00106472	0.00228485	-0.29319	0.770138	0.666149	-1.88883	0.0623964	0.0760882	0.245767	0.806179	1
hsa-miR-1267	0.946407	0.345995	0.747376	-1.18264	0.242696	0.148993	1.79799	0.0762531	0.505288	0.873904	0.384391	1	-1.05477	0.293262	0.199209
hsa-miR-1268	1.19163	0.235763	0.692569	-1.21439	0.231169	0.142726	0.111483	0.911491	1	-1.02326	0.308809	0.227556	0.549389	0.583431	1
hsa-miR-1269	1.03756	0.301669	0.720393	-3.26004	0.0021104	0.0038	0.109178	0.913341	1	-3.21647	0.00177503	0.00877377	-1.85722	0.0654167	0.0511893
hsa-miR-1270	0.218812	0.827181	0.928494	-3.94909	0.000292049	0.001172	-2.43622	0.016819	0.087578	-3.22408	0.00175031	0.008715	-4.02056	0.000103456	0.000199225
hsa-miR-1271	0.748319	0.455944	0.747666	-1.07538	0.287503	0.172459	2.2248	0.0285238	0.254481	-0.744323	0.45869	0.30045	2.11925	0.0358444	0.396697
hsa-miR-1272	-2.06149	0.041516	0.234316	-2.71252	0.00897967	0.0122662	-2.39546	0.0188662	0.095885	-2.67258	0.00885938	0.0230575	-4.71461	5.49e-06	1.37e-05
hsa-miR-1273	-1.89212	0.0609685	0.270866	0.99992	0.323035	1	0.659608	0.511159	1	-1.48321	0.141554	0.128459	1.57369	0.117691	1
hsa-miR-127-3p	0.155707	0.876577	0.94444	-1.13578	0.262426	0.158662	-1.73827	0.0854972	0.235386	-2.34959	0.0210569	0.0406236	-1.23729	0.218368	0.152588
hsa-miR-1274a	1.68164	0.095373	0.568626	-2.7571	0.00861744	0.0111478	-2.08539	0.0400137	0.15709	-2.66115	0.00916659	0.0232707	-2.6134	0.0100026	0.0100978
hsa-miR-1274b	2.98341	0.00346259	0.11782	-0.878576	0.384473	0.221833	1.36692	0.175327	0.823894	-1.52501	0.130616	0.121193	0.640765	0.522792	1
hsa-miR-1275	0.773771	0.440675	0.757846	-3.57927	0.000857271	0.00199565	-0.668366	0.50557	0.54849	-1.87109	0.0646074	0.0775963	-0.0358489	0.971449	0.587461
hsa-miR-127-5p	-0.234829	0.814773	0.875671	-2.43767	0.0185312	0.0199729	-0.53658	0.593	0.591057	-1.81505	0.0728082	0.0819535	-3.89516	0.000152124	0.000299301
hsa-miR-1276	-0.483869	0.629385	0.754114	-1.79494	0.0790696	0.0589226	-1.30281	0.196236	0.351388	-3.00769	0.00336905	0.0130718	-4.24682	3.69e-05	8.02e-05
hsa-miR-1277	-3.14139	0.0021197	0.082925	-1.38819	0.171885	0.111183	-3.60607	0.000517228	0.0111235	-3.11496	0.00245429	0.0106232	-5.71007	6.9e-08	0
hsa-miR-1278	0.223131	0.823833	0.928026	-2.10332	0.0406614	0.0345963	1.55258	0.124259	0.709363	-0.667341	0.506173	0.321299	-2.20239	0.0292206	0.025577
hsa-miR-1279	-1.78419	0.0770227	0.292533	-1.61919	0.111392	0.0783379	0.155247	0.876981	1	-0.575107	0.566579	0.347805	-2.6846	0.00803106	0.00852298
hsa-miR-128	-1.0612	0.290996	0.500363	-2.06151	0.0452309	0.037248	-2.00067	0.049	0.164951	-2.81882	0.00590272	0.0184857	-3.11678	0.00227791	0.00298307
hsa-miR-1280	0.611271	0.542253	0.800343	-2.26793	0.0288258	0.0265422	-1.76948	0.080364	0.22842	-1.87091	0.0644776	0.0773405	-1.9055	0.0586022	0.0472596
hsa-miR-1281	0.48825	0.626344	0.858287	-1.9097	0.0629098	0.0484679	0.733023	0.465448	1	-1.29368	0.19894	0.162339	0.2385	0.811794	1
hsa-miR-1282	1.6215	0.107755	0.587575	-1.47677	0.146799	0.0968452	2.61268	0.0107478	0.144974	-1.4535	0.149464	0.133094	1.47748	0.141763	1
hsa-miR-1283	-1.26839	0.207194	0.432897	-1.27804	0.207224	0.130516	-0.390684	0.696951	0.64461	-0.686762	0.493907	0.315503	-2.56717	0.0112241	0.0112372
hsa-miR-1284	-1.92496	0.0565295	0.258976	-0.0637588	0.949386	0.50789	-0.665668	0.507358	0.544792	-1.22366	0.224105	0.178533	-3.28856	0.00124511	0.00186228
hsa-miR-1285	1.09148	0.277418	0.710031	0.604301	0.548896	1	-1.54136	0.126789	0.279257	-3.51822	0.000683192	0.00551842	-0.628593	0.530426	0.337906
hsa-miR-1286	-0.112798	0.910392	0.935034	-3.65927	0.000717312	0.00172976	-2.94097	0.00441291	0.0360457	-2.57979	0.0115552	0.0268873	-3.45395	0.000715437	0.00122031
hsa-miR-1287	-0.771537	0.442054	0.621552	-2.5569	0.0140517	0.0164415	1.12923	0.262685	1	-3.49898	0.000712957	0.00569744	-0.64917	0.517441	0.330008
hsa-miR-1288	-0.187123	0.851902	0.894754	-3.84497	0.000419208	0.00137119	-3.00388	0.00357722	0.0309265	-4.52355	1.84e-05	0.000622222	-4.13555	6.3e-05	0.000126087
hsa-miR-1289	1.77539	0.0783376	0.538779	-1.81594	0.0760283	0.0566606	0.434158	0.665278	1	-2.65416	0.00932864	0.023376	0.440707	0.660123	1
hsa-miR-1290	0.772887	0.441135	0.754664	-1.49014	0.142835	0.0961237	0.801038	0.425245	1	-1.3723	0.173313	0.146366	-2.38085	0.0185861	0.0173791
hsa-miR-1291	0.949271	0.344514	0.749276	-2.05346	0.0464019	0.0376148	-0.736671	0.463207	0.531433	-2.31374	0.0228816	0.0422351	0.0847726	0.93255	1
hsa-miR-1292	0.400104	0.68983	0.885389	-3.37347	0.0016467	0.00309386	-2.67874	0.00899409	0.0579783	-2.22764	0.0284303	0.0477424	-3.2798	0.00132767	0.00189826
hsa-miR-1293	0.833222	0.406543	0.738659	-2.89035	0.00618431	0.00868297	-1.39088	0.167804	0.322721	-1.43216	0.155594	0.136865	-0.884957	0.377442	0.252543
hsa-miR-129-3p	0.460229	0.646246	0.867158	-1.9937	0.0527626	0.0413818	-1.35413	0.179733	0.334403	-3.74043	0.000322602	0.0034	-2.23874	0.0271434	0.0237185
hsa-miR-1294	2.07242	0.0404024	0.452845	-2.51578	0.0156482	0.0175494	-0.45931	0.647166	0.618218	-2.47639	0.0151265	0.032042	-0.775252	0.439537	0.289225
hsa-miR-1295	-1.677	0.0964606	0.31881	-2.25446	0.0294798	0.0270827	-2.21155	0.0297668	0.126434	-2.93632	0.00429755	0.0147802	-3.29599	0.00126423	0.00183584
hsa-miR-129-5p	-2.63124	0.00967155	0.137582	-2.71744	0.00881152	0.0121613	-0.666361	0.507058	0.54616	-1.22017	0.225451	0.178676	-3.10499	0.00228425	0.0030596
hsa-miR-1296	1.30824	0.193411	0.688347	2.55063	0.0142735	1	1.89387	0.0617585	0.4387	-2.04001	0.0442427	0.0613313	2.21415	0.0283308	0.336952
hsa-miR-1297	-0.802898	0.423842	0.611884	2.95361	0.00510674	0.468175	3.74118	0.000390819	0.0101	1.45713	0.148456	1	1.53021	0.128301	1
hsa-miR-1298	-1.3829	0.169344	0.389785	-2.80535	0.00685021	0.0101025	-0.672005	0.503365	0.547786	-1.86691	0.0650403	0.0774114	-4.24637	3.66e-05	7.94e-05
hsa-miR-1299	1.88305	0.0622483	0.557681	-1.63435	0.108558	0.0765874	1.77052	0.0802907	0.524592	-0.690102	0.491882	0.314793	-0.424425	0.671928	0.417632
hsa-miR-1300	0.141594	0.887657	0.943782	-3.054	0.00357399	0.00590184	0.362332	0.718127	1	-1.84763	0.0678199	0.079183	-3.32959	0.00111678	0.00172977
hsa-miR-1301	0.277215	0.782117	0.929793	-3.35492	0.00169887	0.00321368	-0.964542	0.337671	0.44286	-2.06164	0.0420022	0.0596684	-2.7596	0.00662825	0.0072568
hsa-miR-1302	1.2372	0.218506	0.699624	-2.03092	0.0489228	0.0389392	-0.975284	0.33228	0.445006	-3.3134	0.00131124	0.00767115	-2.92538	0.00397328	0.00489482
hsa-miR-1303	-1.2313	0.22092	0.440906	-2.95556	0.00463771	0.00743714	-0.960126	0.339598	0.44392	-2.72996	0.00759297	0.0205333	-4.33061	2.6e-05	5.1e-05
hsa-miR-1304	0.954473	0.341775	0.753848	-4.1317	0.000144965	0.000883333	-1.44147	0.153409	0.305416	-1.43139	0.155854	0.136686	-2.86776	0.00478961	0.0056663
hsa-miR-1305	-1.61633	0.108681	0.329038	-1.2564	0.214635	0.135098	0.533927	0.594771	1	-0.948591	0.345242	0.244497	-2.55801	0.0114638	0.0114802
hsa-miR-1306	1.70681	0.0905463	0.572361	-0.107095	0.915232	0.492685	1.85225	0.0673362	0.459187	0.0743294	0.940919	1	1.99236	0.0484439	0.502135
hsa-miR-1307	-2.10108	0.0378731	0.230518	-3.03044	0.00417176	0.00625758	-3.09178	0.0026188	0.0281414	-1.62245	0.108037	0.107607	-1.70912	0.0894223	0.0671539
hsa-miR-1308	1.76029	0.0808392	0.533476	-3.19716	0.00261164	0.00435245	-0.750333	0.455218	0.529768	-1.57074	0.119853	0.114003	-1.61271	0.109766	0.0808205
hsa-miR-130a	-2.36887	0.0195676	0.164841	-3.70247	0.000576017	0.00159367	-4.32686	3.76e-05	0.0024625	-2.14505	0.0345821	0.0534364	-6.36177	2.48e-09	0
hsa-miR-130b	-0.688008	0.492937	0.645612	-5.33157	2.77e-06	2.5e-05	0.486649	0.628	1	0.244641	0.807262	1	-0.793562	0.428777	0.283365
hsa-miR-132	-0.668067	0.505468	0.651426	-3.52483	0.00101223	0.00228437	-1.17019	0.245705	0.393077	-2.94931	0.00408288	0.0143576	-3.13871	0.00208446	0.0028126
hsa-miR-1321	0.860426	0.391316	0.745172	-2.1855	0.0344982	0.0304768	-0.496015	0.621054	0.607897	-2.25326	0.0266713	0.0459882	0.148634	0.882018	1
hsa-miR-1322	-1.30368	0.194951	0.415211	-3.71431	0.000499091	0.00157143	-1.37837	0.171774	0.324055	-2.34845	0.0209341	0.0405024	-4.04297	8.48e-05	0.000187302
hsa-miR-1323	-2.17371	0.0316577	0.214822	-3.37946	0.00134623	0.0030875	-1.58205	0.117309	0.277241	-3.3978	0.00100207	0.00673556	-4.57275	9.93e-06	2.47e-05
hsa-miR-1324	0.284931	0.776245	0.929594	-3.28235	0.00206214	0.00373437	-1.14672	0.255601	0.400272	-2.58758	0.0113992	0.0264782	-3.74078	0.000286288	0.000514013
hsa-miR-133a	2.95433	0.00380671	0.116255	-0.923178	0.360281	0.210175	3.35006	0.00124623	0.0308083	-1.10974	0.269943	0.204305	3.20093	0.00170338	0.0538222
hsa-miR-134	-1.85474	0.0664458	0.2821	-4.34305	7.7e-05	0.000492857	-2.18653	0.0313454	0.129246	-4.6434	1.24e-05	0.0004125	-4.79323	4.3e-06	7.35e-06
hsa-miR-135a	-0.454346	0.650406	0.77379	-3.97394	0.000247095	0.00111875	-1.38875	0.168614	0.321988	-3.99034	0.000132422	0.00248421	-4.54566	1.23e-05	2.5e-05
hsa-miR-135b	-2.85	0.00539794	0.0951824	-4.87431	1.05e-05	0.000121429	-3.20787	0.00184618	0.023524	-1.84093	0.068754	0.0792082	-5.9041	2.02e-08	0
hsa-miR-136	0.825501	0.410937	0.74243	-4.23083	0.000108398	0.000645455	-1.47624	0.144042	0.295485	-4.10369	8.8e-05	0.001975	-5.92912	2.24e-08	0
hsa-miR-137	-0.923995	0.357386	0.564026	-0.680336	0.499632	0.282788	0.163511	0.870462	1	-1.1627	0.247913	0.192371	-2.3377	0.0206499	0.0190112
hsa-miR-138	0.315754	0.752766	0.929115	-1.33796	0.188156	0.120053	-0.0248631	0.980229	0.74521	-1.21602	0.227185	0.179474	0.364015	0.716457	1
hsa-miR-139-3p	0.626827	0.531973	0.788893	1.14778	0.257315	1	2.31702	0.022965	0.24282	-0.738338	0.462155	0.302105	1.15872	0.24871	1
hsa-miR-139-5p	-1.58823	0.114955	0.325815	-2.05839	0.0446694	0.0372899	-0.678086	0.499622	0.545471	-2.48581	0.0146764	0.0318796	-4.10001	7.08e-05	0.0001425
hsa-miR-140-3p	-1.95344	0.053391	0.254145	-2.42648	0.0192705	0.0204785	-0.629954	0.530427	0.552842	-2.06046	0.0421124	0.0593017	-3.67574	0.000337195	0.000624561
hsa-miR-141	-0.344947	0.730734	0.835691	-1.65085	0.104477	0.074439	-0.336346	0.737467	0.664772	-0.849069	0.39804	0.268365	-3.48235	0.00065492	0.00114062
hsa-miR-142-3p	-1.10014	0.273392	0.497413	-3.08844	0.00338931	0.00555032	-2.2811	0.0252712	0.117521	-0.71725	0.47498	0.307266	-4.06217	7.89e-05	0.000165323
hsa-miR-142-5p	-2.13962	0.0344554	0.218902	-1.04934	0.298806	0.178633	-0.658764	0.511723	0.547659	-1.48747	0.140216	0.128173	-3.23366	0.00149025	0.00216766
hsa-miR-143	1.14679	0.253979	0.706244	-2.55322	0.0139208	0.0165355	-0.349529	0.727607	0.659602	-2.55938	0.0120678	0.0274655	-3.49195	0.000632477	0.00110105
hsa-miR-144	-0.931039	0.353687	0.563784	-2.1591	0.0355972	0.0319148	0.35227	0.725494	1	-0.831474	0.407793	0.273125	-2.53905	0.0121565	0.0120634
hsa-miR-145	-1.60151	0.112062	0.335612	-3.19009	0.00236453	0.00438897	-1.62825	0.107316	0.269028	-1.7035	0.0917966	0.0969411	-5.46091	1.9e-07	0
hsa-miR-146a	-0.591954	0.555179	0.693292	-2.7899	0.00782259	0.0104562	-3.59502	0.000568868	0.0108056	-3.28284	0.00145242	0.00780179	-7.55538	3.7e-12	0
hsa-miR-146b-3p	0.205139	0.837836	0.933945	-2.69008	0.0102761	0.0126286	-1.57559	0.118795	0.276653	-3.28944	0.00144605	0.00779636	-1.48665	0.139053	0.100245
hsa-miR-146b-5p	0.30749	0.759112	0.922659	-0.0835855	0.933793	0.501083	5.78277	1.59e-07	0	-2.74354	0.00726653	0.0206578	1.56753	0.119593	1
hsa-miR-147	0.233226	0.816033	0.935616	-2.81534	0.00729166	0.00990203	-1.14102	0.257121	0.399991	-1.9737	0.0516095	0.0660845	-2.45506	0.0154776	0.0148076
hsa-miR-147b	1.62272	0.107627	0.596288	-1.15959	0.252558	0.153828	1.11714	0.267185	1	-1.15922	0.249392	0.192966	2.45678	0.0152888	0.227381
hsa-miR-148a	-0.592145	0.554949	0.695871	-3.53781	0.000967763	0.00224574	-0.849692	0.398032	0.493761	-1.62978	0.1065	0.107031	-2.2997	0.0231007	0.0207237
hsa-miR-148b	-3.61876	0.000485775	0.02526	-4.90411	7.81e-06	0.000125	-2.01482	0.0466931	0.161308	-5.55316	2.71e-07	3.33e-05	-5.47273	1.99e-07	0
hsa-miR-149	0.986303	0.326105	0.734312	-3.09433	0.00361312	0.00548846	-1.46843	0.145965	0.296046	-2.81703	0.00595131	0.018208	-2.2028	0.029232	0.0256175
hsa-miR-150	-0.905205	0.367377	0.571256	-5.04064	8.37e-06	5.56e-05	-3.95362	0.000166723	0.00576667	-4.09292	9.23e-05	0.00191765	-5.97504	1.49e-08	0
hsa-miR-151-3p	-1.59102	0.114612	0.330066	-2.27955	0.0267027	0.0262551	-0.758004	0.450816	0.526288	-0.167889	0.867039	0.486655	-3.64882	0.000366866	0.000671429
hsa-miR-151-5p	0.253737	0.800188	0.940928	-3.29619	0.00203128	0.0036512	-1.89249	0.0617266	0.188387	-3.90973	0.000173648	0.00252609	-2.12828	0.0349417	0.0298057
hsa-miR-152	-0.291154	0.771739	0.860851	-0.295076	0.769387	0.420129	1.00533	0.317593	1	-1.12159	0.264895	0.201952	3.56312	0.00051463	0.0172375
hsa-miR-153	-0.705366	0.482006	0.663999	-3.47338	0.00107075	0.00248077	-0.0578777	0.953985	0.737522	-0.958924	0.340066	0.243004	-3.30025	0.00123263	0.00184595
hsa-miR-154	-1.07959	0.282546	0.502477	-2.3823	0.0207811	0.0224062	-0.0456936	0.963656	0.737854	-1.95826	0.0531352	0.0679395	-2.22964	0.0271812	0.0241145
hsa-miR-155	-1.85033	0.0667397	0.277355	-3.11525	0.00292159	0.0053	-0.0508416	0.959562	0.736494	-0.653557	0.515001	0.324267	-3.58872	0.000441468	0.00080884
hsa-miR-15a	-0.529251	0.597592	0.732572	-5.03163	8.79e-06	6e-05	-2.91091	0.0046651	0.0369946	-3.66785	0.000406053	0.00402188	-3.24372	0.00145929	0.00210897
hsa-miR-15b	-2.41053	0.0174185	0.1659	-2.34213	0.0238681	0.0237969	-2.88632	0.0048816	0.0386368	-1.23841	0.218667	0.175506	-4.59694	9.32e-06	2.18e-05
hsa-miR-16	-0.835133	0.405468	0.598782	-2.48956	0.016306	0.0184788	-1.11566	0.267734	0.398981	-2.23534	0.0278856	0.0470847	-3.73659	0.000276469	0.000516981
hsa-miR-17	-2.21825	0.0285461	0.216522	-3.92704	0.000268372	0.00113273	-1.98481	0.0505875	0.169183	0.171849	0.863925	1	-1.8447	0.0668683	0.0524905
hsa-miR-181a	-0.0225122	0.982079	0.972121	-1.29507	0.200604	0.127233	2.46769	0.0156523	0.182263	-0.0735781	0.941504	0.522586	-0.442958	0.658442	0.411645
hsa-miR-181b	-2.0259	0.045232	0.245475	-5.10718	7.43e-06	3.33e-05	-3.5773	0.00057058	0.0107316	-1.61829	0.108968	0.108148	-4.33628	3.06e-05	4.85e-05
hsa-miR-181c	-1.37411	0.172225	0.392999	-2.60367	0.0125276	0.0151831	-2.72833	0.0076204	0.0565927	-0.898883	0.371001	0.255173	-5.03524	1.59e-06	1.79e-06
hsa-miR-181d	-2.6489	0.00933965	0.14395	-2.44257	0.0183391	0.0197757	-3.4386	0.000868891	0.0144619	-1.67889	0.0965209	0.0995778	-6.38058	2.1e-09	0
hsa-miR-182	1.15906	0.24898	0.704596	-2.93262	0.00528126	0.00792045	-1.08195	0.282454	0.403745	-1.77492	0.0793367	0.087819	-1.83592	0.0686092	0.0532347
hsa-miR-1825	0.751527	0.453924	0.752195	-3.61019	0.000824749	0.00186333	-2.07646	0.041384	0.158432	-1.48869	0.139933	0.128232	-1.50557	0.134362	0.0975115
hsa-miR-1826	-0.798949	0.425933	0.609636	-1.9462	0.0571007	0.0451432	0.406571	0.685335	1	-0.236103	0.813861	0.460987	-1.23511	0.218593	0.152817
hsa-miR-1827	0.83996	0.40265	0.74024	-2.65777	0.0112797	0.0134239	-1.80809	0.0742491	0.214151	-1.8681	0.0650419	0.0775074	-1.53352	0.127098	0.0934562
hsa-miR-183	-0.282841	0.777855	0.858935	-1.85225	0.0698644	0.0534626	0.308531	0.758414	1	-3.0445	0.00301834	0.0119671	-2.77593	0.00631301	0.00708021
hsa-miR-184	-0.370773	0.711485	0.816354	-2.85107	0.00660014	0.00937447	0.118259	0.90614	1	-2.15648	0.0335768	0.0532333	-0.163007	0.870735	0.532464
hsa-miR-185	0.648379	0.518084	0.78255	-3.02296	0.00428967	0.00632275	-1.53407	0.128504	0.277407	-2.83968	0.00559533	0.0177083	-2.6234	0.00973195	0.00984353
hsa-miR-186	-1.55134	0.123589	0.338307	-1.04876	0.298984	0.178457	-0.342531	0.732739	0.662448	-0.954733	0.342143	0.243419	-2.71086	0.00746905	0.00810993
hsa-miR-187	2.22116	0.0282629	0.420405	-0.55535	0.58176	0.323924	0.259447	0.796088	1	1.62848	0.106859	1	-0.756797	0.450634	0.294021
hsa-miR-188-3p	2.13801	0.0347224	0.45178	-2.18764	0.0342625	0.0304104	0.508038	0.612894	1	-3.10094	0.00262056	0.0107746	-2.35896	0.0199184	0.0181142
hsa-miR-188-5p	-0.901811	0.369221	0.57124	-3.72375	0.000545394	0.00157867	-2.24914	0.0270729	0.121733	-1.98425	0.0501602	0.065604	-4.5397	1.28e-05	2.56e-05
hsa-miR-18a	-1.4068	0.162291	0.384586	-4.60538	3.14e-05	0.000245	-2.70062	0.00821349	0.0568818	-2.6137	0.0104573	0.0253907	-4.44523	1.89e-05	3.52e-05
hsa-miR-190	0.22495	0.822425	0.929729	-2.42648	0.018653	0.020403	0.339103	0.735372	1	-0.584077	0.560581	0.345475	-3.47876	0.000642581	0.00114456
hsa-miR-190b	0.573824	0.567406	0.829997	-2.67899	0.00995041	0.0129443	-0.2731	0.785456	0.670334	0.0421634	0.96646	1	-2.72544	0.00712166	0.0078699
hsa-miR-191	-1.01841	0.310758	0.517835	-0.651657	0.518142	0.291739	0.912089	0.364707	1	-0.0821411	0.934708	0.519752	0.324304	0.746246	1
hsa-miR-192	0.667249	0.505949	0.778938	-0.0665972	0.947171	0.507522	2.5022	0.0142652	0.172823	-0.946628	0.346266	0.244114	-0.170488	0.864894	0.529907
hsa-miR-193a-3p	2.49354	0.0140465	0.2741	0.576174	0.567673	1	3.25002	0.00163173	0.0358	-0.316678	0.752228	0.42844	2.40256	0.0177546	0.252155
hsa-miR-193a-5p	0.871765	0.385172	0.746632	-3.76832	0.000511384	0.00144722	-0.299031	0.765704	0.665895	-1.89758	0.0608458	0.0752222	-1.77733	0.077739	0.0592066
hsa-miR-193b	1.91155	0.0585748	0.555044	-0.847371	0.401625	0.230573	1.42665	0.157568	0.798616	-1.12059	0.265291	0.20179	-0.662908	0.508619	0.325672
hsa-miR-194	-0.932101	0.353219	0.56577	-0.682727	0.498107	0.282424	0.674056	0.502032	1	-0.45752	0.648342	0.3799	-2.47803	0.0144275	0.0139848
hsa-miR-195	-0.922168	0.358706	0.562721	-5.57674	1.84e-06	0	-4.93527	3.74e-06	0.000425	-3.83623	0.000228268	0.00278889	-6.28544	5.96e-09	0
hsa-miR-196a	0.401493	0.688936	0.887639	-2.67801	0.0101846	0.0129212	-0.748585	0.456358	0.529063	-0.796025	0.428003	0.282366	-2.36219	0.0194667	0.0180209
hsa-miR-196b	-3.69088	0.000358966	0.024	-1.97981	0.0538793	0.0423434	0.0648265	0.948492	1	0.307878	0.758865	1	-2.7699	0.0062827	0.00709932
hsa-miR-197	-1.05302	0.294635	0.501266	-3.23372	0.00215827	0.00400647	-3.23606	0.00168352	0.0226708	-3.80905	0.000248231	0.00299643	-5.74	5.18e-08	0
hsa-miR-198	0.632205	0.528455	0.787311	-3.66084	0.000672186	0.00174096	-0.654467	0.514646	0.545123	-3.8458	0.000227662	0.00278846	-0.738913	0.461221	0.299275
hsa-miR-199a-3p	1.19334	0.235102	0.696987	-2.79202	0.00725168	0.0104475	0.613721	0.540963	1	-0.398498	0.691159	0.401195	-2.17493	0.0311196	0.0270356
hsa-miR-199a-5p	1.41616	0.159629	0.673513	-1.23182	0.224976	0.139728	-1.04439	0.299277	0.41488	-2.11968	0.0366639	0.0554687	-0.983133	0.327379	0.219955
hsa-miR-199b-5p	2.29946	0.0233425	0.363776	1.12835	0.265602	1	0.480604	0.632201	1	-1.48079	0.142014	0.128325	0.102622	0.918403	1
hsa-miR-19a	-3.01954	0.00315733	0.09714	-5.7712	6.1e-07	0	-3.15814	0.00216681	0.0249593	-3.40895	0.000973871	0.00682558	-5.73993	6.74e-08	0
hsa-miR-19b	-0.495545	0.621155	0.752771	-0.23043	0.818801	0.445438	1.37926	0.171439	0.856414	-0.718603	0.474251	0.307373	0.43855	0.661677	1
hsa-miR-200a	-5.23579	8.24e-07	0.0002	-4.54888	3.85e-05	0.000277273	-1.59594	0.113965	0.273955	-2.79352	0.0063068	0.0181794	-4.45728	1.77e-05	3.33e-05
hsa-miR-200b	-0.884616	0.378174	0.574384	-1.30797	0.196601	0.125446	0.0731295	0.941877	1	0.0096284	0.992338	1	-2.13097	0.0347713	0.0296965
hsa-miR-200c	1.85294	0.0666084	0.523144	-1.09167	0.280582	0.169367	0.000789391	0.999372	1	NA	NA	NA	-1.00527	0.316626	0.213656
hsa-miR-202	1.17769	0.241266	0.70222	0.597764	0.552869	1	3.6281	0.000505786	0.0134545	0.356653	0.722167	1	2.17702	0.0313081	0.35655
hsa-miR-203	-0.395398	0.693294	0.80105	-1.32511	0.190871	0.122553	0.250934	0.802459	1	-0.470888	0.638809	0.37577	-2.70688	0.0075257	0.00817261
hsa-miR-204	1.61597	0.1089	0.58415	-1.88185	0.065813	0.0504087	-0.479255	0.63304	0.613805	-1.31918	0.190312	0.156537	-3.37747	0.000956523	0.00151971
hsa-miR-205	-0.692312	0.49038	0.65003	-2.3706	0.0215991	0.0228133	-1.62098	0.108578	0.26875	-1.55368	0.123605	0.117414	-4.85393	3.35e-06	6.15e-06
hsa-miR-206	1.41831	0.158847	0.679871	-2.99476	0.00460046	0.00677823	-2.47078	0.0158497	0.0854273	-4.37629	3.24e-05	0.001	-3.54131	0.000534945	0.000939247
hsa-miR-208a	-0.226139	0.821551	0.879959	1.10119	0.276224	1	1.4321	0.155945	0.803526	-1.33292	0.18575	0.154415	-1.47185	0.14313	0.102613
hsa-miR-208b	1.93348	0.0560215	0.562375	-0.889579	0.378037	0.219571	2.10524	0.0380179	0.321274	-0.353156	0.724763	0.416715	0.83211	0.406887	1
hsa-miR-20a	-1.58862	0.115604	0.328548	-1.61717	0.111898	0.0784737	-0.0657108	0.947763	0.734466	-0.66521	0.507529	0.321516	-1.26177	0.208931	0.146868
hsa-miR-21	-1.07206	0.28599	0.502895	-3.31114	0.00175776	0.00354471	-2.14442	0.0348809	0.137927	-1.98466	0.0501633	0.0658167	-4.22158	4.32e-05	8.53e-05
hsa-miR-210	0.665372	0.507213	0.777029	-0.523202	0.60374	0.33351	2.42593	0.0177443	0.196246	-2.91478	0.00444636	0.0152876	1.48749	0.139703	1
hsa-miR-211	0.362109	0.718012	0.906997	-2.32488	0.0249552	0.02416	-0.560764	0.576556	0.581847	-1.58721	0.115922	0.111814	-1.9855	0.0492459	0.0400909
hsa-miR-212	-1.24853	0.214346	0.439216	-1.66167	0.103932	0.0733795	0.296107	0.767949	1	0.0255776	0.979648	1	-2.8386	0.00519844	0.0061172
hsa-miR-214	0.392048	0.695739	0.889483	-2.28503	0.0274388	0.0259937	-1.74949	0.0841474	0.231969	-2.36768	0.0200195	0.039208	-1.39671	0.164546	0.116762
hsa-miR-216a	-1.69488	0.0928347	0.314182	-3.2024	0.00226222	0.00430282	-0.798995	0.42663	0.511396	-2.34296	0.0212178	0.0405708	-5.06175	1.17e-06	1.92e-06
hsa-miR-216b	-0.490995	0.624448	0.753759	-2.64559	0.0106779	0.0137535	0.254228	0.799942	1	-0.699329	0.486064	0.312437	-3.21714	0.00159768	0.00226135
hsa-miR-217	-1.24731	0.214725	0.437289	-1.38263	0.172918	0.111808	-0.132093	0.895208	0.71638	-0.830218	0.408523	0.273027	-2.96002	0.00357454	0.00446255
hsa-miR-218	-2.25521	0.0261843	0.202593	-3.78676	0.000436697	0.00143823	-1.29586	0.198977	0.351794	-1.00902	0.315554	0.230312	-4.38413	2.36e-05	4.73e-05
hsa-miR-219-1-3p	0.749044	0.455571	0.750772	-2.39609	0.0209209	0.0218703	-1.98371	0.0504065	0.167829	-2.18551	0.0313347	0.0508869	-3.70726	0.00029052	0.000560479
hsa-miR-219-2-3p	-1.7607	0.0812447	0.296587	-3.59235	0.000724167	0.00195495	-2.55098	0.0125215	0.07578	-3.38837	0.00103253	0.00680217	-5.80858	3.13e-08	0
hsa-miR-219-5p	1.12911	0.261353	0.696496	-3.79216	0.000421817	0.00146212	-1.59122	0.1151	0.274479	-2.31101	0.0231313	0.04205	-3.67812	0.000328901	0.000622941
hsa-miR-22	0.162193	0.871434	0.945346	-3.3477	0.00167955	0.00323698	-0.998004	0.321356	0.435654	-2.10188	0.0382633	0.0567702	-2.89859	0.00443828	0.00525882
hsa-miR-220a	-0.214941	0.830227	0.883347	-1.01929	0.31372	0.185376	0.942131	0.349405	1	-2.46726	0.0154792	0.0326636	-0.763746	0.446372	0.292508
hsa-miR-220b	0.0247494	0.980301	1	-2.2794	0.0277666	0.026177	-1.51921	0.132397	0.281519	-3.09192	0.00269124	0.0107808	-2.17677	0.031041	0.0269824
hsa-miR-220c	0.525317	0.60032	0.847937	-2.88333	0.0062283	0.00876413	-1.27922	0.204466	0.356271	-2.14615	0.0345149	0.053549	-1.89112	0.0604743	0.0486349
hsa-miR-221	-2.5925	0.0106163	0.13458	-3.26287	0.00194434	0.0038	-2.43772	0.0168568	0.0887328	-2.29665	0.0238487	0.0428916	-4.91906	2.38e-06	3.28e-06
hsa-miR-222	-1.52137	0.131032	0.346585	-0.831315	0.409996	0.234985	0.538343	0.591658	1	-2.03806	0.0443363	0.0610936	-1.23805	0.217864	0.152731
hsa-miR-223	-0.507486	0.612716	0.745422	-4.46697	4.65e-05	0.000332	-0.127305	0.899008	0.717586	-0.489461	0.625669	0.37087	-2.73663	0.00701999	0.00767811
hsa-miR-224	-1.21557	0.226494	0.444334	-3.32002	0.00167834	0.00347623	-1.57709	0.118517	0.277835	-1.18074	0.240679	0.188673	-4.63684	7.91e-06	1.82e-05
hsa-miR-23a	-1.78016	0.0779365	0.288004	-0.875971	0.384952	0.222239	0.976811	0.331334	1	-0.130921	0.896117	0.50112	-2.69844	0.00778129	0.00829608
hsa-miR-23b	-1.04658	0.297573	0.503658	-1.89459	0.0640665	0.0494286	-0.302961	0.762588	0.668752	-1.67869	0.0965466	0.0993032	-4.5838	8.69e-06	2.28e-05
hsa-miR-24	0.0703671	0.944024	0.987722	-3.64983	0.000749162	0.00175059	-2.30813	0.0233237	0.112936	-2.89252	0.00487694	0.0159637	-2.10302	0.0370617	0.0315062
hsa-miR-25	2.07932	0.0397375	0.46165	-1.38435	0.172865	0.111705	2.28959	0.0243127	0.251648	-0.523121	0.60213	0.362362	0.317754	0.751171	1
hsa-miR-26a	-0.809855	0.419566	0.614626	-1.24954	0.217015	0.13642	1.29521	0.198705	0.920586	0.351239	0.726187	1	-1.60646	0.110196	0.0816541
hsa-miR-26b	-2.18252	0.0310764	0.219905	0.883855	0.381573	1	1.16711	0.246689	1	0.362894	0.717541	1	-2.44061	0.0157848	0.0152611
hsa-miR-27a	-1.40869	0.161706	0.386132	-2.66479	0.0102241	0.0132209	-0.473949	0.6367	0.615598	-0.975633	0.33176	0.237648	-2.7392	0.00698197	0.00764865
hsa-miR-27b	3.49735	0.000653784	0.0817667	6.9181	8.94e-09	0	2.27914	0.0255462	0.250322	-0.896753	0.372126	0.254843	3.8705	0.00015748	0.01165
hsa-miR-28-3p	-1.38629	0.16838	0.390273	-1.44007	0.156044	0.102124	0.984504	0.327532	1	-1.04939	0.296679	0.221232	-2.09004	0.0382167	0.0322581
hsa-miR-28-5p	1.41931	0.158495	0.706886	-3.27037	0.0020481	0.00375985	-0.313699	0.754616	0.667031	-1.96044	0.0530039	0.067869	-2.18639	0.0305609	0.0264383
hsa-miR-296-3p	1.01551	0.312092	0.728459	-3.8803	0.000358861	0.00128947	-2.26801	0.0258894	0.11785	-3.30172	0.001389	0.00764259	-4.34192	2.71e-05	4.9e-05
hsa-miR-296-5p	0.862333	0.390297	0.747607	-0.566954	0.573629	0.320021	-0.805112	0.42298	0.511005	-0.77269	0.441647	0.29012	0.894203	0.372456	1
hsa-miR-297	0.0429705	0.965806	0.997409	-1.95195	0.0565522	0.0446873	0.368911	0.713048	1	-0.515434	0.607451	0.364175	-2.45381	0.0151664	0.0148094
hsa-miR-298	-0.697091	0.487174	0.656968	-4.72514	2.28e-05	0.000166667	-2.72352	0.00793085	0.0546558	-3.36716	0.00113677	0.00686122	-6.18963	8.16e-09	0
hsa-miR-299-3p	0.766347	0.445122	0.745238	-3.43219	0.00137668	0.00271667	-1.73218	0.08682	0.236312	-2.03926	0.0443199	0.0611744	-2.71398	0.00767571	0.00806678
hsa-miR-299-5p	0.653362	0.514783	0.78143	-0.0542048	0.95698	0.511132	1.85498	0.0668701	0.466287	-0.517795	0.605805	0.363884	-0.178772	0.85836	0.526915
hsa-miR-29a	3.44327	0.000801007	0.072775	1.07773	0.286984	1	3.09901	0.00265636	0.049725	0.997657	0.320988	1	2.74706	0.00688603	0.129362
hsa-miR-29b	1.26133	0.209621	0.714714	1.48656	0.144522	1	1.54523	0.126235	0.706896	-0.89515	0.372991	0.254884	1.17337	0.242751	1
hsa-miR-300	-2.2042	0.0294875	0.218836	-1.15713	0.252736	0.154131	-1.08182	0.282064	0.402023	-1.05776	0.292857	0.219422	-3.02891	0.00290535	0.00368631
hsa-miR-301a	0.960434	0.338803	0.752513	0.709924	0.481305	1	2.84986	0.00540457	0.084615	-0.370689	0.711763	0.410772	-0.0469849	0.962596	0.583193
hsa-miR-301b	NA	NA	NA	-4.26228	0.000112704	0.000603125	NA	NA	NA	NA	NA	NA	NA	NA	NA
hsa-miR-302a	-2.35215	0.0206272	0.167689	-0.202424	0.840439	0.45513	0.166007	0.868562	1	-1.36893	0.174318	0.146462	-0.75028	0.454309	0.295973
hsa-miR-302c	1.32778	0.187088	0.680722	-0.250982	0.802855	0.438142	NA	NA	NA	NA	NA	NA	NA	NA	NA
hsa-miR-302e	1.35575	0.177804	0.670934	-2.72482	0.00917833	0.0119848	0.912503	0.364279	1	-0.943373	0.347884	0.244207	1.23963	0.217313	1
hsa-miR-302f	-1.95925	0.0526016	0.258765	-3.25786	0.00193778	0.0037708	-0.578608	0.564263	0.57155	-2.67961	0.00868863	0.0229831	-3.83667	0.000183101	0.000387671
hsa-miR-30a	-1.1128	0.268145	0.501739	0.927184	0.358622	1	1.13731	0.259157	1	-1.22777	0.222565	0.177745	0.253892	0.799976	1
hsa-miR-30b	-1.39789	0.164823	0.387916	-0.715621	0.477664	0.271039	-0.994016	0.322814	0.436405	-1.02226	0.309268	0.227372	-2.19113	0.0299747	0.0262008
hsa-miR-30c	0.039737	0.968375	0.996819	-2.33551	0.0245569	0.0240135	0.0893846	0.929027	1	NA	NA	NA	-3.56951	0.000482005	0.000861081
hsa-miR-30e	-1.10711	0.270695	0.497505	-1.64357	0.106527	0.0753734	-0.593423	0.554483	0.563241	-0.65603	0.513404	0.32456	-4.35794	2.3e-05	4.63e-05
hsa-miR-31	0.816525	0.416014	0.734888	-1.74101	0.0889365	0.0642913	0.507855	0.612935	1	-1.41828	0.159982	0.138434	-1.11713	0.266269	0.183158
hsa-miR-32	-0.809733	0.419778	0.611885	-2.15783	0.0366011	0.0319054	-1.17514	0.243364	0.394012	-2.69861	0.00831658	0.0221129	-2.40826	0.0174212	0.0164161
[truncated: 380 more rows]
