# Supplementary material for: mRNA expression profiles show differential regulatory effects of microRNAs between estrogen receptor-positive and estrogen receptor-negative breast cancer
Source: Genome Biol. 2009 Sep 1;10(9):R90. doi: 10.1186/gb-2009-10-9-r90 (PMC2768979; doi:10.1186/gb-2009-10-9-r90)
Supplement: Additional data file 3 — includes two sheets containing the complete results based on RE-scores calculated from expression comparison. In the two sheets, miRNA target predictions determined by the miRanda and PITA tools are used, respectively. [file gb-2009-10-9-r90-S3.xls]

## Sheet: PITA
The results of comparing the RE-scores of ER+ and ER-. RE-scores are calculated with the method of expression comparison, the target prediction algorithm PITA is used.
miRNA	Data: HE			Data: MI			Data: MN			Data: VA			Data: WA
	t-score	Pvalue	FDR	t-score	Pvalue	FDR	t-score	Pvalue	FDR	t-score	Pvalue	FDR	t-score	Pvalue	FDR
hsa-let-7a	0.056956	0.954678	1	-2.75665	0.00859359	0.0161531	-1.47322	0.144144	0.381289	-2.32409	0.022346	0.0295842	-0.462974	0.643957	0.434904
hsa-let-7b	0.056956	0.954678	1	-2.75665	0.00859359	0.0161531	-1.47322	0.144144	0.381289	-2.32409	0.022346	0.0295842	-0.462974	0.643957	0.434904
hsa-let-7c	0.056956	0.954678	1	-2.75665	0.00859359	0.0161531	-1.47322	0.144144	0.381289	-2.32409	0.022346	0.0295842	-0.462974	0.643957	0.434904
hsa-let-7d	0.056956	0.954678	1	-2.75665	0.00859359	0.0161531	-1.47322	0.144144	0.381289	-2.32409	0.022346	0.0295842	-0.462974	0.643957	0.434904
hsa-let-7e	0.056956	0.954678	1	-2.75665	0.00859359	0.0161531	-1.47322	0.144144	0.381289	-2.32409	0.022346	0.0295842	-0.462974	0.643957	0.434904
hsa-let-7f	0.056956	0.954678	1	-2.75665	0.00859359	0.0161531	-1.47322	0.144144	0.381289	-2.32409	0.022346	0.0295842	-0.462974	0.643957	0.434904
hsa-let-7g	0.056956	0.954678	1	-2.75665	0.00859359	0.0161531	-1.47322	0.144144	0.381289	-2.32409	0.022346	0.0295842	-0.462974	0.643957	0.434904
hsa-let-7i	0.056956	0.954678	1	-2.75665	0.00859359	0.0161531	-1.47322	0.144144	0.381289	-2.32409	0.022346	0.0295842	-0.462974	0.643957	0.434904
hsa-miR-1	-0.916873	0.361143	0.362329	-1.9095	0.0611924	0.0504102	-0.698437	0.486636	0.477683	-2.29801	0.0238128	0.0306027	-1.57231	0.117843	0.131054
hsa-miR-100	2.46351	0.015162	0.67378	0.0628852	0.950114	1	1.95554	0.0541094	1	0.847222	0.399038	1	3.28809	0.00127722	0.1003
hsa-miR-101	-1.34238	0.181987	0.300667	-1.75141	0.0851302	0.0634555	-0.543569	0.58803	0.518599	-1.60856	0.111042	0.083384	-1.85792	0.0650158	0.090857
hsa-miR-103	-0.753963	0.452469	0.400666	-3.0161	0.00405381	0.0118723	-1.78463	0.077996	0.376387	-2.95407	0.00395947	0.00904312	-0.385074	0.70071	0.465251
hsa-miR-105	-1.38196	0.169539	0.288339	-1.62286	0.10972	0.0754317	0.154845	0.877273	1	-1.77145	0.0797237	0.0686748	-2.15705	0.0323426	0.0602803
hsa-miR-106a	-1.68073	0.0954013	0.297123	-1.28709	0.203047	0.122766	-0.340892	0.733955	0.570646	-1.75843	0.0819408	0.0685486	-1.03189	0.303611	0.243726
hsa-miR-106b	-1.68073	0.0954013	0.297123	-1.28709	0.203047	0.122766	-0.340892	0.733955	0.570646	-1.75843	0.0819408	0.0685486	-1.03189	0.303611	0.243726
hsa-miR-107	-0.753963	0.452469	0.400666	-3.0161	0.00405381	0.0118723	-1.78463	0.077996	0.376387	-2.95407	0.00395947	0.00904312	-0.385074	0.70071	0.465251
hsa-miR-10a	-0.539057	0.590929	0.472339	-3.20232	0.00253994	0.00898281	-1.53611	0.128587	0.409557	-3.66858	0.000416167	0.00166905	-0.798837	0.425645	0.318573
hsa-miR-10b	-0.539057	0.590929	0.472339	-3.20232	0.00253994	0.00898281	-1.53611	0.128587	0.409557	-3.66858	0.000416167	0.00166905	-0.798837	0.425645	0.318573
hsa-miR-122a	-0.267569	0.789573	0.576914	-4.18793	0.000131584	0.004	-1.85595	0.0667164	0.378854	-4.47583	2.39681e-05	0.000666667	-1.41799	0.158162	0.152268
hsa-miR-124a	-1.16458	0.246528	0.311959	-2.1297	0.0375907	0.0374257	-1.06737	0.288649	0.455894	-1.91628	0.0583664	0.0566951	-1.56762	0.118859	0.131654
hsa-miR-125a	0.0937715	0.925454	1	-3.32632	0.00187302	0.00831277	-1.0983	0.275034	0.453446	-3.36465	0.00111856	0.00355902	0.283607	0.777037	1
hsa-miR-125b	0.0937715	0.925454	1	-3.32632	0.00187302	0.00831277	-1.0983	0.275034	0.453446	-3.36465	0.00111856	0.00355902	0.283607	0.777037	1
hsa-miR-126	0.654695	0.51408	1	-0.40601	0.686798	0.348112	2.19792	0.0311339	1	1.42704	0.157345	1	0.861391	0.390648	1
hsa-miR-126*	-1.396	0.165336	0.289341	-1.01048	0.31631	0.174574	-0.000852	0.999322	0.612764	-0.0817888	0.934987	0.475969	-2.19775	0.029144	0.0589639
hsa-miR-127	0.478155	0.633535	1	-2.75299	0.00874954	0.0162023	-1.88232	0.0633724	0.367068	-4.40613	3.19792e-05	0.0005875	-0.923623	0.357014	0.274767
hsa-miR-128a	-0.973063	0.332742	0.351917	-2.4665	0.0169463	0.0215317	-0.667949	0.505946	0.486222	-1.30363	0.195517	0.127538	-1.52138	0.130218	0.135833
hsa-miR-128b	-0.973063	0.332742	0.351917	-2.4665	0.0169463	0.0215317	-0.667949	0.505946	0.486222	-1.30363	0.195517	0.127538	-1.52138	0.130218	0.135833
hsa-miR-129	-1.7138	0.089312	0.337863	-1.70905	0.0929327	0.067996	-0.970539	0.334298	0.475523	-1.7695	0.0800703	0.0687004	-2.83457	0.00513707	0.0433708
hsa-miR-130a	-1.25973	0.210259	0.3	-1.70443	0.0939389	0.0677616	-0.191405	0.848633	0.564232	-1.71605	0.0894571	0.0724065	-1.47746	0.141392	0.140718
hsa-miR-130b	-1.25973	0.210259	0.3	-1.70443	0.0939389	0.0677616	-0.191405	0.848633	0.564232	-1.71605	0.0894571	0.0724065	-1.47746	0.141392	0.140718
hsa-miR-132	-2.0643	0.0411816	0.428033	-1.63284	0.107909	0.0745488	-0.530199	0.597234	0.522777	-1.48277	0.141462	0.100203	-1.94244	0.0538035	0.0793597
hsa-miR-133a	1.10187	0.272782	1	-2.65873	0.0110187	0.0182435	0.219362	0.826923	1	-2.33748	0.021656	0.0302	1.93108	0.0550137	0.994223
hsa-miR-133b	1.10187	0.272782	1	-2.65873	0.0110187	0.0182435	0.219362	0.826923	1	-2.33748	0.021656	0.0302	1.93108	0.0550137	0.994223
hsa-miR-134	-1.46733	0.145361	0.285165	-3.41612	0.00123967	0.00845714	-0.856751	0.393836	0.492486	-2.75568	0.00714017	0.0149325	-2.37946	0.0186177	0.0586015
hsa-miR-135a	-1.53621	0.127389	0.277617	-2.43509	0.0182053	0.0227544	-1.02064	0.310131	0.461256	-3.84512	0.000221322	0.00110909	-2.46481	0.014711	0.0596113
hsa-miR-135b	-1.53621	0.127389	0.277617	-2.43509	0.0182053	0.0227544	-1.02064	0.310131	0.461256	-3.84512	0.000221322	0.00110909	-2.46481	0.014711	0.0596113
hsa-miR-136	0.120031	0.904672	1	-3.52184	0.000951107	0.00914348	-1.48636	0.141185	0.427196	-3.71334	0.000353654	0.00155385	-1.74452	0.0831838	0.109534
hsa-miR-137	-0.891298	0.374683	0.36967	-1.97834	0.0528166	0.0476081	-0.568742	0.570899	0.51142	-1.351	0.179917	0.119756	-2.16655	0.031649	0.0598565
hsa-miR-138	0.785527	0.433837	1	-2.39605	0.0208927	0.023838	0.0550074	0.956258	1	-2.06419	0.0418852	0.0447973	1.04932	0.295485	1
hsa-miR-139	-1.45546	0.148505	0.280221	-1.7272	0.0898219	0.0659801	-0.813921	0.417972	0.454947	-2.78725	0.00641983	0.0138102	-2.12689	0.0349801	0.0603937
hsa-miR-140	-0.260571	0.794912	0.579018	-2.56047	0.0132198	0.01915	0.0397956	0.968342	1	-2.47996	0.0149299	0.0245424	-1.99978	0.0471981	0.0750196
hsa-miR-141	-2.19659	0.0299945	0.50164	-1.67025	0.100392	0.0699693	-0.39399	0.694488	0.564041	-1.54144	0.126561	0.0923314	-2.72233	0.00716027	0.0433618
hsa-miR-142-3p	-1.02349	0.308177	0.351187	-2.9407	0.00475374	0.0136811	-1.9012	0.0605474	0.361124	-1.93396	0.0560941	0.0554154	-3.75145	0.000241988	0.01245
hsa-miR-142-5p	-1.57078	0.118844	0.279907	-1.35359	0.181049	0.113562	-0.812349	0.418625	0.451686	-1.03214	0.304627	0.185964	-2.35397	0.0196536	0.0607643
hsa-miR-143	-0.812023	0.418553	0.386905	-3.5058	0.000920248	0.00854231	-0.671066	0.503955	0.488415	-3.44779	0.000853898	0.00304706	-2.82281	0.0053234	0.043264
hsa-miR-144	-0.934359	0.352008	0.364152	-1.17009	0.246735	0.141197	-0.11972	0.904955	0.574502	-1.16003	0.248945	0.156409	-1.3422	0.18139	0.166626
hsa-miR-145	-1.96056	0.0526243	0.481537	-2.9202	0.00525863	0.0135281	-2.74841	0.00744201	0.31312	-4.29406	4.34469e-05	0.0004375	-3.36794	0.000955456	0.0224857
hsa-miR-146a	-1.59869	0.112681	0.290436	-1.69275	0.096172	0.0678322	-1.35049	0.180193	0.407675	-1.80818	0.0737627	0.067469	-1.55309	0.122323	0.133614
hsa-miR-146b	-1.59869	0.112681	0.290436	-1.69275	0.096172	0.0678322	-1.35049	0.180193	0.407675	-1.80818	0.0737627	0.067469	-1.55309	0.122323	0.133614
hsa-miR-147	0.11138	0.911524	1	-3.5013	0.00102512	0.00803929	-0.97357	0.332938	0.476418	-2.70283	0.00824271	0.0166855	-1.45917	0.146478	0.143896
hsa-miR-148a	-0.803025	0.423638	0.38705	-2.73768	0.00863781	0.0162299	-1.28733	0.201714	0.414505	-2.42558	0.0171983	0.0260389	-0.999548	0.319011	0.250126
hsa-miR-148b	-0.803025	0.423638	0.38705	-2.73768	0.00863781	0.0162299	-1.28733	0.201714	0.414505	-2.42558	0.0171983	0.0260389	-0.999548	0.319011	0.250126
hsa-miR-149	0.123741	0.901749	1	-3.19605	0.00264649	0.00897385	-1.73249	0.0865511	0.386162	-3.44915	0.000849988	0.003096	0.00637535	0.99492	1
hsa-miR-150	-0.0273793	0.978208	0.660816	-3.16308	0.00291961	0.00891806	-2.098	0.0385881	0.354896	-3.82751	0.000238257	0.00117647	-0.579369	0.563087	0.402183
hsa-miR-151	-0.00797458	0.993651	0.66733	-0.826163	0.412775	0.220053	0.92081	0.359553	1	-2.61724	0.0103279	0.0197985	-0.57113	0.568762	0.404927
hsa-miR-152	-0.803025	0.423638	0.38705	-2.73768	0.00863781	0.0162299	-1.28733	0.201714	0.414505	-2.42558	0.0171983	0.0260389	-0.999548	0.319011	0.250126
hsa-miR-153	-1.47271	0.14355	0.284721	-2.41733	0.0188544	0.0232871	-0.782395	0.435977	0.459499	-1.75419	0.0826283	0.068918	-2.51032	0.0129967	0.0615222
hsa-miR-154	-1.4586	0.147374	0.287522	-2.09191	0.0407706	0.0395059	-0.753328	0.45314	0.466763	-1.48776	0.140171	0.0998745	-2.59923	0.010144	0.0521341
hsa-miR-154*	-1.48638	0.139812	0.284624	-1.28043	0.205809	0.122903	-0.32244	0.747817	0.568022	-0.741301	0.460346	0.259263	-1.53988	0.125358	0.134567
hsa-miR-155	-1.44305	0.151655	0.27787	-2.15214	0.0353453	0.0359761	-0.284492	0.776652	0.573436	-1.62468	0.107557	0.0810426	-2.53954	0.0119855	0.0591907
hsa-miR-15a	-0.985538	0.326345	0.353173	-1.91839	0.0610084	0.0502453	-0.930109	0.354843	0.472405	-1.66034	0.100145	0.0780175	0.502214	0.616211	1
hsa-miR-15b	-0.985538	0.326345	0.353173	-1.91839	0.0610084	0.0502453	-0.930109	0.354843	0.472405	-1.66034	0.100145	0.0780175	0.502214	0.616211	1
hsa-miR-16	-0.985538	0.326345	0.353173	-1.91839	0.0610084	0.0502453	-0.930109	0.354843	0.472405	-1.66034	0.100145	0.0780175	0.502214	0.616211	1
hsa-miR-17-3p	-0.607913	0.544526	0.454051	-3.22565	0.00235202	0.00894	-1.80301	0.074952	0.40552	-4.16376	7.06745e-05	0.000605	-0.824912	0.410543	0.311381
hsa-miR-17-5p	-1.68073	0.0954013	0.297123	-1.28709	0.203047	0.122766	-0.340892	0.733955	0.570646	-1.75843	0.0819408	0.0685486	-1.03189	0.303611	0.243726
hsa-miR-181a	-1.80307	0.0740549	0.33184	-2.65755	0.0102165	0.0179327	-0.864893	0.38939	0.48965	-1.65213	0.101831	0.0777841	-3.35405	0.000994527	0.01679
hsa-miR-181a*	-2.18702	0.0309752	0.453647	-2.7361	0.00879259	0.0160537	-0.918514	0.360897	0.474733	-2.22426	0.0285897	0.0345818	-2.31736	0.0219159	0.0600782
hsa-miR-181b	-1.81758	0.0717935	0.353876	-2.6656	0.0100031	0.0181559	-0.880591	0.380876	0.492583	-1.65453	0.101343	0.0786974	-3.37561	0.000924484	0.0254167
hsa-miR-181c	-1.80307	0.0740549	0.33184	-2.65755	0.0102165	0.0179327	-0.864893	0.38939	0.48965	-1.65213	0.101831	0.0777841	-3.35405	0.000994527	0.01679
hsa-miR-181d	-1.80307	0.0740549	0.33184	-2.65755	0.0102165	0.0179327	-0.864893	0.38939	0.48965	-1.65213	0.101831	0.0777841	-3.35405	0.000994527	0.01679
hsa-miR-182	-0.522748	0.602188	0.476449	-1.85199	0.0693563	0.0549275	-0.250631	0.802665	0.585518	-1.75034	0.0833595	0.0689281	-1.69198	0.092554	0.113765
hsa-miR-182*	-0.596235	0.552304	0.4556	-2.65292	0.0107521	0.0180576	-1.02292	0.309169	0.468871	-2.57996	0.0114685	0.0210478	-2.2764	0.0241827	0.0540385
hsa-miR-183	-1.1274	0.261905	0.325592	-2.38369	0.0209011	0.0243917	-0.286896	0.774861	0.575819	-2.71014	0.0079844	0.0164715	-1.44929	0.14922	0.14473
hsa-miR-184	0.20925	0.834607	1	-2.74751	0.0087899	0.0161885	-0.787651	0.432997	0.458385	-3.27028	0.00149921	0.00444789	0.485131	0.628112	1
hsa-miR-185	0.0879855	0.930048	1	-3.32022	0.00188279	0.0083	-1.31682	0.19124	0.416239	-3.12395	0.00243422	0.0063625	-0.995348	0.321044	0.25088
hsa-miR-186	-1.24553	0.215386	0.296577	-0.709113	0.481082	0.249433	-0.187617	0.851579	0.562973	-0.765236	0.446028	0.252999	-1.56577	0.119188	0.131509
hsa-miR-187	-0.17941	0.857932	0.604162	-2.29895	0.02588	0.0280227	0.527961	0.598921	1	-1.48148	0.1419	0.100133	1.92074	0.0564193	0.946071
hsa-miR-188	-0.575845	0.565923	0.457201	-3.41748	0.00134861	0.00866176	-1.36228	0.176761	0.407032	-1.47393	0.143855	0.101216	-2.43409	0.0159748	0.0593259
hsa-miR-189	-1.26968	0.207007	0.315432	-3.52454	0.000950958	0.00993333	-2.45833	0.0160637	0.427387	-2.93866	0.00415583	0.00943364	-2.79113	0.00596221	0.0410828
hsa-miR-18a	-1.05033	0.295935	0.343727	-2.63651	0.0110318	0.0184792	-1.02818	0.306663	0.468126	-0.919611	0.36015	0.209327	-1.20193	0.231281	0.197154
hsa-miR-18a*	0.41833	0.676479	1	-2.26686	0.028603	0.029503	-1.12249	0.264508	0.442838	-3.4763	0.000785631	0.0028551	1.01779	0.310048	1
hsa-miR-18b	-1.05033	0.295935	0.343727	-2.63651	0.0110318	0.0184792	-1.02818	0.306663	0.468126	-0.919611	0.36015	0.209327	-1.20193	0.231281	0.197154
hsa-miR-190	-0.797963	0.426636	0.388188	-1.5538	0.125539	0.0844043	0.524102	0.601474	1	-0.336665	0.737114	0.380351	-1.64415	0.101917	0.119731
hsa-miR-191	-1.94356	0.0543846	0.465228	-0.627759	0.532687	0.274426	-0.275748	0.783355	0.574791	-3.75811	0.000296873	0.00142432	-1.85292	0.0657258	0.0913283
hsa-miR-191*	-0.990504	0.324109	0.360285	-3.80473	0.000439354	0.0114714	-0.831191	0.408257	0.450702	-2.74279	0.00741949	0.015223	-1.07925	0.28215	0.235294
hsa-miR-192	-0.985211	0.32669	0.35019	-2.39667	0.0202286	0.0239158	0.131769	0.89551	1	-2.83749	0.00557495	0.0121276	-1.52911	0.128063	0.135615
hsa-miR-193a	-0.783084	0.435341	0.388439	-2.55353	0.014032	0.0192703	-2.39555	0.0187465	0.367827	-4.07775	9.52564e-05	0.000686957	-2.41419	0.0170134	0.05505
hsa-miR-193b	-0.783084	0.435341	0.388439	-2.55353	0.014032	0.0192703	-2.39555	0.0187465	0.367827	-4.07775	9.52564e-05	0.000686957	-2.41419	0.0170134	0.05505
hsa-miR-194	-0.888306	0.376274	0.368179	-0.708873	0.481346	0.248951	0.685818	0.494569	1	-0.963488	0.33775	0.198845	-0.735658	0.462994	0.340557
hsa-miR-195	-0.985538	0.326345	0.353173	-1.91839	0.0610084	0.0502453	-0.930109	0.354843	0.472405	-1.66034	0.100145	0.0780175	0.502214	0.616211	1
hsa-miR-196a	-0.283919	0.776994	0.576611	-2.82219	0.00683315	0.0156582	0.311643	0.756016	1	-1.4446	0.151878	0.105479	-1.92197	0.0563135	0.0821649
hsa-miR-196b	-0.283919	0.776994	0.576611	-2.82219	0.00683315	0.0156582	0.311643	0.756016	1	-1.4446	0.151878	0.105479	-1.92197	0.0563135	0.0821649
hsa-miR-197	-2.52677	0.0129647	0.364544	-3.58976	0.000749311	0.0121286	-1.33573	0.185489	0.41024	-4.85279	5.05698e-06	0	-1.10773	0.2696	0.226426
hsa-miR-198	-0.0519989	0.95862	0.6513	-3.35629	0.00162693	0.00847143	-1.9717	0.0517477	0.356784	-4.02614	0.000117633	0.00078	0.0622608	0.950425	1
hsa-miR-199a	-0.351552	0.725858	0.54929	-2.31201	0.0252877	0.0274423	-1.79376	0.0766387	0.394765	-2.89359	0.00474108	0.0106265	0.0469455	0.962617	1
hsa-miR-199a*	-1.66966	0.0975064	0.300013	-2.57931	0.0123943	0.0185343	-1.63453	0.105443	0.38025	-2.58229	0.0113601	0.0210333	-2.37773	0.0185659	0.0580246
hsa-miR-199b	-0.351552	0.725858	0.54929	-2.31201	0.0252877	0.0274423	-1.79376	0.0766387	0.394765	-2.89359	0.00474108	0.0106265	0.0469455	0.962617	1
hsa-miR-19a	-2.14745	0.0337121	0.445316	-2.624	0.0113272	0.0187242	-1.5289	0.12963	0.40416	-1.21237	0.228424	0.145243	-2.34973	0.019967	0.0589288
hsa-miR-19b	-2.14745	0.0337121	0.445316	-2.624	0.0113272	0.0187242	-1.5289	0.12963	0.40416	-1.21237	0.228424	0.145243	-2.34973	0.019967	0.0589288
hsa-miR-200a	-2.19659	0.0299945	0.50164	-1.67025	0.100392	0.0699693	-0.39399	0.694488	0.564041	-1.54144	0.126561	0.0923314	-2.72233	0.00716027	0.0433618
hsa-miR-200a*	-1.45441	0.1485	0.278608	-0.817917	0.416641	0.218962	-0.00943182	0.992495	0.611716	-1.42325	0.15795	0.109216	-2.24258	0.0261551	0.056101
hsa-miR-200b	-1.45805	0.1474	0.281087	-1.45475	0.151127	0.0983056	0.0959053	0.9238	1	-1.49645	0.137853	0.0989086	-1.70879	0.0892844	0.112865
hsa-miR-200c	-1.45805	0.1474	0.281087	-1.45475	0.151127	0.0983056	0.0959053	0.9238	1	-1.49645	0.137853	0.0989086	-1.70879	0.0892844	0.112865
hsa-miR-202	-1.64753	0.102169	0.29532	-1.6787	0.0990213	0.069265	-0.398618	0.691089	0.565182	-0.386747	0.699819	0.364988	-1.60909	0.109443	0.125553
hsa-miR-202*	-1.93245	0.0557577	0.460763	-2.12329	0.038473	0.0376518	-0.851097	0.39686	0.488299	-2.50353	0.0140268	0.0239062	-2.25726	0.0252453	0.0550879
hsa-miR-203	-0.906388	0.366583	0.364857	-1.17531	0.244816	0.140348	0.0185892	0.985208	1	-0.707232	0.481158	0.26789	-2.13117	0.0344422	0.0602472
hsa-miR-204	-0.598778	0.550635	0.455789	-2.32257	0.0248317	0.027076	-1.29301	0.199651	0.425847	-2.96016	0.00393577	0.00903458	-1.25012	0.213112	0.187098
hsa-miR-205	-1.70951	0.0902058	0.335627	-3.01737	0.00399265	0.012121	-1.70558	0.0917858	0.364629	-3.24033	0.00167029	0.00468933	-2.56645	0.0112805	0.055981
hsa-miR-206	-0.916873	0.361143	0.362329	-1.9095	0.0611924	0.0504102	-0.698437	0.486636	0.477683	-2.29801	0.0238128	0.0306027	-1.57231	0.117843	0.131054
hsa-miR-208	-1.06668	0.288411	0.340072	-0.640703	0.524025	0.270691	0.500364	0.618046	1	-2.37609	0.0195483	0.0285114	-0.363777	0.7165	0.471717
hsa-miR-20a	-1.68073	0.0954013	0.297123	-1.28709	0.203047	0.122766	-0.340892	0.733955	0.570646	-1.75843	0.0819408	0.0685486	-1.03189	0.303611	0.243726
hsa-miR-20b	-1.68073	0.0954013	0.297123	-1.28709	0.203047	0.122766	-0.340892	0.733955	0.570646	-1.75843	0.0819408	0.0685486	-1.03189	0.303611	0.243726
hsa-miR-21	-1.74228	0.084104	0.340075	-1.97803	0.0528149	0.0472857	-0.865105	0.389166	0.497737	-1.39924	0.165041	0.112082	-2.97285	0.00336519	0.0393176
hsa-miR-210	0.751445	0.454008	1	-3.01589	0.00416856	0.0117393	0.819527	0.414765	1	-3.08075	0.00276641	0.00713846	0.290377	0.771923	1
hsa-miR-211	-0.598778	0.550635	0.455789	-2.32257	0.0248317	0.027076	-1.29301	0.199651	0.425847	-2.96016	0.00393577	0.00903458	-1.25012	0.213112	0.187098
hsa-miR-212	-2.0643	0.0411816	0.428033	-1.63284	0.107909	0.0745488	-0.530199	0.597234	0.522777	-1.48277	0.141462	0.100203	-1.94244	0.0538035	0.0793597
hsa-miR-214	-1.34722	0.180634	0.300201	-3.23427	0.00235944	0.00900345	-3.9867	0.000139735	0.0165	-4.24089	5.42278e-05	0.000552941	-1.83151	0.0688357	0.0945839
hsa-miR-215	-0.985211	0.32669	0.35019	-2.39667	0.0202286	0.0239158	0.131769	0.89551	1	-2.83749	0.00557495	0.0121276	-1.52911	0.128063	0.135615
hsa-miR-216	-1.68325	0.0951587	0.328852	-2.68798	0.00945026	0.017342	-1.72743	0.0874957	0.382653	-1.01108	0.314565	0.190924	-2.98771	0.00324657	0.0454714
hsa-miR-217	-2.73791	0.00714038	0.37314	-1.8545	0.0687045	0.0548126	-0.772698	0.441682	0.461256	-2.58536	0.0112694	0.0211654	-2.17903	0.0306558	0.0591274
hsa-miR-218	-1.68567	0.0948143	0.331934	-2.37728	0.0213465	0.0245493	-1.071	0.287128	0.456598	-2.14916	0.0342393	0.0394614	-2.25429	0.025465	0.054933
hsa-miR-219	0.490484	0.624733	1	-1.57098	0.121949	0.0822365	-0.163184	0.870738	0.566289	-0.85044	0.397318	0.227929	-1.01385	0.312112	0.247155
hsa-miR-22	-1.00131	0.318699	0.359478	-3.35338	0.00163049	0.00818864	-2.18971	0.0314783	0.325452	-4.33381	3.82922e-05	0.000545455	-1.34499	0.18042	0.166479
hsa-miR-220	-1.11598	0.266808	0.326335	-3.50417	0.00106754	0.00824074	-2.05492	0.0435643	0.31414	-3.37972	0.00106857	0.00341864	-0.32366	0.746609	0.48755
hsa-miR-221	-1.49678	0.137119	0.291123	-1.86443	0.0677217	0.054097	-1.09703	0.275516	0.44786	-2.08378	0.0398788	0.0435147	-2.47783	0.0142778	0.0633458
hsa-miR-222	-1.49678	0.137119	0.291123	-1.86443	0.0677217	0.054097	-1.09703	0.275516	0.44786	-2.08378	0.0398788	0.0435147	-2.47783	0.0142778	0.0633458
hsa-miR-223	-0.151685	0.879711	0.61208	-1.94945	0.0563336	0.0488538	0.366378	0.714907	1	-0.811149	0.419332	0.238291	-0.636584	0.525312	0.380679
hsa-miR-224	-1.22306	0.223774	0.296083	-1.69298	0.0958276	0.0682108	-0.223358	0.823745	0.584556	-1.28022	0.203605	0.130964	-1.79869	0.0738632	0.0990636
hsa-miR-23a	-1.6953	0.0929763	0.330358	-1.48057	0.144187	0.0951496	-0.232139	0.816947	0.583189	-0.840339	0.40283	0.230111	-2.77374	0.00616303	0.0392719
hsa-miR-23b	-1.6953	0.0929763	0.330358	-1.48057	0.144187	0.0951496	-0.232139	0.816947	0.583189	-0.840339	0.40283	0.230111	-2.77374	0.00616303	0.0392719
hsa-miR-24	0.133836	0.89377	1	-3.54746	0.000954423	0.0113529	-1.70853	0.0908948	0.375787	-2.37338	0.0196884	0.028519	0.000287713	0.999771	1
hsa-miR-25	-1.58662	0.115528	0.27965	-2.53375	0.013994	0.0192156	-0.203296	0.839332	0.576358	-1.98145	0.0505267	0.050747	-2.4312	0.0160907	0.0541453
hsa-miR-26a	-0.960796	0.338735	0.351969	-0.894382	0.374709	0.202929	0.117399	0.906799	1	-0.55621	0.579375	0.311741	-1.21036	0.227751	0.197316
hsa-miR-26b	-0.960796	0.338735	0.351969	-0.894382	0.374709	0.202929	0.117399	0.906799	1	-0.55621	0.579375	0.311741	-1.21036	0.227751	0.197316
hsa-miR-27a	-1.37531	0.172161	0.287708	-2.70728	0.00918393	0.016865	-2.05931	0.0422978	0.321452	-2.16403	0.0329802	0.0385366	-1.98384	0.0490506	0.0756901
hsa-miR-27b	-1.37531	0.172161	0.287708	-2.70728	0.00918393	0.016865	-2.05931	0.0422978	0.321452	-2.16403	0.0329802	0.0385366	-1.98384	0.0490506	0.0756901
hsa-miR-28	0.15754	0.875085	1	-3.51697	0.00102842	0.00894583	-0.77148	0.442616	0.459898	-2.44228	0.0165599	0.0258038	0.100011	0.92045	1
hsa-miR-296	0.632163	0.528547	1	-2.25453	0.0288763	0.0300733	-1.19265	0.236077	0.432948	-1.86971	0.0646719	0.0607611	1.21663	0.225182	1
hsa-miR-299-3p	0.346096	0.729927	1	-3.79381	0.000413314	0.0105125	-1.03683	0.302742	0.471355	-1.89168	0.0616679	0.0581056	-1.66927	0.0971225	0.116156
hsa-miR-299-5p	-1.64654	0.102193	0.292448	-1.51736	0.134715	0.089727	-0.338085	0.73604	0.570394	-0.981789	0.328791	0.196968	-1.78231	0.0763759	0.101977
hsa-miR-29a	0.215989	0.829407	1	-1.45432	0.152866	0.0978345	0.135384	0.892663	1	-2.36233	0.0203082	0.0289324	1.00466	0.316768	1
hsa-miR-29b	0.215989	0.829407	1	-1.45432	0.152866	0.0978345	0.135384	0.892663	1	-2.36233	0.0203082	0.0289324	1.00466	0.316768	1
hsa-miR-29c	0.253085	0.800687	1	-1.43544	0.158145	0.100676	0.172975	0.863127	1	-2.33104	0.0219777	0.0305431	1.05293	0.29416	1
hsa-miR-301	-1.25973	0.210259	0.3	-1.70443	0.0939389	0.0677616	-0.191405	0.848633	0.564232	-1.71605	0.0894571	0.0724065	-1.47746	0.141392	0.140718
hsa-miR-302a	-1.90354	0.0594933	0.334198	-2.58693	0.0122467	0.0182921	-0.844044	0.400872	0.458298	-1.80082	0.0749863	0.0652162	-2.30806	0.0222001	0.0527286
hsa-miR-302a*	-1.61664	0.108669	0.299451	-1.11369	0.270063	0.152364	-0.68838	0.492912	0.481807	-1.92122	0.0577108	0.0563173	-1.89343	0.0600712	0.0859532
hsa-miR-302b	-1.90354	0.0594933	0.334198	-2.58693	0.0122467	0.0182921	-0.844044	0.400872	0.458298	-1.80082	0.0749863	0.0652162	-2.30806	0.0222001	0.0527286
hsa-miR-302b*	-1.5539	0.122889	0.275737	-1.07693	0.285882	0.160589	0.0187375	0.985089	1	-1.94467	0.0547768	0.0546097	-2.13681	0.0339924	0.0603951
hsa-miR-302c	-1.90354	0.0594933	0.334198	-2.58693	0.0122467	0.0182921	-0.844044	0.400872	0.458298	-1.80082	0.0749863	0.0652162	-2.30806	0.0222001	0.0527286
hsa-miR-302c*	-1.90663	0.0589579	0.471158	-1.54185	0.128672	0.0860131	-0.723207	0.471305	0.472761	-1.2937	0.198931	0.129042	-2.98343	0.00325916	0.0430867
hsa-miR-302d	-1.90354	0.0594933	0.334198	-2.58693	0.0122467	0.0182921	-0.844044	0.400872	0.458298	-1.80082	0.0749863	0.0652162	-2.30806	0.0222001	0.0527286
hsa-miR-30a-3p	-1.30186	0.19555	0.312199	-0.788433	0.433826	0.225846	-0.199481	0.84233	0.573307	-1.89478	0.0611742	0.0581791	-2.34085	0.0203193	0.058748
hsa-miR-30a-5p	-1.26525	0.20829	0.306184	-0.818984	0.416298	0.219147	0.105643	0.916089	1	-0.614912	0.540083	0.293804	-1.48795	0.13863	0.141039
hsa-miR-30b	-1.26525	0.20829	0.306184	-0.818984	0.416298	0.219147	0.105643	0.916089	1	-0.614912	0.540083	0.293804	-1.48795	0.13863	0.141039
hsa-miR-30c	-1.26525	0.20829	0.306184	-0.818984	0.416298	0.219147	0.105643	0.916089	1	-0.614912	0.540083	0.293804	-1.48795	0.13863	0.141039
hsa-miR-30d	-1.26525	0.20829	0.306184	-0.818984	0.416298	0.219147	0.105643	0.916089	1	-0.614912	0.540083	0.293804	-1.48795	0.13863	0.141039
hsa-miR-30e-3p	-1.30186	0.19555	0.312199	-0.788433	0.433826	0.225846	-0.199481	0.84233	0.573307	-1.89478	0.0611742	0.0581791	-2.34085	0.0203193	0.058748
hsa-miR-30e-5p	-1.26525	0.20829	0.306184	-0.818984	0.416298	0.219147	0.105643	0.916089	1	-0.614912	0.540083	0.293804	-1.48795	0.13863	0.141039
hsa-miR-31	-1.7197	0.0880515	0.344483	-1.76587	0.0828303	0.0626844	-0.445132	0.657258	0.548849	-2.10753	0.037734	0.0419841	-1.62078	0.106989	0.123772
hsa-miR-32	-1.58662	0.115528	0.27965	-2.53375	0.013994	0.0192156	-0.203296	0.839332	0.576358	-1.98145	0.0505267	0.050747	-2.4312	0.0160907	0.0541453
hsa-miR-320	-1.29041	0.199388	0.312308	-1.44019	0.154791	0.10008	-0.60355	0.547598	0.50193	-1.52501	0.130586	0.0949285	-1.35609	0.176857	0.165108
hsa-miR-323	-2.10675	0.0374156	0.4232	-1.63151	0.108162	0.0744901	-0.814927	0.41718	0.456533	-1.58554	0.116192	0.0863953	-3.29753	0.00117689	0.0178167
hsa-miR-324-3p	-1.50739	0.134752	0.29045	-3.30016	0.00174623	0.00833725	-2.31935	0.0228342	0.308025	-4.40417	2.93697e-05	0.000522222	-1.9071	0.0582277	0.084477
hsa-miR-324-5p	0.643325	0.521231	1	-2.91853	0.00565879	0.0134567	-0.662116	0.509643	0.487879	-3.81468	0.000245185	0.00120286	-0.312942	0.754699	0.49009
hsa-miR-325	-1.05192	0.295066	0.346233	-0.868396	0.388758	0.209045	0.0815448	0.935195	1	-1.62955	0.106547	0.0808077	-1.52357	0.12956	0.136519
hsa-miR-326	0.821419	0.413101	1	-2.55036	0.014348	0.0193251	-0.350351	0.726877	0.576792	-2.9995	0.00350884	0.00838713	0.914627	0.361638	1
hsa-miR-328	1.43651	0.153553	1	-2.05065	0.0464754	0.0424435	0.313572	0.754538	1	-1.93043	0.0566251	0.0556481	2.42408	0.0163648	0.417956
hsa-miR-329	-2.7002	0.00798641	0.294357	-1.75362	0.0853968	0.0633918	-1.1507	0.252936	0.439583	-1.65331	0.101714	0.0783603	-1.6044	0.110727	0.125467
hsa-miR-33	-0.723022	0.471161	0.406405	-1.80719	0.0756489	0.058899	0.0765416	0.939152	1	-1.10465	0.272183	0.167747	-2.29281	0.0230545	0.0524663
hsa-miR-330	-1.41237	0.160479	0.291418	-1.56426	0.123375	0.0830232	0.0820454	0.93479	1	-2.01019	0.0472832	0.0492289	-0.93824	0.349458	0.269833
hsa-miR-331	0.665155	0.507305	1	-2.35664	0.0230002	0.02551	-0.908063	0.366133	0.476425	-1.98843	0.049712	0.0512457	1.37547	0.170685	1
hsa-miR-335	-1.55633	0.122354	0.276969	-2.98324	0.00424422	0.0126244	-1.34406	0.182313	0.408204	-2.6385	0.00974074	0.0190434	-1.05678	0.292197	0.241159
hsa-miR-337	-0.213506	0.831323	0.596231	-3.27411	0.00202727	0.00890962	-1.95829	0.0533318	0.356773	-3.99722	0.000127439	0.000830769	-0.163459	0.870337	0.546068
hsa-miR-338	-0.51991	0.604123	0.476412	-3.47473	0.00117218	0.00786129	-1.44786	0.151307	0.382645	-3.66015	0.000417373	0.00167442	-1.36877	0.173055	0.163256
hsa-miR-339	0.9703	0.333968	1	-2.16428	0.0362383	0.0356481	-0.563952	0.574172	0.512309	-3.01069	0.00336414	0.00826263	0.998908	0.319257	1
hsa-miR-33b	-0.723022	0.471161	0.406405	-1.80719	0.0756489	0.058899	0.0765416	0.939152	1	-1.10465	0.272183	0.167747	-2.29281	0.0230545	0.0524663
hsa-miR-340	-0.683178	0.495952	0.424413	-2.49736	0.0165405	0.0203808	-1.39977	0.165125	0.396314	-4.50204	1.91376e-05	0.00066	-0.282574	0.777876	0.4982
hsa-miR-342	-1.79482	0.0757156	0.331648	-2.79432	0.00754666	0.0161678	-2.52229	0.0136469	0.410657	-3.23764	0.00167303	0.004675	-1.68776	0.0935216	0.11355
hsa-miR-345	0.847619	0.398302	1	-2.53481	0.0143383	0.0197914	0.903122	0.369051	1	-2.20306	0.0300735	0.0361849	-0.286278	0.775044	0.497792
hsa-miR-346	0.383049	0.702386	1	-3.74744	0.000532676	0.00879091	-0.964758	0.337354	0.476699	-2.13908	0.0351644	0.0398605	0.590289	0.555851	1
hsa-miR-34a	0.593904	0.553798	1	-3.25647	0.00221498	0.00871786	-0.659533	0.511297	0.481353	-3.0595	0.00292527	0.00738211	0.247578	0.804768	1
hsa-miR-34b	-0.34369	0.73173	0.55191	-4.07213	0.000192583	0.00568	-2.00218	0.0483709	0.343468	-3.3408	0.00122521	0.00371719	-0.674133	0.501099	0.365342
hsa-miR-34c	0.593904	0.553798	1	-3.25647	0.00221498	0.00871786	-0.659533	0.511297	0.481353	-3.0595	0.00292527	0.00738211	0.247578	0.804768	1
hsa-miR-361	-1.49016	0.13895	0.287364	-2.56539	0.0129024	0.019033	-0.65445	0.514432	0.480574	-2.29441	0.0240022	0.0307228	-3.31531	0.00110448	0.0180091
hsa-miR-362	-0.523537	0.601674	0.4776	-3.20951	0.00221996	0.00906774	-0.465554	0.642774	0.544327	-1.94006	0.0553626	0.0549	-2.18925	0.0299898	0.0596982
hsa-miR-363	-1.58662	0.115528	0.27965	-2.53375	0.013994	0.0192156	-0.203296	0.839332	0.576358	-1.98145	0.0505267	0.050747	-2.4312	0.0160907	0.0541453
hsa-miR-363*	0.405754	0.68569	1	-2.76612	0.00828976	0.0169227	-1.47043	0.144773	0.374807	-3.3375	0.00121892	0.00372769	0.78351	0.434218	1
hsa-miR-365	-0.044367	0.964692	0.653601	-1.39472	0.168491	0.107424	0.502581	0.616612	1	-0.925521	0.357082	0.208621	-0.326687	0.744338	0.4874
hsa-miR-367	-1.58662	0.115528	0.27965	-2.53375	0.013994	0.0192156	-0.203296	0.839332	0.576358	-1.98145	0.0505267	0.050747	-2.4312	0.0160907	0.0541453
hsa-miR-368	-1.18657	0.237858	0.309001	-2.86239	0.00605269	0.0148423	-1.01275	0.314004	0.457933	-3.20371	0.00185371	0.005	-2.45535	0.0151407	0.0589818
hsa-miR-369-3p	-0.889387	0.375603	0.369136	-0.842522	0.403088	0.215584	-0.153756	0.878132	0.568026	-0.134674	0.893155	0.456468	-1.63614	0.103579	0.121137
hsa-miR-369-5p	1.11468	0.267342	1	-0.402099	0.68933	0.348757	2.39094	0.0188712	1	-1.40102	0.164488	0.112363	0.452306	0.651676	1
hsa-miR-370	0.0567741	0.954833	1	-3.42391	0.00133478	0.00870606	-2.9399	0.00418092	0.45055	-3.89668	0.000190367	0.00105	-0.941651	0.347681	0.269394
hsa-miR-371	-0.414491	0.679354	0.519474	-2.0185	0.0499997	0.0450847	-1.25615	0.212181	0.418882	-3.41466	0.000962109	0.00329815	1.15047	0.251472	1
hsa-miR-372	-1.90354	0.0594933	0.334198	-2.58693	0.0122467	0.0182921	-0.844044	0.400872	0.458298	-1.80082	0.0749863	0.0652162	-2.30806	0.0222001	0.0527286
hsa-miR-373	-1.90354	0.0594933	0.334198	-2.58693	0.0122467	0.0182921	-0.844044	0.400872	0.458298	-1.80082	0.0749863	0.0652162	-2.30806	0.0222001	0.0527286
hsa-miR-373*	-2.04678	0.0429135	0.412023	-1.24035	0.220085	0.129056	-0.741607	0.460208	0.467541	-0.525114	0.600765	0.320256	-1.71924	0.0874688	0.112328
hsa-miR-374	-1.30856	0.19325	0.314813	-1.10143	0.275234	0.154973	-0.192858	0.847477	0.570084	-0.43839	0.6621	0.346813	-2.15689	0.0323312	0.0597915
hsa-miR-375	0.276372	0.78278	1	-1.76411	0.0833494	0.062681	0.497656	0.619924	1	-0.439976	0.660986	0.346978	-1.0475	0.29645	0.24387
hsa-miR-376a	-0.507155	0.613025	0.477112	-1.1585	0.250964	0.143211	-0.187242	0.851886	0.559967	-0.486187	0.627961	0.331059	-1.70686	0.0896459	0.112058
hsa-miR-376a*	-0.2856	0.775703	0.579297	-1.45536	0.150995	0.0990263	0.318371	0.750917	1	-0.987127	0.326165	0.196925	-1.0943	0.275319	0.230482
hsa-miR-376b	-0.507155	0.613025	0.477112	-1.1585	0.250964	0.143211	-0.187242	0.851886	0.559967	-0.486187	0.627961	0.331059	-1.70686	0.0896459	0.112058
hsa-miR-377	-2.86529	0.00500848	0.434667	-2.32987	0.024239	0.0268744	-1.48456	0.141298	0.422912	-2.14233	0.0347696	0.0397545	-2.05743	0.0413555	0.0668311
hsa-miR-378	0.2812	0.779087	1	-3.14487	0.0029224	0.00911216	-1.02289	0.309193	0.465781	-1.41956	0.159368	0.109301	-1.02578	0.306456	0.245191
hsa-miR-379	1.21694	0.226531	1	-1.02062	0.312653	0.173137	1.36483	0.175728	1	-1.57739	0.118082	0.0872519	1.29676	0.196504	1
hsa-miR-380-3p	-1.20855	0.229253	0.301551	-0.986418	0.327932	0.180572	0.0007281	0.999421	1	-0.975696	0.331699	0.196725	-2.09072	0.0379759	0.0634366
hsa-miR-380-5p	-0.0624334	0.950335	0.647602	-1.98832	0.0519589	0.0467784	0.237917	0.812521	1	-2.53538	0.0128888	0.0224776	-1.01617	0.311138	0.247111
hsa-miR-381	-1.22773	0.221989	0.297002	-0.754559	0.453566	0.235718	-0.371443	0.71112	0.569902	-0.966819	0.336097	0.198352	-1.26647	0.206995	0.186833
hsa-miR-382	-1.24767	0.214624	0.297215	-1.27227	0.208407	0.12399	-0.367447	0.714117	0.570379	-1.04597	0.298237	0.18254	-2.06091	0.0407437	0.0668142
hsa-miR-383	0.026125	0.979204	1	-1.74001	0.0875906	0.0646809	0.127338	0.898967	1	-2.10033	0.0383741	0.0422977	-1.2522	0.212198	0.187825
hsa-miR-384	-1.25096	0.213661	0.297298	-2.05433	0.044936	0.0422629	-0.335021	0.738388	0.56834	-2.48618	0.0146887	0.0245262	-1.45079	0.148703	0.144964
hsa-miR-409-3p	-1.01959	0.310033	0.351589	-1.25626	0.214199	0.126326	-0.315426	0.753159	0.568292	-0.372485	0.710361	0.368847	-2.15429	0.032602	0.05917
hsa-miR-409-5p	0.277664	0.781784	1	-2.50039	0.0155694	0.0203208	-0.0261609	0.979189	0.604881	-2.66338	0.00912573	0.0182563	-1.25535	0.211076	0.187516
hsa-miR-410	-1.3955	0.165477	0.287534	-0.902109	0.370647	0.201679	-0.286885	0.774833	0.573971	-0.717465	0.474855	0.264983	-2.09879	0.0372508	0.0631853
hsa-miR-411	-0.645653	0.51982	0.43829	-1.73593	0.0876455	0.0649991	-0.297944	0.766452	0.574831	-2.05	0.0431433	0.0458554	-1.41657	0.1584	0.152013
hsa-miR-412	0.193018	0.847315	1	-2.84704	0.00651487	0.0153552	-0.813324	0.418502	0.453196	-2.1475	0.0344001	0.0394337	-0.484624	0.628627	0.437169
hsa-miR-421	-1.80617	0.07341	0.348773	-1.41611	0.162829	0.103949	-0.604429	0.547008	0.503401	-1.89648	0.0610041	0.0584101	-1.58401	0.115151	0.12999
hsa-miR-422a	-1.44419	0.151599	0.279428	-2.90575	0.0055426	0.013577	-1.43827	0.15397	0.376973	-2.39443	0.0186566	0.0274795	-2.88784	0.00441924	0.0417952
hsa-miR-422b	-1.44419	0.151599	0.279428	-2.90575	0.0055426	0.013577	-1.43827	0.15397	0.376973	-2.39443	0.0186566	0.0274795	-2.88784	0.00441924	0.0417952
hsa-miR-423	1.34999	0.179742	1	-1.19798	0.237525	0.135935	0.312721	0.755183	1	-1.58022	0.117682	0.0870341	3.14425	0.00194637	0.1188
hsa-miR-424	-0.985538	0.326345	0.353173	-1.91839	0.0610084	0.0502453	-0.930109	0.354843	0.472405	-1.66034	0.100145	0.0780175	0.502214	0.616211	1
hsa-miR-425-3p	0.217945	0.827884	1	-1.781	0.0815753	0.0610578	0.0505947	0.959779	1	-1.71412	0.0899941	0.0724219	0.88154	0.379292	1
hsa-miR-425-5p	-1.27939	0.203356	0.312195	-1.39192	0.1693	0.107378	-0.46878	0.640344	0.54433	-0.918599	0.360632	0.209087	-2.81852	0.00538845	0.0421385
hsa-miR-429	-1.45805	0.1474	0.281087	-1.45475	0.151127	0.0983056	0.0959053	0.9238	1	-1.49645	0.137853	0.0989086	-1.70879	0.0892844	0.112865
hsa-miR-431	0.376715	0.707143	1	-4.27421	9.58058e-05	0.00615	-1.70571	0.0915432	0.371175	-2.45735	0.0158959	0.0254058	-1.36247	0.17498	0.16383
hsa-miR-432	1.06248	0.290373	1	-2.53566	0.0147175	0.0198643	-0.486816	0.627598	0.535284	-3.58913	0.000547717	0.00202391	0.166873	0.867689	1
hsa-miR-432*	-0.0202061	0.983915	0.662752	-3.40896	0.00139164	0.00824595	-0.632198	0.528926	0.488253	-3.13339	0.00231934	0.0062046	-1.70378	0.0903475	0.112141
hsa-miR-433	-0.708789	0.480019	0.412341	-1.35741	0.180106	0.11343	-0.122384	0.902872	0.577871	-1.75255	0.0829162	0.068893	-1.86878	0.0632152	0.0891669
hsa-miR-448	-1.02397	0.307971	0.352589	-1.58597	0.118197	0.0804075	0.14093	0.888222	1	-0.481326	0.631396	0.332118	-1.9444	0.0533862	0.0800959
hsa-miR-449	0.593904	0.553798	1	-3.25647	0.00221498	0.00871786	-0.659533	0.511297	0.481353	-3.0595	0.00292527	0.00738211	0.247578	0.804768	1
hsa-miR-449b	0.593904	0.553798	1	-3.25988	0.00219266	0.00911321	-0.659533	0.511297	0.481353	-3.0595	0.00292527	0.00738211	0.247578	0.804768	1
hsa-miR-450	-2.41149	0.0175865	0.399255	-1.93304	0.0583412	0.0499383	-0.832652	0.4072	0.451934	-1.55125	0.124292	0.0911869	-2.70639	0.00749455	0.04418
hsa-miR-451	-2.78038	0.00638664	0.4117	-1.91619	0.0604814	0.05029	-0.185118	0.853528	0.559482	-1.74166	0.084865	0.069908	-2.67051	0.00841923	0.0478917
hsa-miR-452	-1.87564	0.0634256	0.34037	-2.8314	0.00651546	0.0157355	-0.561954	0.575475	0.511546	-1.67138	0.0980674	0.0778625	-2.86989	0.00464677	0.0422
hsa-miR-452*	-0.78315	0.43525	0.391329	-2.79253	0.00763036	0.0161181	-1.21264	0.228878	0.432598	-1.51241	0.133838	0.0969037	-0.265249	0.791159	0.504029
hsa-miR-453	-0.586574	0.558722	0.454602	-3.11343	0.00298845	0.00975658	-1.37728	0.171906	0.400427	-4.04674	0.000110329	0.000775	-2.85095	0.00493312	0.0428739
hsa-miR-454-3p	-1.25973	0.210259	0.3	-1.70443	0.0939389	0.0677616	-0.191405	0.848633	0.564232	-1.71605	0.0894571	0.0724065	-1.47746	0.141392	0.140718
hsa-miR-454-5p	-0.750216	0.454657	0.401182	-2.82851	0.00699836	0.0157148	-0.853184	0.396182	0.489505	-3.22726	0.00176058	0.00470886	-1.27625	0.203819	0.184322
hsa-miR-455	-1.947	0.05412	0.478161	-3.77962	0.000401959	0.00876	-1.73893	0.0854962	0.388531	-3.2648	0.00153719	0.00446667	-3.21868	0.00157144	0.0223
hsa-miR-483	1.10564	0.271215	1	-2.13153	0.0389697	0.0374206	-0.119964	0.904795	0.575964	-3.32121	0.0012981	0.00387612	1.45562	0.147348	1
hsa-miR-484	-0.531704	0.595966	0.474747	-3.41501	0.00142813	0.00823889	-2.13492	0.0354553	0.354568	-4.24065	5.36405e-05	0.000522222	-0.63841	0.524002	0.38104
hsa-miR-485-3p	-1.26062	0.209934	0.306775	-1.91905	0.0603133	0.0512452	-1.26773	0.207956	0.413996	-2.4528	0.0159999	0.0255245	-2.1259	0.034945	0.0600402
hsa-miR-485-5p	0.0291986	0.976756	1	-3.84307	0.000408959	0.01135	-2.19654	0.0305791	0.33603	-3.7127	0.000354224	0.0015175	-0.772474	0.440876	0.3261
hsa-miR-486	-1.48601	0.140213	0.282454	-2.16079	0.0358522	0.035622	-1.52845	0.130353	0.398936	-2.07655	0.0405435	0.0440475	-1.34859	0.179457	0.166053
hsa-miR-487a	-1.48638	0.139812	0.284624	-1.28043	0.205809	0.122903	-0.32244	0.747817	0.568022	-0.741301	0.460346	0.259263	-1.53988	0.125358	0.134567
hsa-miR-487b	-1.87485	0.0632365	0.333694	-2.3974	0.0200023	0.0240967	-0.521008	0.60357	0.524333	-0.972191	0.333479	0.197287	-1.95371	0.0524347	0.078874
hsa-miR-488	-1.04965	0.296172	0.342432	-2.28693	0.0259995	0.0283957	-1.28206	0.203105	0.410793	-3.92129	0.000168689	0.000993103	-1.95669	0.0521502	0.0794097
hsa-miR-489	-0.915679	0.361753	0.361428	-1.96275	0.0544549	0.0482076	0.190114	0.849631	1	-1.28097	0.20333	0.131159	-1.68184	0.0945085	0.113781
hsa-miR-490	-3.43315	0.000848712	0.2228	-3.36259	0.00145617	0.00852439	-2.52311	0.013332	0.477767	-3.43035	0.000898532	0.00320192	-2.47543	0.0143601	0.06126
hsa-miR-491	0.716869	0.474932	1	-2.92901	0.00549098	0.013516	-1.13561	0.259032	0.443557	-2.42991	0.0170693	0.026412	0.944283	0.346295	1
hsa-miR-492	-0.729759	0.467152	0.405895	-2.93067	0.00549322	0.0135968	-2.36465	0.0202725	0.366067	-5.48498	3.95884e-07	0	-0.305481	0.760426	0.492378
hsa-miR-493-3p	0.0876767	0.930297	1	-3.79297	0.00040773	0.00936667	-2.34962	0.0209707	0.351038	-3.36112	0.00113031	0.00355161	-2.12529	0.0351433	0.059668
hsa-miR-493-5p	-1.31276	0.19179	0.314549	-0.906836	0.368154	0.200777	-0.42415	0.672407	0.553602	-0.927114	0.356217	0.208674	-1.38081	0.169186	0.161039
hsa-miR-494	-0.814376	0.417133	0.387186	-1.26293	0.211654	0.125578	0.197772	0.843656	1	-1.20934	0.229564	0.145567	-0.811367	0.418249	0.316214
hsa-miR-495	-1.29984	0.196216	0.311175	-0.977941	0.332444	0.182388	-0.144834	0.885145	0.571038	-0.388883	0.698233	0.364981	-1.48374	0.139805	0.141545
hsa-miR-496	-1.407	0.162195	0.289982	-1.11807	0.26816	0.152031	-0.44426	0.657858	0.547387	-0.112341	0.91079	0.464612	-2.17856	0.0306639	0.0586746
hsa-miR-497	-0.985538	0.326345	0.353173	-1.91839	0.0610084	0.0502453	-0.930109	0.354843	0.472405	-1.66034	0.100145	0.0780175	0.502214	0.616211	1
hsa-miR-498	-1.295	0.197849	0.311785	-1.40517	0.165194	0.105717	-0.122059	0.903111	0.576434	-0.381903	0.703405	0.366011	-1.36647	0.173556	0.163271
hsa-miR-499	-1.682	0.0952907	0.325121	-1.23621	0.220836	0.129284	-0.37359	0.709578	0.570595	-2.13531	0.0353088	0.040009	-1.70145	0.0906525	0.112064
hsa-miR-500	0.0932157	0.925905	1	-2.41225	0.0198921	0.0234749	0.684749	0.495365	1	-2.11154	0.0374245	0.0418211	0.0976901	0.922298	1
hsa-miR-501	-1.64837	0.102124	0.29834	-3.03278	0.00363043	0.0117188	-1.71788	0.0893356	0.375513	-1.84632	0.0679618	0.0632402	-3.37923	0.000897949	0.03006
hsa-miR-502	0.160829	0.872526	1	-3.30767	0.00187127	0.008298	-2.77003	0.00697264	0.36745	-1.89196	0.0615891	0.0583032	-1.34921	0.179323	0.166553
hsa-miR-503	0.188448	0.850846	1	-2.42685	0.0194486	0.0230889	-0.755829	0.451748	0.467362	-2.07538	0.0406704	0.0439727	1.18028	0.239557	1
hsa-miR-504	0.417917	0.67678	1	-2.73683	0.00903043	0.016143	-0.853481	0.395844	0.491975	-2.97614	0.00373932	0.00890485	0.249404	0.803372	1
hsa-miR-505	-2.21456	0.0286449	0.554169	-2.29193	0.0260007	0.0282061	-1.27913	0.203969	0.409365	-2.16776	0.0327139	0.0385778	-2.47313	0.014392	0.0605
hsa-miR-506	-0.0700284	0.944292	0.649085	-2.00068	0.0505284	0.0460955	-0.917241	0.361386	0.47288	-2.30159	0.0236371	0.0308232	-0.26042	0.794858	0.503577
hsa-miR-507	-1.16838	0.245007	0.314955	-1.78577	0.0796861	0.0608264	-0.0591508	0.95296	0.589709	-0.915073	0.362544	0.209075	-2.17965	0.0306282	0.0595616
hsa-miR-508	-0.225295	0.822152	0.591518	-1.20735	0.232117	0.134212	0.106056	0.915773	1	0.339938	0.734663	1	-0.803535	0.422754	0.318606
hsa-miR-509	-0.418998	0.67605	0.518715	-3.09551	0.00326947	0.0100321	-0.636973	0.525838	0.489293	-2.22988	0.0282609	0.0346338	-2.13118	0.0346354	0.0607315
hsa-miR-510	0.594097	0.553618	1	-2.70204	0.00971283	0.0169482	-0.195929	0.845181	0.571794	-2.80478	0.00612531	0.0132556	-0.110397	0.912229	0.568201
hsa-miR-511	-0.516853	0.606261	0.476492	-2.28595	0.0260224	0.028333	-0.304808	0.761186	0.572674	-1.17869	0.241555	0.1526	-1.80524	0.072909	0.0988644
hsa-miR-512-3p	-1.81498	0.0722478	0.348939	-3.16438	0.00260205	0.00900704	-1.16076	0.249061	0.438995	-3.19835	0.00191186	0.00503373	-2.5185	0.0127228	0.0614568
hsa-miR-512-5p	-0.239507	0.811145	0.58539	-2.80283	0.00739797	0.0161687	-1.05803	0.293371	0.459381	-2.25916	0.0261781	0.0330225	-1.15236	0.251043	0.212039
hsa-miR-513	-1.08448	0.280655	0.334203	-3.1677	0.00265578	0.00905	-2.87443	0.00507169	0.364633	-2.35624	0.0206056	0.0291971	-1.76559	0.0794948	0.105171
hsa-miR-514	-1.75449	0.0819459	0.348497	-2.29388	0.0255523	0.0282252	-0.585577	0.55955	0.504783	-1.62631	0.107251	0.0810527	-2.78377	0.00601356	0.0406667
hsa-miR-515-3p	-0.961556	0.338504	0.354654	-2.16324	0.0358288	0.0355799	-1.47229	0.144978	0.37766	-2.57348	0.0116393	0.0212423	-0.688555	0.492124	0.35979
hsa-miR-515-5p	-0.172558	0.863341	0.604354	-3.54467	0.000960185	0.0103421	-1.91292	0.0592241	0.361656	-4.32748	4.22285e-05	0.000469231	-1.65936	0.0990809	0.116642
hsa-miR-516-3p	0.0924014	0.926544	1	-3.17819	0.00274758	0.00888261	-1.23834	0.218834	0.424443	-3.30045	0.00143152	0.00410882	-0.607309	0.544447	0.392316
hsa-miR-516-5p	-0.930749	0.354012	0.364441	-2.25492	0.0278578	0.0301791	-0.248488	0.804341	0.583064	-1.46847	0.145376	0.101948	-1.33338	0.184266	0.16795
hsa-miR-517*	0.780428	0.436791	1	-1.59382	0.117549	0.079433	0.717616	0.474942	1	-3.28388	0.00144621	0.00427429	0.06283	0.94998	1
hsa-miR-517a	0.823367	0.412232	1	-2.01639	0.0490631	0.0449417	-0.374236	0.709156	0.57218	-0.733463	0.465135	0.260751	-0.418267	0.676375	0.451359
hsa-miR-517b	-0.982488	0.327984	0.350083	-3.35339	0.00162276	0.00837907	-2.34316	0.0212834	0.331729	-2.65462	0.00939176	0.018522	-3.59328	0.00045157	0.014475
hsa-miR-517c	0.823367	0.412232	1	-2.01639	0.0490631	0.0449417	-0.374236	0.709156	0.57218	-0.733463	0.465135	0.260751	-0.418267	0.676375	0.451359
hsa-miR-518a	-0.197438	0.84385	0.596132	-1.31656	0.193609	0.118921	1.9125	0.0588794	1	-0.602872	0.54807	0.296078	1.13857	0.256646	1
hsa-miR-518b	-0.840749	0.402286	0.385468	-1.34834	0.183613	0.113707	0.985425	0.326968	1	-1.36789	0.174666	0.116911	0.0777573	0.938122	1
hsa-miR-518c	-0.840749	0.402286	0.385468	-1.34834	0.183613	0.113707	0.985425	0.326968	1	-1.36789	0.174666	0.116911	0.0777573	0.938122	1
hsa-miR-518c*	0.233215	0.816026	1	-3.52753	0.00100293	0.010325	-1.53854	0.12754	0.419621	-3.59773	0.000528128	0.00201556	-0.532808	0.594899	0.421119
hsa-miR-518d	-0.840749	0.402286	0.385468	-1.34834	0.183613	0.113707	0.985425	0.326968	1	-1.36789	0.174666	0.116911	0.0777573	0.938122	1
hsa-miR-518e	-0.197438	0.84385	0.596132	-1.31656	0.193609	0.118921	1.9125	0.0588794	1	-0.602872	0.54807	0.296078	1.13857	0.256646	1
hsa-miR-518f	-0.197438	0.84385	0.596132	-1.31656	0.193609	0.118921	1.9125	0.0588794	1	-0.602872	0.54807	0.296078	1.13857	0.256646	1
hsa-miR-518f*	-1.64911	0.101952	0.301466	-2.123	0.0385809	0.0372323	-1.20947	0.229731	0.424307	-2.0262	0.0456567	0.0477101	-1.724	0.0866223	0.112506
hsa-miR-519a	-1.61512	0.109082	0.290503	-1.70338	0.0939838	0.0670913	-0.21489	0.830329	0.583963	-0.977878	0.330655	0.19659	-1.26406	0.208015	0.185395
hsa-miR-519b	-1.61512	0.109082	0.290503	-1.70338	0.0939838	0.0670913	-0.21489	0.830329	0.583963	-0.977878	0.330655	0.19659	-1.26406	0.208015	0.185395
hsa-miR-519c	-1.61512	0.109082	0.290503	-1.70338	0.0939838	0.0670913	-0.21489	0.830329	0.583963	-0.977878	0.330655	0.19659	-1.26406	0.208015	0.185395
hsa-miR-519d	-1.68073	0.0954013	0.297123	-1.28709	0.203047	0.122766	-0.340892	0.733955	0.570646	-1.75843	0.0819408	0.0685486	-1.03189	0.303611	0.243726
hsa-miR-519e	-1.6969	0.0925327	0.339113	-2.30942	0.0247191	0.0274868	-0.67842	0.499311	0.485938	-1.83953	0.0690029	0.0636441	-1.0407	0.29954	0.245585
hsa-miR-519e*	-0.172558	0.863341	0.604354	-3.54467	0.000960185	0.0103421	-1.91292	0.0592241	0.361656	-4.32748	4.22285e-05	0.000469231	-1.65936	0.0990809	0.116642
hsa-miR-520a	-1.90354	0.0594933	0.334198	-2.58693	0.0122467	0.0182921	-0.844044	0.400872	0.458298	-1.80082	0.0749863	0.0652162	-2.30806	0.0222001	0.0527286
hsa-miR-520a*	-0.209811	0.834187	0.594672	-2.61354	0.012132	0.0188688	-1.39333	0.16735	0.392743	-3.228	0.00173494	0.00475385	-0.071705	0.942918	0.584464
hsa-miR-520b	-1.90354	0.0594933	0.334198	-2.58693	0.0122467	0.0182921	-0.844044	0.400872	0.458298	-1.80082	0.0749863	0.0652162	-2.30806	0.0222001	0.0527286
hsa-miR-520c	-1.90354	0.0594933	0.334198	-2.58693	0.0122467	0.0182921	-0.844044	0.400872	0.458298	-1.80082	0.0749863	0.0652162	-2.30806	0.0222001	0.0527286
hsa-miR-520d	-1.90354	0.0594933	0.334198	-2.58693	0.0122467	0.0182921	-0.844044	0.400872	0.458298	-1.80082	0.0749863	0.0652162	-2.30806	0.0222001	0.0527286
hsa-miR-520d*	-2.1391	0.0344898	0.4112	-1.28696	0.202994	0.122484	-0.978325	0.330469	0.476135	-2.19483	0.0306227	0.036725	-1.95432	0.0523743	0.0793
hsa-miR-520e	-1.90354	0.0594933	0.334198	-2.58693	0.0122467	0.0182921	-0.844044	0.400872	0.458298	-1.80082	0.0749863	0.0652162	-2.30806	0.0222001	0.0527286
hsa-miR-520f	-1.74582	0.0836017	0.34898	-2.60727	0.0117273	0.0190708	-1.44811	0.151054	0.386769	-2.48587	0.0147115	0.0243793	-2.61927	0.00962967	0.0515282
hsa-miR-520g	-0.926076	0.356246	0.36376	-1.01077	0.316301	0.174913	0.246967	0.805474	1	-0.648262	0.518389	0.285387	-0.503084	0.615571	0.430674
hsa-miR-520h	-0.926076	0.356246	0.36376	-1.01077	0.316301	0.174913	0.246967	0.805474	1	-0.648262	0.518389	0.285387	-0.503084	0.615571	0.430674
hsa-miR-521	0.555966	0.579459	1	-1.22832	0.225004	0.130658	1.26386	0.20979	1	-0.535161	0.593922	0.318056	1.32749	0.186327	1
hsa-miR-522	-1.23169	0.220468	0.298345	-1.39285	0.168785	0.107492	-0.581475	0.562331	0.505386	-1.11464	0.267823	0.166391	-2.20826	0.0285565	0.0584047
hsa-miR-523	-2.33613	0.0212641	0.445042	-1.95469	0.0571291	0.0484964	-2.12176	0.0368204	0.349713	-1.96126	0.0527767	0.0528743	-0.798685	0.425729	0.317602
hsa-miR-524	0.651963	0.515723	1	-1.89879	0.064399	0.0510179	0.0801424	0.936295	1	-1.68516	0.0954692	0.0760064	1.66888	0.0970402	1
hsa-miR-524*	-1.12719	0.261935	0.324027	-0.391801	0.696658	0.35103	-0.496267	0.62086	0.531481	-0.322338	0.747905	0.385134	-0.378646	0.705413	0.467091
hsa-miR-525	-0.209811	0.834187	0.594672	-2.61354	0.012132	0.0188688	-1.39333	0.16735	0.392743	-3.228	0.00173494	0.00475385	-0.071705	0.942918	0.584464
hsa-miR-525*	0.651963	0.515723	1	-1.89879	0.064399	0.0510179	0.0801424	0.936295	1	-1.68516	0.0954692	0.0760064	1.66888	0.0970402	1
hsa-miR-526a	-1.64911	0.101952	0.301466	-2.123	0.0385809	0.0372323	-1.20947	0.229731	0.424307	-2.0262	0.0456567	0.0477101	-1.724	0.0866223	0.112506
hsa-miR-526b	-0.0801265	0.936277	0.647438	-2.20414	0.0319792	0.0330058	-0.599457	0.550463	0.50243	-3.03241	0.00315364	0.00798229	-2.06589	0.0403162	0.0664842
hsa-miR-526b*	-1.90354	0.0594933	0.334198	-2.58693	0.0122467	0.0182921	-0.844044	0.400872	0.458298	-1.80082	0.0749863	0.0652162	-2.30806	0.0222001	0.0527286
hsa-miR-526c	-1.64911	0.101952	0.301466	-2.123	0.0385809	0.0372323	-1.20947	0.229731	0.424307	-2.0262	0.0456567	0.0477101	-1.724	0.0866223	0.112506
hsa-miR-527	-1.48125	0.141208	0.282499	-1.95903	0.0553212	0.0482242	-1.01313	0.313607	0.460648	-1.33226	0.185999	0.123428	-2.08525	0.0385338	0.0637886
hsa-miR-532	-1.71752	0.088739	0.340627	-3.4951	0.000995772	0.00763	-1.74976	0.0833983	0.396338	-2.52573	0.0132314	0.0229528	-3.75983	0.000236652	0.0239
hsa-miR-539	-0.785563	0.433715	0.391563	-1.35423	0.181187	0.113744	-0.206377	0.836937	0.585154	-0.688772	0.492653	0.272972	-1.47739	0.141428	0.140121
hsa-miR-542-3p	-0.831504	0.407481	0.385737	-2.44869	0.0175209	0.0223365	0.141285	0.887961	1	-2.56335	0.0119552	0.0213529	-1.16849	0.244391	0.207986
hsa-miR-542-5p	0.922941	0.357994	1	-2.00285	0.051405	0.0460638	-0.0650183	0.948298	0.589888	-2.3231	0.022568	0.029513	1.45121	0.148337	1
hsa-miR-544	-1.16195	0.247701	0.311613	-2.469	0.0171616	0.021613	-1.23395	0.220498	0.424051	-2.11509	0.0370648	0.0416656	-2.40817	0.0172422	0.0551209
hsa-miR-545	-0.999653	0.319729	0.358682	-1.96047	0.0555888	0.0482594	-0.499685	0.618557	0.531393	-1.79987	0.0751025	0.0651199	-2.29984	0.0227632	0.0526602
hsa-miR-548a	-1.56932	0.119264	0.278048	-0.539847	0.591338	0.30207	-0.291869	0.771031	0.576592	-1.13477	0.25933	0.161596	-1.61715	0.10768	0.124061
hsa-miR-548b	-1.49271	0.138196	0.288383	-1.04392	0.300913	0.168033	-0.963351	0.337878	0.47471	-1.69917	0.0925595	0.0743765	-1.47614	0.141929	0.139864
hsa-miR-548c	-0.583519	0.560662	0.454667	-0.00744965	0.994083	0.496651	0.534561	0.594218	1	-0.339549	0.734946	0.380096	-0.362371	0.717513	0.471059
hsa-miR-548d	-0.876895	0.382326	0.372695	-0.255478	0.799295	0.401782	-0.248013	0.804663	0.581514	-0.214367	0.830721	0.425165	-0.529324	0.597312	0.420223
hsa-miR-549	-1.57994	0.116917	0.280479	-1.68913	0.0969498	0.0680932	-0.0998302	0.920692	0.579949	0.00314437	0.997498	1	-1.33768	0.182923	0.167305
hsa-miR-550	-0.612541	0.541456	0.453099	-1.12051	0.267384	0.151833	0.0202353	0.983901	1	-1.01184	0.314208	0.191216	-1.21699	0.225356	0.196592
hsa-miR-551a	2.46445	0.0150819	1	-0.804169	0.425307	0.222061	1.15715	0.250335	1	0.184817	0.853773	1	3.03857	0.0027577	0.109133
hsa-miR-551b	2.46445	0.0150819	1	-0.804169	0.425307	0.222061	1.15715	0.250335	1	0.184817	0.853773	1	3.03857	0.0027577	0.109133
hsa-miR-552	-2.43492	0.0163746	0.414	-3.5109	0.000914032	0.008756	-2.08052	0.040406	0.340965	-3.1574	0.00213914	0.00580353	-2.15342	0.0326419	0.0588248
hsa-miR-553	-2.14704	0.0338451	0.423495	-2.07115	0.0428983	0.0410903	-0.0727243	0.942183	0.590735	-1.31741	0.190918	0.125945	-1.87704	0.0622657	0.0880647
hsa-miR-554	-0.0744857	0.940765	0.648613	-3.04596	0.00393182	0.0114165	-0.502439	0.616733	0.531759	-3.01573	0.00330714	0.00833711	-0.371217	0.71098	0.46941
hsa-miR-555	-0.96577	0.33628	0.354068	-3.64706	0.000685588	0.0105846	-1.43848	0.153865	0.38521	-4.21407	5.85896e-05	0.000526316	-1.99481	0.0477249	0.0748121
hsa-miR-556	-1.49517	0.13766	0.28955	-2.86363	0.00581313	0.0149175	-0.840423	0.402842	0.456034	-2.68704	0.00852316	0.0172552	-2.24089	0.0263136	0.0557559
hsa-miR-557	-1.16838	0.245007	0.314955	-1.78577	0.0796861	0.0608264	-0.0591508	0.95296	0.589709	-0.915073	0.362544	0.209075	-2.17965	0.0306282	0.0595616
hsa-miR-558	0.215198	0.829985	1	-2.88507	0.006156	0.0142941	-0.836683	0.405081	0.453868	-2.8386	0.00557123	0.0123096	0.478192	0.633148	1
hsa-miR-559	-0.594126	0.553578	0.453635	-0.194004	0.846865	0.424799	0.510673	0.610768	1	-0.226444	0.821344	0.421362	-0.605549	0.545603	0.391923
hsa-miR-560	0.899448	0.370173	1	-2.20006	0.0331231	0.0331971	0.478354	0.633587	1	-1.33029	0.186986	0.123501	1.80453	0.0730724	1
hsa-miR-561	-0.992355	0.323051	0.360939	-0.166082	0.868664	0.434803	-0.00702626	0.994409	0.611302	-0.28987	0.772548	0.396996	-1.54037	0.125162	0.135743
hsa-miR-562	-1.8557	0.0659563	0.340706	-1.81604	0.0744372	0.0582513	-0.431726	0.666928	0.552967	-1.92776	0.0568892	0.0557256	-2.26706	0.0246608	0.0543235
hsa-miR-563	-0.0624334	0.950335	0.647602	-1.98832	0.0519589	0.0467784	0.237917	0.812521	1	-2.53538	0.0128888	0.0224776	-1.01617	0.311138	0.247111
hsa-miR-564	0.124164	0.901412	1	-1.90139	0.0638907	0.0510728	-0.425011	0.671827	0.555094	-2.45882	0.0158667	0.025466	1.57804	0.116376	1
hsa-miR-565	-0.0626826	0.950135	0.651223	-2.93792	0.005363	0.0136253	-1.70554	0.0917158	0.358274	-3.00987	0.00339232	0.0082	0.599621	0.549486	1
hsa-miR-566	0.333125	0.739691	1	-2.41899	0.0198363	0.0232986	-0.774001	0.441015	0.462603	-4.44045	2.47682e-05	0.000642857	1.81744	0.0708268	1
hsa-miR-567	-1.68115	0.095411	0.321233	-1.94505	0.0566291	0.049125	-0.842328	0.401737	0.457133	-0.866279	0.388543	0.223572	-2.92847	0.00383969	0.0406684
hsa-miR-568	-1.1679	0.245201	0.313565	-1.11644	0.268744	0.152075	-0.240662	0.810336	0.583847	-0.497652	0.619882	0.329038	-2.02574	0.0442472	0.0710168
hsa-miR-569	-1.39538	0.165639	0.285562	-1.20932	0.231362	0.1341	-0.0675399	0.946301	0.591813	-1.1585	0.249608	0.156367	-2.1875	0.0300582	0.0594118
hsa-miR-570	-1.16618	0.245905	0.312783	-0.494592	0.62282	0.316621	-0.332825	0.739995	0.56767	-0.751536	0.454188	0.257086	-1.13507	0.257927	0.21742
hsa-miR-571	1.24629	0.215295	1	-2.50317	0.0162074	0.0202939	-0.21229	0.832357	0.583671	-2.27518	0.025332	0.0319595	0.270276	0.787297	1
hsa-miR-572	-0.283907	0.776992	0.574821	-3.46394	0.00122126	0.00790625	-0.291501	0.771338	0.574927	-3.13691	0.00231814	0.00621047	-0.259338	0.795689	0.502748
hsa-miR-573	-1.26572	0.208202	0.315492	-2.15306	0.0354268	0.0360427	-0.401039	0.689323	0.565762	-1.8988	0.0606942	0.0583626	-2.32204	0.0214276	0.0609553
hsa-miR-574	0.499681	0.61825	1	-2.52035	0.0154202	0.0195949	-0.0765597	0.939176	0.590374	-3.01499	0.00331886	0.00826122	-0.235183	0.81437	0.513317
hsa-miR-575	-0.270594	0.787209	0.577002	-3.19014	0.00256257	0.00888806	-0.936304	0.352285	0.488149	-2.10172	0.0382675	0.0423316	0.802831	0.423265	1
hsa-miR-576	-1.3019	0.195541	0.316335	-1.21093	0.230609	0.134087	-0.447651	0.655427	0.549276	-1.25336	0.213164	0.136694	-2.21259	0.0281794	0.0594408
hsa-miR-577	-1.09119	0.277414	0.334072	-0.579007	0.56483	0.289061	-0.115704	0.908134	0.573376	-0.524183	0.601372	0.319867	-1.20707	0.229078	0.196884
hsa-miR-578	0.0708479	0.943652	1	-1.31807	0.192415	0.119551	0.522513	0.602606	1	-0.994175	0.322725	0.19537	-1.06914	0.286567	0.237406
hsa-miR-579	-1.28647	0.200919	0.312412	-1.26096	0.212182	0.125684	-0.0672168	0.946552	0.590387	-0.700687	0.48525	0.269509	-2.45859	0.0148885	0.059487
hsa-miR-580	-0.838115	0.403809	0.383813	-1.04699	0.29955	0.167667	0.167655	0.867217	1	-0.983223	0.328035	0.197063	-1.45723	0.146813	0.143784
hsa-miR-581	-1.09312	0.276779	0.334751	-2.9126	0.00541565	0.0135214	-1.62801	0.107014	0.373244	-2.62475	0.0102048	0.0195731	-1.87948	0.0619561	0.0881665
hsa-miR-582	-1.25522	0.211897	0.298681	-1.76126	0.0831088	0.0628285	-1.08348	0.28134	0.454152	-1.09881	0.274629	0.168837	-2.16221	0.0320005	0.0600043
hsa-miR-583	-0.508015	0.612406	0.479788	-1.97548	0.0531193	0.0473645	-0.847849	0.398818	0.487847	-1.4926	0.138864	0.0993128	-1.39919	0.163672	0.156331
hsa-miR-584	-1.23958	0.217634	0.296083	-1.82728	0.0726887	0.0573799	-0.11652	0.907494	0.574563	-1.3979	0.165431	0.112016	-2.44745	0.0153187	0.0591304
hsa-miR-585	0.867114	0.387652	1	-2.78889	0.00778517	0.016159	-0.835505	0.405642	0.452416	-3.95627	0.000148688	0.000889286	0.638703	0.523825	1
hsa-miR-586	-1.14861	0.253117	0.316552	-1.66414	0.101701	0.0705988	-0.184109	0.854319	0.55842	-1.07772	0.28391	0.174148	-2.04272	0.0425405	0.0687566
hsa-miR-587	-1.6119	0.109701	0.289208	-2.59266	0.012183	0.0195626	-1.18562	0.238765	0.427821	-1.36856	0.174462	0.11779	-2.95871	0.00351095	0.0389111
hsa-miR-588	-1.12355	0.263711	0.324249	-3.52255	0.000984196	0.00954545	-1.62883	0.106972	0.378567	-4.07937	9.80988e-05	0.000752381	-0.900822	0.368959	0.282202
hsa-miR-589	-1.40436	0.1629	0.289264	-1.03742	0.303991	0.169263	0.233897	0.815572	1	-1.46056	0.14745	0.103113	-0.458695	0.647106	0.435714
hsa-miR-590	-1.74228	0.084104	0.340075	-1.97803	0.0528149	0.0472857	-0.865105	0.389166	0.497737	-1.39924	0.165041	0.112082	-2.97285	0.00336519	0.0393176
hsa-miR-591	-1.23052	0.221139	0.297269	-2.61875	0.0114049	0.0188601	-0.788191	0.432649	0.46018	-3.39678	0.00102306	0.00334035	-2.21233	0.0284913	0.0589212
hsa-miR-592	-0.427889	0.669625	0.515482	-2.71224	0.00906918	0.0168928	-1.18867	0.237641	0.428964	-2.42692	0.0171914	0.0264396	-2.49964	0.0134552	0.0621804
hsa-miR-593	1.34933	0.180013	1	-1.37986	0.174746	0.109356	0.154981	0.877227	1	-2.61284	0.0105243	0.0198848	2.06569	0.040525	0.852118
hsa-miR-594	-1.2798	0.203626	0.313967	-3.39375	0.00138313	0.00839211	-1.69817	0.0931038	0.357434	-3.25784	0.00158673	0.00452329	-1.15656	0.249231	0.211347
hsa-miR-595	-2.19131	0.0303618	0.476756	-1.82343	0.0733586	0.0576279	-0.69954	0.485921	0.483268	-1.30463	0.195204	0.12804	-2.80158	0.00567236	0.0413179
hsa-miR-596	-0.307872	0.758758	0.570284	-3.56889	0.000905686	0.0120467	-2.0728	0.0411837	0.334841	-3.24767	0.00163904	0.00461892	-0.298766	0.765462	0.494373
hsa-miR-597	-0.740897	0.460419	0.403091	-2.35009	0.0223399	0.0258032	-1.17547	0.243012	0.431829	-2.5832	0.0113724	0.0211328	-1.98257	0.0491743	0.0753846
hsa-miR-598	0.299371	0.765244	1	-0.825291	0.412567	0.219796	0.491363	0.624388	1	1.64194	0.103952	1	0.6272	0.531294	1
hsa-miR-599	-0.903122	0.368537	0.365057	-2.0326	0.0471718	0.0439521	-0.922181	0.358741	0.474958	-2.17984	0.0318988	0.0379274	-2.80655	0.00561315	0.0421704
hsa-miR-600	-1.84751	0.067283	0.339208	-2.59363	0.012088	0.0196265	-1.74193	0.0848154	0.394213	-1.90497	0.0598097	0.057822	-2.47693	0.0142803	0.0622224
hsa-miR-601	-0.593495	0.55419	0.452416	-3.17981	0.00276532	0.00897794	-1.78782	0.0774944	0.390759	-2.40749	0.0181125	0.027127	0.0383296	0.96947	1
hsa-miR-602	-0.460902	0.645722	0.5007	-1.7037	0.0959538	0.0676632	-1.01614	0.312658	0.461473	-3.88239	0.00019617	0.00104516	-0.147265	0.883099	0.552668
hsa-miR-603	-2.7002	0.00798641	0.294357	-1.75362	0.0853968	0.0633918	-1.1507	0.252936	0.439583	-1.65331	0.101714	0.0783603	-1.6044	0.110727	0.125467
hsa-miR-604	1.11095	0.268873	1	-1.47062	0.148436	0.0965767	0.114963	0.908727	1	-1.41754	0.159663	0.109364	2.62137	0.00946618	0.313686
hsa-miR-605	-1.56701	0.120001	0.276639	-1.78505	0.0795412	0.0607253	-0.986091	0.326687	0.473768	-1.42056	0.15872	0.109425	-2.13698	0.0340891	0.0608639
hsa-miR-606	-1.76384	0.0803832	0.347704	-0.39952	0.691065	0.348967	-0.188102	0.8512	0.564334	-1.3115	0.19286	0.126883	-2.15578	0.0325942	0.0594336
hsa-miR-607	-1.25247	0.212862	0.298272	-0.524876	0.601634	0.30665	-0.250476	0.802761	0.583748	-0.542747	0.588579	0.315985	-1.68831	0.093099	0.114042
hsa-miR-608	0.718208	0.474118	1	-2.10315	0.0414174	0.0386918	-1.22876	0.222208	0.424306	-3.38607	0.00104346	0.00340172	1.14342	0.254257	1
hsa-miR-609	-0.25761	0.79716	0.578861	-2.79531	0.00774159	0.0162632	-2.33062	0.021876	0.31924	-3.3239	0.00127563	0.00388939	-0.617545	0.537659	0.38862
hsa-miR-610	-1.54789	0.124497	0.27644	-2.65188	0.0105027	0.0179849	0.267359	0.789824	1	-2.17044	0.0324788	0.0385376	-0.972093	0.332533	0.259063
hsa-miR-611	-0.558573	0.577554	0.464921	-2.95813	0.00500892	0.013342	-1.55979	0.122505	0.414882	-3.6046	0.000509013	0.00200682	-0.136459	0.891611	0.556621
hsa-miR-612	0.304698	0.761168	1	-2.73518	0.00917341	0.0159766	-2.30149	0.0236702	0.303147	-3.58673	0.000542154	0.00198936	0.85697	0.392556	1
hsa-miR-613	-0.916873	0.361143	0.362329	-1.9095	0.0611924	0.0504102	-0.698437	0.486636	0.477683	-2.29801	0.0238128	0.0306027	-1.57231	0.117843	0.131054
hsa-miR-614	-2.53207	0.0127387	0.404087	-4.29936	7.84668e-05	0.0116	-1.92993	0.0568048	0.368347	-4.32429	3.93783e-05	0.000435714	-2.44319	0.0157235	0.0587825
hsa-miR-615	-0.0911444	0.927534	0.643308	-3.25548	0.00211479	0.00858947	-0.709124	0.480052	0.479469	-3.28722	0.00142053	0.00428261	1.66709	0.0971817	1
hsa-miR-616	-2.04678	0.0429135	0.412023	-1.24035	0.220085	0.129056	-0.741607	0.460208	0.467541	-0.525114	0.600765	0.320256	-1.71924	0.0874688	0.112328
hsa-miR-617	-1.24497	0.216013	0.295177	-3.37146	0.00141952	0.00874359	-1.1385	0.258124	0.444856	-2.51958	0.0135613	0.0231669	-3.65373	0.000363216	0.0143333
hsa-miR-618	-1.87773	0.0629486	0.346227	-1.85845	0.0681069	0.0545563	-0.592072	0.555223	0.50293	-1.63523	0.105388	0.0801858	-2.61569	0.00973787	0.0507375
hsa-miR-619	-1.0982	0.274717	0.333809	-2.48809	0.0166837	0.0207442	-2.41038	0.0180831	0.432811	-2.93438	0.00421251	0.0094982	-0.891518	0.374	0.285089
hsa-miR-620	0.275568	0.783424	1	-2.94083	0.00507374	0.0138303	-0.634181	0.527555	0.488945	-2.57081	0.0117587	0.0210799	-0.964594	0.336173	0.261191
hsa-miR-621	-1.39389	0.166235	0.284292	-2.44589	0.0182305	0.0223897	-0.735149	0.46429	0.467396	-1.8589	0.0661989	0.0618933	-0.234423	0.814965	0.512278
hsa-miR-622	-0.662614	0.509029	0.432324	-2.62768	0.0115313	0.0187826	-1.41711	0.160002	0.388017	-3.5642	0.000582722	0.00208125	-0.869153	0.386082	0.293412
hsa-miR-623	0.458952	0.647137	1	-2.52583	0.0152837	0.0193892	-0.514206	0.608416	0.526475	-2.57133	0.0117708	0.0212007	-0.786354	0.432837	0.320942
hsa-miR-624	-0.594676	0.553242	0.454907	-1.17687	0.244664	0.140343	-0.201558	0.840739	0.575593	-1.73843	0.0853779	0.0701436	-0.530791	0.596325	0.42082
hsa-miR-625	0.435763	0.663847	1	-3.2206	0.0024909	0.00892459	-0.932553	0.353419	0.487832	-2.54578	0.0126316	0.0221773	0.624043	0.533326	1
hsa-miR-626	-0.674045	0.501678	0.427723	-2.06814	0.0442316	0.0412043	-0.94932	0.345205	0.481656	-2.25387	0.026663	0.0332594	-0.587066	0.557998	0.399723
hsa-miR-627	1.18362	0.238952	1	-2.59234	0.0124473	0.0194494	-0.239635	0.811216	0.582596	-0.986924	0.326237	0.196465	-0.473024	0.636852	0.441673
hsa-miR-628	-1.07487	0.284753	0.337528	-0.607127	0.546304	0.280104	0.79485	0.428754	1	-1.11301	0.268522	0.166416	-1.23683	0.21781	0.190678
hsa-miR-629	-1.22529	0.223263	0.296579	-3.10339	0.00332078	0.0098974	-1.60684	0.111588	0.383732	-2.4449	0.016544	0.0258372	-0.440733	0.660007	0.443104
hsa-miR-630	-1.08912	0.278381	0.333459	-1.50094	0.138752	0.092181	-0.123722	0.901803	0.580404	-0.672462	0.502933	0.278028	-1.83755	0.0679068	0.0938662
hsa-miR-631	-0.17233	0.863496	0.602699	-3.12601	0.0032045	0.00951867	-2.20527	0.0300068	0.346058	-4.3541	3.48162e-05	0.00057	-0.0389303	0.968997	0.599155
hsa-miR-632	-0.276612	0.78261	0.575398	-3.55767	0.000854885	0.0116312	-2.29035	0.0242991	0.294517	-3.21061	0.0018257	0.00490988	-1.54672	0.124006	0.134633
hsa-miR-633	-0.817686	0.415221	0.389965	-0.873568	0.386043	0.208499	0.179391	0.858013	1	-0.828891	0.409252	0.2332	-1.5387	0.125698	0.134259
hsa-miR-634	-0.647846	0.518441	0.438699	-2.21486	0.0317504	0.0326468	-1.19056	0.237507	0.431027	-4.65223	1.08773e-05	0.0005	0.327929	0.743384	1
hsa-miR-635	0.611185	0.542299	1	-2.53197	0.0153145	0.0191933	-1.54147	0.126642	0.423452	-2.45942	0.0157373	0.0255987	1.08682	0.278496	1
hsa-miR-636	-0.633221	0.528003	0.443398	-2.37459	0.0214773	0.0246009	-0.744926	0.458343	0.469725	-2.06758	0.0414591	0.0445959	-1.29543	0.196972	0.178879
hsa-miR-637	0.553406	0.581072	1	-2.67421	0.0103301	0.0178569	-1.72689	0.0874778	0.375706	-2.96893	0.00383148	0.00901538	0.912495	0.36262	1
hsa-miR-638	1.37412	0.17197	1	-2.38324	0.0215101	0.0243	0.108917	0.913509	1	-3.08648	0.00267514	0.00706556	1.85894	0.0648867	1
hsa-miR-639	-0.395337	0.693387	0.528446	-1.89311	0.0647912	0.051433	-0.353744	0.724324	0.57676	-1.77213	0.07966	0.0688377	0.475303	0.63514	1
hsa-miR-640	-0.839921	0.40291	0.384377	-3.1952	0.00241703	0.00886818	-0.15801	0.874834	0.56739	-2.22693	0.0283162	0.0346969	-2.09219	0.0378378	0.0637162
hsa-miR-641	-1.61761	0.108387	0.302268	-1.29817	0.199107	0.122347	-0.80176	0.424717	0.453976	-1.57694	0.118154	0.0870527	-1.6357	0.103732	0.120606
hsa-miR-642	0.274282	0.784356	1	-3.31196	0.00185967	0.00835918	-0.657564	0.512522	0.480591	-2.49799	0.0142725	0.0240633	0.305315	0.760488	1
hsa-miR-643	-0.825251	0.410931	0.387571	-0.917227	0.362835	0.198278	0.112599	0.910587	1	-0.489799	0.625429	0.331236	-1.83024	0.068918	0.094263
hsa-miR-644	0.675163	0.501006	1	-3.14821	0.00297381	0.00916438	-1.28525	0.201979	0.412296	-2.22442	0.028664	0.0347416	-0.28877	0.773134	0.497955
hsa-miR-645	-0.29152	0.771174	0.577783	-4.2738	9.99261e-05	0.0041	-0.74081	0.460707	0.465919	-3.40509	0.00100376	0.00327679	-0.28224	0.7781	0.496988
hsa-miR-646	-0.797585	0.426719	0.386907	-2.81727	0.00715384	0.0157099	-1.24075	0.218061	0.4263	-3.12217	0.00237949	0.00632472	-0.261944	0.79371	0.504208
hsa-miR-647	1.35728	0.177359	1	-3.00218	0.00438207	0.0120765	-0.456332	0.649214	0.545922	-2.40221	0.0183835	0.027286	1.66626	0.0972861	1
hsa-miR-648	0.0880514	0.930001	1	-2.53949	0.0142775	0.0197663	-0.197141	0.844173	0.572832	-1.84302	0.0684963	0.0634129	-1.37244	0.172011	0.16287
hsa-miR-649	-3.0219	0.00311749	0.4151	-2.75111	0.00816183	0.0161531	-1.67281	0.0978044	0.357839	-3.1974	0.00189357	0.00498452	-2.32192	0.0214617	0.0601779
hsa-miR-650	1.03832	0.301318	1	-3.36905	0.00160463	0.0085925	-0.839799	0.403167	0.454125	-2.96171	0.00387761	0.00914762	0.96156	0.337474	1
hsa-miR-651	-0.814474	0.41711	0.38863	-1.237	0.221146	0.129423	0.0624989	0.950302	1	-1.60503	0.111807	0.0836959	-2.34987	0.0198634	0.0605704
hsa-miR-652	-1.73521	0.0856561	0.339395	-2.92555	0.00532129	0.0134916	0.52094	0.603767	1	-3.22208	0.00177234	0.004745	-0.909172	0.364701	0.279739
hsa-miR-653	-1.20643	0.230197	0.300934	-0.863803	0.391251	0.209903	-0.226355	0.821413	0.584709	-1.17298	0.243737	0.153583	-1.42783	0.155168	0.150121
hsa-miR-654	0.796273	0.427504	1	-2.42246	0.0194977	0.0232178	-0.815847	0.416668	0.45817	-2.65232	0.00939828	0.0185016	1.18466	0.237569	1
hsa-miR-655	-1.04914	0.296236	0.341058	-0.872204	0.386687	0.208415	-0.269011	0.788508	0.576824	-0.956464	0.341269	0.200473	-1.80183	0.07329	0.0989768
hsa-miR-656	-1.40862	0.161596	0.291285	-0.973624	0.334219	0.183147	-0.337003	0.736858	0.569095	-0.344522	0.73122	0.379014	-2.26894	0.0244633	0.0545608
hsa-miR-657	0.291062	0.771577	1	-3.49943	0.0010998	0.00778966	-1.84875	0.068422	0.375327	-3.75226	0.000317999	0.00140789	-0.787584	0.432049	0.321441
hsa-miR-658	1.28533	0.201228	1	-1.72017	0.0918723	0.0667102	-0.279413	0.78054	0.574485	-2.23258	0.0279271	0.0346021	2.4949	0.013382	0.3888
hsa-miR-659	-0.816126	0.416283	0.389282	-2.77844	0.0075046	0.0164881	-1.12828	0.262452	0.442084	-2.16388	0.0331973	0.0383641	-2.20864	0.0286819	0.058901
hsa-miR-660	-0.435786	0.663945	0.512745	-3.33269	0.00165688	0.00853333	-1.13261	0.260692	0.442333	-1.76204	0.0816738	0.0695246	-1.9994	0.0473466	0.0745446
hsa-miR-661	0.834841	0.40559	1	-2.20793	0.0325215	0.0328531	-1.48029	0.142172	0.420717	-2.74899	0.00717406	0.0150587	1.00927	0.314095	1
hsa-miR-662	-0.276892	0.782385	0.577042	-2.79838	0.0076003	0.0162319	-1.33186	0.186385	0.409046	-2.49706	0.0145585	0.0239655	-0.495421	0.620928	0.433128
hsa-miR-663	0.995971	0.321355	1	-1.79366	0.0792845	0.0603049	-0.195854	0.845147	0.570164	-1.35923	0.177324	0.118379	2.41307	0.0166921	0.38683
hsa-miR-668	0.13474	0.893071	1	-2.93782	0.00480945	0.0134804	-0.167357	0.867503	0.565652	-2.99151	0.00362143	0.00853137	-0.701363	0.484103	0.355006
hsa-miR-671	0.381208	0.703757	1	-2.69827	0.00998371	0.0169859	-1.29237	0.199574	0.422364	-4.58333	1.51753e-05	0.00045	0.124445	0.901102	1
hsa-miR-7	-0.252366	0.80121	0.579989	-2.87169	0.00607387	0.0147118	-1.68594	0.0953538	0.360364	-3.35827	0.00113453	0.00354286	-2.62931	0.00940231	0.0512421
hsa-miR-758	-0.864179	0.389316	0.37776	-2.19202	0.0325847	0.0336364	-0.32079	0.749089	0.567071	-1.28273	0.202733	0.131117	-2.63149	0.00930422	0.0522973
hsa-miR-765	0.504941	0.614593	1	-3.22612	0.0024313	0.00907797	-1.0358	0.302986	0.468951	-3.96183	0.000149092	0.000911111	0.449395	0.653683	1
hsa-miR-766	0.705444	0.481932	1	-1.84489	0.0719015	0.0555785	-0.45691	0.648793	0.547582	-2.24586	0.0271179	0.0337394	1.26199	0.208517	1
hsa-miR-767-3p	1.34009	0.182747	1	-2.12908	0.0391092	0.0373224	-0.806739	0.422118	0.453054	-2.05322	0.0429177	0.0457049	0.938514	0.349318	1
hsa-miR-767-5p	0.771253	0.44228	1	-1.2811	0.206403	0.123384	0.168803	0.866389	1	-0.728407	0.468187	0.261846	1.13855	0.25663	1
hsa-miR-768-3p	-1.57252	0.11852	0.281627	-1.58591	0.118431	0.0801824	-0.329497	0.742491	0.567768	-1.30178	0.196163	0.127594	-1.8993	0.0592079	0.0854307
hsa-miR-768-5p	0.515876	0.607012	1	-2.83839	0.00683795	0.0155547	-1.68131	0.0961171	0.357583	-3.40737	0.00101819	0.00331818	-0.546866	0.585229	0.415426
hsa-miR-769-3p	0.518842	0.604916	1	-2.97058	0.00466825	0.0129724	-0.561229	0.576034	0.509944	-3.81462	0.000248508	0.00116944	-0.314404	0.753598	0.490758
hsa-miR-769-5p	-0.738175	0.462039	0.403054	-3.74239	0.000532118	0.00819167	-2.08453	0.0402586	0.351224	-4.31631	4.07021e-05	0.000413333	-1.68291	0.0944882	0.114154
hsa-miR-770-5p	-1.25611	0.211726	0.300022	-2.00065	0.0504721	0.0459258	-0.122443	0.902858	0.579454	-3.42463	0.000915447	0.00322264	-1.6681	0.0973574	0.11581
hsa-miR-801	-0.746352	0.457062	0.401707	-1.97511	0.0532096	0.0472285	-0.593016	0.554653	0.504363	-1.99889	0.04851	0.0502978	-2.20688	0.0286596	0.0580776
hsa-miR-802	-1.4003	0.164221	0.289257	-0.616878	0.539758	0.277463	0.327444	0.744067	1	0.0910954	0.927609	1	-1.20818	0.228784	0.197273
hsa-miR-9	0.368891	0.712933	1	-2.40726	0.0197446	0.0236198	0.00760073	0.993954	1	-1.15741	0.250115	0.156229	-1.0716	0.285489	0.237294
hsa-miR-9*	-1.63861	0.103929	0.293634	-1.94087	0.0568589	0.0493427	-1.07856	0.283548	0.454426	-1.60123	0.112663	0.0840502	-2.3011	0.0225577	0.053062
hsa-miR-92	-1.58662	0.115528	0.27965	-2.53375	0.013994	0.0192156	-0.203296	0.839332	0.576358	-1.98145	0.0505267	0.050747	-2.4312	0.0160907	0.0541453
hsa-miR-92b	-1.58662	0.115528	0.27965	-2.53375	0.013994	0.0192156	-0.203296	0.839332	0.576358	-1.98145	0.0505267	0.050747	-2.4312	0.0160907	0.0541453
hsa-miR-93	-1.90354	0.0594933	0.334198	-2.58693	0.0122467	0.0182921	-0.844044	0.400872	0.458298	-1.80082	0.0749863	0.0652162	-2.30806	0.0222001	0.0527286
hsa-miR-95	-1.55768	0.121913	0.278871	-1.27518	0.207941	0.123691	0.587373	0.558456	1	-1.22251	0.224586	0.143565	-0.766931	0.444311	0.327498
hsa-miR-96	-0.917381	0.360956	0.366644	-2.21416	0.0315068	0.0325529	-0.521387	0.60347	0.526104	-2.76214	0.00695221	0.0147773	-1.51046	0.132964	0.138127
hsa-miR-98	0.056956	0.954678	1	-2.75665	0.00859359	0.0161531	-1.47322	0.144144	0.381289	-2.32409	0.022346	0.0295842	-0.462974	0.643957	0.434904
hsa-miR-99a	2.46351	0.015162	0.67378	0.0628852	0.950114	1	1.95554	0.0541094	1	0.847222	0.399038	1	3.28809	0.00127722	0.1003
hsa-miR-99b	2.46351	0.015162	0.67378	0.0628852	0.950114	1	1.95554	0.0541094	1	0.847222	0.399038	1	3.28809	0.00127722	0.1003
hsa.miR.96	2.65032	0.00919039	0.0914182	1.9425	0.0575432	0.0508426	0.572601	0.568357	0.578701	2.38293	0.0192631	0.0206866	2.79563	0.00583652	0.0136283
hsa.miR.98	0.194858	0.845865	0.558746	2.33636	0.0239349	0.0266288	0.140145	0.888894	0.697568	1.916	0.0583862	0.0470282	0.781909	0.435423	0.281382
hsa.miR.99a	0.157924	0.874817	0.568476	-0.57752	0.565876	1	-0.254688	0.799691	1	0.0419019	0.966665	0.498879	-1.02191	0.308595	1
hsa.miR.99b	-0.253082	0.800687	1	0.359747	0.720644	0.371909	-0.292654	0.77053	1	0.899454	0.370805	0.206247	-1.25827	0.210291	1

## Sheet: miRanda
The results of comparing the RE-scores of ER+ and ER-. RE-scores are calculated with the method of expression comparison, the target prediction algorithm miRanda is used.
miRNA	Data: HE			Data: MI			Data: MN			Data: VA			Data: WA
	t-score	Pvalue	FDR	t-score	Pvalue	FDR	t-score	Pvalue	FDR	t-score	Pvalue	FDR	t-score	Pvalue	FDR
hsa-let-7a	1.17044	0.244238	0.995184	-2.75974	0.00823234	0.0156361	0.95327	0.34292	0.999941	0.215035	0.830205	1	-0.214712	0.830262	0.582785
hsa-let-7b	0.740966	0.460191	1	-3.30014	0.00190163	0.00606719	-0.147683	0.882923	0.75176	1.00396	0.317949	1	-0.981111	0.328005	0.30258
hsa-let-7c	0.561605	0.57549	1	-3.22608	0.00231702	0.00692464	-0.252481	0.801244	0.729887	0.405065	0.686346	1	-1.22411	0.222733	0.223054
hsa-let-7d	-1.10725	0.270576	0.306163	-3.95688	0.000246689	0.0022069	-0.691196	0.491096	0.572911	-1.13931	0.257472	0.215243	-2.84514	0.00501113	0.0154059
hsa-let-7e	1.48663	0.139842	0.884082	-2.0541	0.0455873	0.0438731	1.1768	0.242633	0.964365	0.762155	0.44789	1	-0.100359	0.920202	0.633294
hsa-let-7f	0.966235	0.336004	1	-2.68977	0.00970072	0.0177886	0.636941	0.525706	1	0.613911	0.540742	1	-1.19001	0.235785	0.230683
hsa-let-7g	0.568978	0.570449	1	-2.52574	0.0149138	0.0218525	1.37001	0.174324	0.90108	1.05112	0.295868	1	-0.295047	0.76837	0.5481
hsa-let-7i	0.678351	0.498843	1	-2.5578	0.0137644	0.0208441	0.420957	0.674772	1	0.978246	0.330446	1	-0.24265	0.808594	0.571426
hsa-miR-1	-2.3092	0.0227668	0.0740431	-2.57728	0.0128781	0.0202947	-0.711011	0.478799	0.57428	-1.75657	0.0822169	0.094494	-2.57614	0.0108219	0.0261071
hsa-miR-100	-2.01586	0.0465376	0.111075	1.33668	0.188013	1	0.406921	0.685247	1	1.73299	0.0868462	1	1.71856	0.0876425	0.743168
hsa-miR-101	-1.95123	0.0534041	0.114535	-1.39709	0.168171	0.117564	-1.26662	0.208368	0.39177	-0.776405	0.439439	0.318465	-2.65373	0.0087479	0.0220852
hsa-miR-103	-1.24844	0.214672	0.27154	-3.13874	0.00274316	0.0081973	-0.438881	0.661817	0.654933	-1.19614	0.234643	0.19867	-0.43977	0.660717	0.494481
hsa-miR-105	-0.844144	0.400302	0.399728	-0.900223	0.371855	0.221058	1.67656	0.0969359	0.774892	0.501412	0.617242	1	-0.832969	0.406175	0.351764
hsa-miR-106a	-1.59873	0.112648	0.184991	-1.45969	0.149928	0.109128	-0.413467	0.680247	0.651543	-1.53011	0.129315	0.130109	-1.8617	0.0644393	0.0951768
hsa-miR-106b	-1.68941	0.093792	0.165832	-1.93906	0.0576106	0.0527047	-0.983175	0.328256	0.485124	-1.57719	0.118094	0.121238	-1.8171	0.0711473	0.101207
hsa-miR-107	-0.562336	0.575102	0.506564	-2.39179	0.020562	0.0266642	0.152433	0.879198	1	-0.773627	0.441075	0.31742	0.420836	0.674468	1
hsa-miR-10a	1.32223	0.188611	0.892418	-2.21403	0.0315613	0.034834	1.11845	0.266255	1	-3.17233	0.00203756	0.00810167	0.147937	0.882584	1
hsa-miR-10b	0.61124	0.542246	1	-1.62902	0.110282	0.0857327	-0.162676	0.871159	0.747838	-4.26266	4.76249e-05	0.000836364	-1.64442	0.102216	0.129689
hsa-miR-122	2.5896	0.0108051	0.588625	-1.41502	0.162865	0.116157	1.39841	0.165284	0.901624	-3.2692	0.00150351	0.00750408	2.7036	0.00767272	0.159018
hsa-miR-124	0.0569448	0.954684	1	-0.884026	0.381086	0.224834	1.2135	0.228148	0.962945	-2.58066	0.0115816	0.0244233	1.05129	0.294828	1
hsa-miR-125a-3p	0.741996	0.459754	1	-3.98948	0.000242775	0.002075	-2.15125	0.034295	0.18405	-3.14921	0.00221041	0.00854098	-1.81916	0.0708492	0.101466
hsa-miR-125a-5p	1.47778	0.142153	0.847686	-1.60062	0.117018	0.0896087	1.23067	0.221565	0.954985	-2.15333	0.0338579	0.0507683	3.8997	0.000139796	0.008225
hsa-miR-125b	1.83121	0.0696148	0.818183	-1.51252	0.137857	0.102162	1.04283	0.299725	1	-0.902771	0.369057	0.28322	2.67049	0.00831583	0.15905
hsa-miR-126	-1.23386	0.220366	0.268686	0.0311888	0.97526	1	0.253487	0.800432	1	2.09587	0.0387751	1	-2.15105	0.0331357	0.0563378
hsa-miR-127-3p	-0.109043	0.913379	0.705089	-1.05761	0.296104	0.181761	-1.2518	0.214028	0.39121	-2.23815	0.0275862	0.0434279	0.992049	0.322637	1
hsa-miR-127-5p	-2.43467	0.0163952	0.0629527	-4.21712	0.000112503	0.00194286	-2.37063	0.0199265	0.126168	-0.792493	0.43011	0.313878	-2.91894	0.00412821	0.0134302
hsa-miR-128a	0.784724	0.43448	1	-1.51125	0.137178	0.101701	0.632479	0.528658	1	-0.792493	0.43011	0.313878	-0.332422	0.74009	0.536919
hsa-miR-128b	0.784724	0.43448	1	-1.51125	0.137178	0.101701	0.632479	0.528658	1	-1.90322	0.0602373	0.07686	-0.332422	0.74009	0.536919
hsa-miR-129-3p	-3.13539	0.00227113	0.0182	-2.41295	0.0201274	0.0262814	-2.92409	0.00432491	0.0558588	-0.632395	0.528679	0.358366	-0.659215	0.510733	0.420117
hsa-miR-129-5p	-2.50176	0.0139571	0.0566725	-2.63098	0.0109705	0.0188488	-1.04469	0.299009	0.468432	-1.42245	0.158223	0.152362	-3.88378	0.000153754	0.00209375
hsa-miR-130a	-3.18541	0.00185388	0.0167	-2.5918	0.0125436	0.0201442	-1.18993	0.236993	0.418983	-2.27954	0.0248738	0.0421669	-2.83525	0.00512666	0.015629
hsa-miR-130b	-3.12876	0.00221352	0.0178875	-3.06652	0.00351862	0.00900732	-1.54898	0.124688	0.374575	-2.62864	0.0100335	0.022699	-3.73988	0.0002531	0.00250417
hsa-miR-132	-3.11504	0.00233331	0.01802	-2.05179	0.0452218	0.0439027	-3.97141	0.000137536	0.0092	-2.03085	0.0450649	0.0619818	-3.94918	0.00011962	0.00187857
hsa-miR-133a	-0.442314	0.659206	0.554926	-2.66297	0.010626	0.0183907	1.6825	0.0961245	0.796268	-1.30039	0.196614	0.17605	0.0483979	0.961466	1
hsa-miR-133b	0.853247	0.395458	1	-1.97076	0.0550239	0.0504961	2.56678	0.0119818	0.25409	-3.03725	0.00312179	0.0104	0.7314	0.465744	1
hsa-miR-134	-1.97524	0.0506833	0.113043	-3.18015	0.00262953	0.0075875	-0.234124	0.815506	0.729964	-0.852723	0.396011	0.294196	-1.78851	0.0759759	0.106976
hsa-miR-135a	-1.32455	0.188328	0.24702	-2.30293	0.025223	0.0304841	0.0650599	0.948267	1	-3.03811	0.00310515	0.0105235	-1.95664	0.0523884	0.0804197
hsa-miR-135b	-0.872178	0.385129	0.393557	-3.43881	0.00116048	0.00472	-0.70549	0.482324	0.57193	-2.51556	0.0136394	0.0272642	-3.35669	0.00100677	0.00489111
hsa-miR-136	-1.98841	0.0494178	0.114478	-4.19451	9.94888e-05	0.00195333	-2.13451	0.035391	0.186839	-1.76455	0.0808541	0.0935396	-5.04406	1.258e-06	6.66667e-05
hsa-miR-137	-0.0919847	0.926876	0.707704	-1.2918	0.202496	0.135819	-0.581305	0.562383	0.621253	-0.365436	0.715678	0.45025	-0.565537	0.572474	0.457214
hsa-miR-138	1.05837	0.29231	1	-0.848518	0.400854	0.234861	0.295873	0.768055	1	1.00667	0.316655	1	2.0628	0.0409629	0.416567
hsa-miR-139-3p	2.23869	0.0270423	0.58425	0.0669907	0.946872	1	1.70252	0.0919515	0.831857	-0.340122	0.734518	0.455359	2.9354	0.00388759	0.101711
hsa-miR-139-5p	0.610664	0.542667	1	-2.16106	0.035083	0.0372911	-0.869304	0.387178	0.53069	-3.41781	0.000933037	0.00594359	-0.237662	0.812476	0.572252
hsa-miR-140-3p	-2.68386	0.00844263	0.0411595	-1.14379	0.259033	0.162886	-1.08906	0.279004	0.450644	-1.57829	0.117827	0.122178	-0.922289	0.358035	0.324449
hsa-miR-140-5p	-0.871491	0.385299	0.392043	-0.590327	0.557687	0.305802	-0.530613	0.596922	0.629619	-1.81242	0.0731234	0.0860955	-0.523238	0.601496	0.466455
hsa-miR-141	-2.2691	0.0251369	0.0770913	-3.0277	0.00374427	0.00964941	-0.702091	0.484324	0.568	-1.58159	0.117173	0.122595	-2.60255	0.0100974	0.0249373
hsa-miR-142-3p	-0.998293	0.320171	0.347645	-2.27845	0.0266613	0.0314575	-0.248322	0.804442	0.726452	-2.96805	0.00379722	0.0118297	-2.37897	0.0185573	0.0363767
hsa-miR-142-5p	-2.12736	0.0353971	0.0938937	-2.86135	0.00584573	0.0130152	-2.27059	0.0254561	0.157577	-0.669505	0.5048	0.345541	-3.87676	0.000153149	0.00204118
hsa-miR-143	0.14774	0.882834	1	-1.50676	0.137123	0.102189	1.69904	0.0933026	0.802496	-1.86754	0.0649189	0.0811	0.0199161	0.984136	1
hsa-miR-144	-2.05657	0.0419363	0.105885	-3.27446	0.00184192	0.00623582	-2.21291	0.029349	0.171651	-1.98125	0.0504772	0.0672296	-2.92544	0.00394173	0.013379
hsa-miR-145	-2.41172	0.0176632	0.0635069	-2.71249	0.00906059	0.017058	-1.91203	0.0589594	0.252844	-1.12649	0.262832	0.218819	-3.07554	0.00250113	0.00956429
hsa-miR-146a	-1.47356	0.143355	0.216888	-1.95528	0.0553577	0.0515733	-0.97102	0.334286	0.490442	-2.19347	0.0307558	0.0474855	-1.77897	0.0771576	0.108395
hsa-miR-146b-3p	0.400935	0.689209	1	-2.9527	0.00521264	0.0110152	0.021725	0.982712	1	-1.58075	0.11727	0.122197	0.637855	0.52456	1
hsa-miR-146b-5p	-1.27453	0.205009	0.262898	-1.98814	0.0511825	0.0496888	-0.948166	0.345607	0.496831	-1.84188	0.0687546	0.0831833	-1.27043	0.205661	0.209992
hsa-miR-147	2.19643	0.0299915	0.587755	-2.49588	0.0157842	0.0228834	-0.0614072	0.951169	0.784021	-3.50535	0.000700042	0.00485278	0.576066	0.565434	1
hsa-miR-147b	1.05876	0.29212	1	-2.4004	0.0204112	0.0264306	0.898684	0.371132	1	-0.585627	0.559531	0.373177	1.00717	0.315501	1
hsa-miR-148a	-1.14676	0.254029	0.293431	-0.695848	0.48952	0.276134	0.629447	0.530585	1	-0.805727	0.422419	0.310492	-0.459488	0.64646	0.489064
hsa-miR-148b	-1.24206	0.217044	0.271284	-1.07932	0.285503	0.17688	0.376695	0.70725	1	-1.07702	0.284299	0.232871	-0.423029	0.67278	0.501896
hsa-miR-149	1.37136	0.173258	0.878268	-2.37187	0.0222021	0.027653	-0.733017	0.465347	0.564608	-4.19817	6.11285e-05	0.001075	0.507679	0.612363	1
hsa-miR-150	-2.33495	0.0213188	0.0750317	-4.01972	0.000254578	0.002148	-2.90164	0.00461086	0.0563222	-3.93016	0.00017292	0.00238824	-2.01189	0.0459307	0.0736142
hsa-miR-151-3p	-2.18776	0.0311384	0.0877959	-4.97382	8.50909e-06	0.0006	-3.286	0.0014403	0.0343	1.58275	0.116871	1	-2.3565	0.0196967	0.0382692
hsa-miR-151-5p	1.51102	0.133359	0.928903	-1.69745	0.0966159	0.07692	0.327074	0.744335	1	-1.35741	0.177897	0.167273	2.14889	0.0329493	0.44745
hsa-miR-152	-0.791073	0.430498	0.419861	-2.05518	0.0450221	0.0439661	0.136069	0.892085	1	-2.03148	0.0450975	0.0622882	-0.448335	0.654534	0.491594
hsa-miR-153	0.130646	0.896312	1	-2.4987	0.0154922	0.0228771	0.177356	0.859599	1	-1.2314	0.221246	0.189676	-0.18449	0.85387	0.595359
hsa-miR-154	-0.502491	0.616408	0.534084	-0.667856	0.507287	0.283657	2.04002	0.0442611	0.514228	-2.34506	0.0213524	0.0373967	-0.503483	0.615283	0.470387
hsa-miR-155	-1.40371	0.163272	0.227305	-3.67438	0.000540339	0.00330238	-0.42434	0.672339	0.652892	-2.02926	0.0452525	0.0617968	-2.53012	0.0123263	0.0287264
hsa-miR-15a	-3.2082	0.00171797	0.0180944	-3.83924	0.000332376	0.00270606	-3.13554	0.00229693	0.0455636	-3.02344	0.00321915	0.0105324	-3.25623	0.00139836	0.006168
hsa-miR-15b	-2.87176	0.00485876	0.0316613	-4.29667	8.21908e-05	0.00180833	-3.55713	0.000588173	0.0201167	-3.26408	0.00155646	0.00731373	-2.96172	0.00358329	0.0124017
hsa-miR-16	-3.39342	0.000946756	0.0126923	-4.54432	3.54477e-05	0.0010375	-2.94864	0.00404083	0.0589333	-1.33545	0.184922	0.170802	-4.06221	7.81345e-05	0.00175
hsa-miR-17	-0.925376	0.356722	0.377636	-1.61338	0.112613	0.0881183	-0.549514	0.584044	0.625278	-0.587892	0.55801	0.373377	-1.5448	0.124573	0.147385
hsa-miR-181a	-1.95391	0.0530741	0.115011	-1.36324	0.177877	0.122475	0.0918072	0.927041	1	0.946048	0.346625	1	-2.39175	0.0179936	0.0358386
hsa-miR-181b	0.826522	0.410266	1	-1.26446	0.211527	0.140474	1.56657	0.120582	0.757394	-0.170141	0.865268	0.525857	-0.14738	0.88303	0.609713
hsa-miR-181c	-0.671824	0.503068	0.468746	-1.04842	0.298327	0.183244	0.825924	0.410953	1	0.0151084	0.987978	1	-0.528007	0.598257	0.465601
hsa-miR-181d	-0.770279	0.44278	0.427794	-1.98211	0.0527467	0.0498925	0.570621	0.569597	1	-1.24051	0.21794	0.189947	-1.39406	0.165147	0.183591
hsa-miR-182	-1.46722	0.145302	0.217883	-1.43883	0.156259	0.1125	-0.429417	0.668573	0.652384	0.855598	0.394373	1	-0.838131	0.403073	0.352187
hsa-miR-183	0.309627	0.757439	1	-0.367079	0.714909	0.383924	3.69461	0.000373327	0.024725	-6.08854	2.55934e-08	0	1.64143	0.102651	0.775664
hsa-miR-184	-0.745255	0.457596	0.440177	-5.0046	7.80946e-06	0.00075	-0.846566	0.399381	0.533518	-1.62948	0.10717	0.115857	-1.12766	0.261003	0.248825
hsa-miR-185	-0.816953	0.41575	0.409219	-3.55411	0.000947673	0.00392041	-1.33828	0.184187	0.39874	-0.357341	0.721641	0.450004	-2.05466	0.0416737	0.0681145
hsa-miR-186	-1.44701	0.150426	0.221515	-1.07597	0.286282	0.177262	-0.565824	0.572898	0.622918	1.55283	0.123888	1	-2.7985	0.00573574	0.0168493
hsa-miR-187	2.47035	0.0150054	0.6531	-0.513308	0.610042	0.331542	-0.213625	0.831339	0.737901	-1.30536	0.195191	0.175321	2.40384	0.0174471	0.293523
hsa-miR-188-3p	2.45452	0.0155837	0.56605	-1.84007	0.0729322	0.0613269	-0.100212	0.920407	0.764839	-2.18568	0.0313548	0.0480281	0.518619	0.604805	1
hsa-miR-188-5p	-2.18172	0.0313267	0.0867184	-2.741	0.00893861	0.0163073	-2.57053	0.011695	0.0982923	-2.2458	0.0270426	0.0433022	-2.79937	0.00574325	0.0170343
hsa-miR-18a	-1.46353	0.146161	0.217822	-3.67118	0.000588948	0.00325814	-1.01088	0.314748	0.475514	-1.23568	0.21964	0.189897	-1.71601	0.0881933	0.118237
hsa-miR-18b	-2.56248	0.0117607	0.0507437	-3.07106	0.00341012	0.00900864	-1.32892	0.187224	0.397244	-3.60435	0.000504971	0.00410968	-2.15762	0.0324567	0.0563829
hsa-miR-190	-2.97869	0.00355338	0.0261148	-3.74018	0.000443228	0.00308158	-1.7983	0.0753216	0.310029	-1.59069	0.115035	0.122303	-4.03394	8.3931e-05	0.00178182
hsa-miR-190b	-0.48351	0.629707	0.538908	-2.19641	0.0322274	0.0353689	0.8501	0.397511	1	0.606666	0.545619	1	-1.20201	0.231193	0.228233
hsa-miR-191	-1.67939	0.0958819	0.166456	-0.330463	0.742588	0.396398	2.45392	0.0160237	0.284892	-2.56476	0.0120201	0.0251904	0.0218388	0.982607	1
hsa-miR-192	-0.444964	0.657208	0.555535	-1.04909	0.299777	0.183582	1.00664	0.316873	0.99358	-2.56356	0.0119339	0.0250448	-0.0667797	0.94685	0.645296
hsa-miR-193a-3p	-0.255943	0.798467	0.642998	-3.60208	0.000754414	0.00371556	-1.39905	0.165297	0.398666	-1.58542	0.116265	0.122324	-2.3166	0.02192	0.0412065
hsa-miR-193a-5p	0.243356	0.808186	1	-2.44304	0.0185312	0.0250316	-0.260758	0.794889	0.727294	-0.628143	0.531442	0.359069	-0.686498	0.493602	0.412292
hsa-miR-193b	0.756009	0.451433	1	-1.36555	0.178799	0.122369	-0.53427	0.594653	0.630105	-2.99767	0.00350084	0.0111667	0.646274	0.519042	1
hsa-miR-194	-2.66012	0.00897962	0.04215	-2.18963	0.0333377	0.0357629	-1.11929	0.265899	0.443276	-3.20461	0.00187291	0.00792143	-1.67595	0.0958759	0.123796
hsa-miR-195	-3.18373	0.00186911	0.0160545	-4.30796	7.75088e-05	0.00185455	-3.5936	0.000522575	0.0211	-1.89132	0.0616696	0.077891	-4.0135	9.37356e-05	0.00162308
hsa-miR-196a	-1.42299	0.157633	0.225357	-2.65227	0.010407	0.0187555	-0.175665	0.860931	0.74525	-0.364053	0.716665	0.448187	-2.96865	0.00340493	0.0123441
hsa-miR-196b	-1.15111	0.252262	0.292929	-3.07493	0.00339217	0.00899875	-0.739311	0.461612	0.566497	-1.4861	0.140766	0.13796	-3.14631	0.00196223	0.00807963
hsa-miR-197	0.707641	0.480679	1	-0.780767	0.439195	0.252938	-0.202877	0.839723	0.742193	-3.70106	0.000376936	0.00343846	0.648272	0.51777	1
hsa-miR-198	0.560707	0.576177	1	-1.89977	0.0647378	0.0563904	-1.48715	0.140906	0.383047	-1.34169	0.182938	0.170457	0.645634	0.519594	1
hsa-miR-199a-3p	-1.9858	0.0493959	0.112682	-1.28262	0.205229	0.137137	-0.824192	0.411887	0.543489	-0.304943	0.761086	0.46915	-0.752914	0.452706	0.384201
hsa-miR-199a-5p	0.341512	0.733308	1	-1.8069	0.0765804	0.064389	1.38551	0.169183	0.898895	-1.34169	0.182938	0.170457	0.584506	0.559785	1
hsa-miR-199b-3p	-1.9858	0.0493959	0.112682	-1.28262	0.205229	0.137137	-0.824192	0.411887	0.543489	-0.339585	0.734925	0.454253	-0.752914	0.452706	0.384201
hsa-miR-199b-5p	-0.1449	0.885036	0.696087	-2.26714	0.0273437	0.0319716	0.566452	0.572405	1	-2.67568	0.00880024	0.0215857	-0.328599	0.742918	0.537131
hsa-miR-19a	-3.40845	0.000891775	0.0132083	-2.90555	0.00520812	0.0121389	-1.4246	0.157533	0.398885	-1.01775	0.311428	0.250138	-3.30735	0.00117163	0.00547447
hsa-miR-19b	-2.31822	0.0221619	0.0734141	-2.40534	0.0194367	0.0262654	-1.15367	0.251542	0.426349	-1.67812	0.0966338	0.106914	-2.71094	0.00745412	0.0192759
hsa-miR-200a	-2.57735	0.0111934	0.0497638	-3.74166	0.000436174	0.00314865	-1.02562	0.307648	0.475196	-0.365421	0.71561	0.448902	-3.36701	0.00095274	0.00498837
hsa-miR-200b	-1.86548	0.0647471	0.134267	-2.62629	0.0113806	0.0189167	-0.251786	0.801865	0.727225	-1.02038	0.310144	0.250104	-1.57277	0.117948	0.146145
hsa-miR-200c	-1.97403	0.0508596	0.112194	-2.48044	0.0166375	0.0233385	-0.303362	0.762313	0.71331	-1.84479	0.0683029	0.0836436	-2.72585	0.00717376	0.0189727
hsa-miR-202	0.411674	0.681348	1	-1.3349	0.187963	0.12702	-0.337157	0.736822	0.692662	-1.53063	0.129257	0.130595	0.0051064	0.995933	1
hsa-miR-203	-1.83506	0.0690097	0.142018	-1.98117	0.0531533	0.049785	-0.190896	0.849031	0.741012	-2.25999	0.0261365	0.0428374	-1.44805	0.149517	0.171665
hsa-miR-204	-0.32201	0.748063	0.614405	-3.28266	0.00196995	0.00616818	-0.924513	0.357667	0.500359	0.403973	0.687147	1	-1.39125	0.166395	0.183535
hsa-miR-205	-0.111093	0.911767	0.706404	1.11977	0.268147	1	-0.124973	0.900853	0.760722	-1.49997	0.136939	0.135715	-1.35999	0.176055	0.190167
hsa-miR-206	-0.658403	0.511654	0.472513	-1.99371	0.0519231	0.0492843	0.0100492	0.992004	1	-2.65102	0.00944358	0.0223426	-0.394322	0.693901	0.514111
hsa-miR-208	-1.58852	0.114778	0.187318	-0.832547	0.408591	0.238668	-1.28854	0.200964	0.387622	-2.12945	0.0358025	0.052966	-2.28019	0.0240488	0.0449389
hsa-miR-208b	-1.20561	0.230505	0.277029	0.0589147	0.953256	1	1.10228	0.273227	1	-1.64448	0.103383	0.113073	-0.695475	0.487828	0.409105
hsa-miR-20a	-1.24723	0.214818	0.270493	-2.16434	0.0348654	0.0371871	-0.944177	0.347652	0.496281	-1.60161	0.112565	0.120371	-1.40881	0.160938	0.179697
hsa-miR-20b	-1.24178	0.21681	0.269796	-2.06646	0.0436607	0.0434488	-0.797713	0.427227	0.54317	-0.438331	0.66215	0.425436	-1.76239	0.080108	0.109987
hsa-miR-21	-2.30784	0.0227032	0.0731788	-1.37201	0.175965	0.121375	-2.39332	0.0186485	0.122724	-0.103281	0.917972	0.554809	-3.21107	0.0016019	0.00684615
hsa-miR-210	1.4391	0.153092	0.838803	-1.43751	0.157101	0.112389	1.6107	0.111151	0.764703	-3.31517	0.00131811	0.0069587	1.26365	0.20841	0.99435
hsa-miR-211	-0.379696	0.704908	0.586032	-2.84861	0.0065601	0.0132099	-0.604157	0.54722	0.620812	-1.2997	0.196852	0.175492	-1.86434	0.0644405	0.0953489
hsa-miR-212	-2.87246	0.00486046	0.03264	-1.19473	0.238329	0.153343	-2.0375	0.0445712	0.203615	-3.94535	0.000159339	0.0024	-2.25632	0.0256253	0.0473101
hsa-miR-214	0.215023	0.83012	1	-2.5681	0.0136699	0.0206201	-0.797461	0.427336	0.540095	-3.69436	0.000374349	0.00334444	0.864102	0.388888	1
hsa-miR-215	-1.78178	0.0774691	0.150505	-2.12997	0.0384242	0.0391034	-0.801938	0.424585	0.556806	-3.57076	0.000572467	0.00432424	-2.43369	0.0161072	0.0336625
hsa-miR-216a	-1.74058	0.0846315	0.158325	-4.18196	9.21632e-05	0.00178824	-2.74411	0.00728228	0.0838526	-0.865943	0.388703	0.293043	-3.84856	0.000173479	0.00220556
hsa-miR-216b	-3.23753	0.00160537	0.0170882	-2.82544	0.0067626	0.0137942	-1.30346	0.195668	0.384721	0.0230173	0.981686	1	-3.23615	0.00143452	0.00645686
hsa-miR-217	-0.944577	0.346765	0.370993	-1.56659	0.12292	0.0938857	0.318917	0.750536	1	-2.92082	0.00446826	0.0131829	-1.52507	0.128989	0.151443
hsa-miR-218	-3.18685	0.00188127	0.0183947	-3.44875	0.00116117	0.00470185	-3.31254	0.00132981	0.0355375	-0.478697	0.633254	0.40941	-4.13569	5.69222e-05	0.001625
hsa-miR-219-1-3p	-1.73723	0.0855428	0.156645	-2.91592	0.00550245	0.0119011	0.0187179	0.985105	1	-2.45418	0.0160005	0.0302635	-2.17289	0.0313321	0.0551739
hsa-miR-219-2-3p	-1.20589	0.230422	0.278477	-2.72073	0.00872938	0.0168414	-0.236358	0.813676	0.731546	-3.2284	0.0017234	0.00794615	-2.75604	0.00639823	0.0179187
hsa-miR-219-5p	-1.56506	0.120353	0.191632	-3.17273	0.00259747	0.00764521	-2.67069	0.00888525	0.0846783	-4.57067	1.47151e-05	0.0004	-3.84134	0.000182902	0.00215263
hsa-miR-22	-3.5703	0.000554054	0.00823	-4.78098	1.87066e-05	0.000875	-2.92914	0.00424705	0.0584125	-1.43448	0.154776	0.150448	-4.2722	3.26393e-05	0.00138333
hsa-miR-220	1.29584	0.197815	0.913547	-1.37771	0.174346	0.120536	1.67652	0.0972856	0.74627	-1.39709	0.165698	0.157275	1.39229	0.166459	0.969383
hsa-miR-220b	0.964281	0.336948	1	-1.68727	0.0988938	0.0782038	0.894492	0.373466	1	-0.956035	0.341497	0.268018	1.30739	0.193359	1
hsa-miR-221	-2.20471	0.0293852	0.0854466	-1.99849	0.0517899	0.0489955	-0.494557	0.622101	0.640025	-3.1852	0.00200206	0.00808276	-2.2213	0.0279313	0.0502295
hsa-miR-222	-2.28082	0.0243369	0.0770836	-3.43395	0.00124898	0.0046875	-1.32156	0.189542	0.390704	-2.59564	0.0109446	0.0239782	-2.91027	0.00420201	0.0135969
hsa-miR-223	-1.75299	0.0822582	0.15556	-0.889887	0.377504	0.223642	-0.198482	0.843096	0.738966	-1.90141	0.0602828	0.0767187	-1.35178	0.178532	0.191995
hsa-miR-224	-0.896958	0.37163	0.389357	-2.46545	0.0170916	0.02392	-0.758013	0.450424	0.555935	-0.717613	0.474758	0.334787	-1.66236	0.0986612	0.126551
hsa-miR-23a	-4.31628	3.52302e-05	0.00068	-1.95511	0.0555038	0.0513764	-0.345307	0.73066	0.690065	-1.26468	0.209081	0.184694	-3.72034	0.000272468	0.00249231
hsa-miR-23b	-4.90904	3.10099e-06	0.0001	-2.10117	0.0403328	0.0405516	-1.51947	0.132092	0.379951	-1.30946	0.193846	0.17559	-5.48611	1.41619e-07	0
hsa-miR-24	0.503386	0.615692	1	-3.4591	0.00124582	0.00466981	-1.38314	0.169937	0.39671	-0.740101	0.461065	0.327398	0.281783	0.778475	1
hsa-miR-25	-2.3305	0.0216735	0.0745951	-2.35618	0.0221101	0.0277024	0.228312	0.819893	1	-2.8926	0.00474267	0.0139346	-3.61718	0.00040532	0.00291935
hsa-miR-26a	-2.17188	0.0318193	0.0876494	-1.45538	0.151031	0.109611	-1.42184	0.158398	0.391559	-2.08352	0.0398915	0.0585007	-1.83025	0.0689522	0.100422
hsa-miR-26b	-1.40793	0.161849	0.228595	-0.608614	0.544978	0.301616	-0.100453	0.920198	0.7677	-2.05937	0.0422534	0.0604797	-0.550016	0.583051	0.458871
hsa-miR-27a	-0.64715	0.518923	0.475052	-1.93274	0.0594569	0.0532	-1.1672	0.24653	0.427586	-2.45645	0.0158535	0.030364	-1.38856	0.167085	0.183467
hsa-miR-27b	-1.38098	0.170309	0.230646	-2.33773	0.023615	0.0284642	-1.66805	0.0989517	0.339879	-1.32942	0.187027	0.171824	-2.4281	0.016339	0.0338196
hsa-miR-28-3p	-0.77557	0.439975	0.426689	-1.25234	0.21621	0.141987	1.03149	0.305302	1	0.375289	0.70829	1	-0.351031	0.726011	0.532336
hsa-miR-28-5p	0.0976168	0.922411	1	-1.72558	0.0918569	0.0741938	-0.0537338	0.957259	0.782869	-3.65732	0.000439025	0.00357586	0.927504	0.355335	1
hsa-miR-296-3p	0.664786	0.507515	1	-3.6976	0.000582717	0.00320488	-0.660421	0.510552	0.58911	-1.92124	0.0577295	0.0747693	-0.32524	0.745469	0.537157
hsa-miR-296-5p	1.14467	0.254837	1	-2.90528	0.00548847	0.012025	-0.570272	0.569854	0.622873	-1.85696	0.0665585	0.0819596	0.849697	0.396642	1
hsa-miR-297	-0.981928	0.328028	0.352697	-3.30525	0.00175505	0.0060873	-0.597704	0.551554	0.622158	-0.726778	0.46916	0.331976	-2.90814	0.00416465	0.0134692
hsa-miR-299-3p	0.937392	0.350668	1	-2.68368	0.00984045	0.0179035	0.841522	0.40213	1	-0.789939	0.431806	0.313837	-0.314465	0.753638	0.541206
hsa-miR-299-5p	-2.7158	0.0076467	0.0403513	-2.96729	0.00436532	0.0108156	0.10476	0.916786	1	-0.692151	0.490531	0.339029	-1.75011	0.0822814	0.112148
hsa-miR-29a	-0.147274	0.883173	0.697223	-0.702561	0.485889	0.27453	1.46171	0.147258	0.824289	-0.857058	0.393658	0.294511	0.106435	0.915399	1
hsa-miR-29b	0.282982	0.777695	1	0.134007	0.893951	1	1.83704	0.069508	0.7228	-1.06395	0.290084	0.235762	1.18434	0.23832	1
hsa-miR-29c	-0.116993	0.907073	0.705396	-0.0433961	0.965572	0.506271	1.94841	0.0544129	0.597837	-0.0643211	0.948853	0.568619	0.985205	0.326291	1
hsa-miR-300	-1.57227	0.11848	0.191844	0.0290514	0.976936	1	-0.462393	0.644853	0.65372	-2.49448	0.0143516	0.0283135	-1.22127	0.223788	0.223057
hsa-miR-301a	-3.34054	0.00111757	0.0144429	-2.77197	0.00782211	0.0152879	-1.90128	0.060246	0.25372	-1.69772	0.0928359	0.103341	-4.184	4.65722e-05	0.00155714
hsa-miR-301b	-2.67661	0.00848187	0.0410837	-2.33612	0.0236267	0.028396	-1.16521	0.246821	0.425392	-0.0575674	0.954214	0.570182	-3.76243	0.000232992	0.00242174
hsa-miR-302a	0.207255	0.836198	1	-0.687233	0.4947	0.278393	1.52104	0.13176	0.779751	-0.0814001	0.935295	0.563689	-0.360887	0.718613	0.52877
hsa-miR-302b	-0.601147	0.549023	0.487858	-0.766987	0.446075	0.256826	0.827137	0.410281	1	-1.76845	0.0802258	0.0933127	-0.551327	0.582132	0.459899
hsa-miR-302c	-1.1875	0.237459	0.282143	-1.60952	0.113353	0.088446	0.016916	0.986541	1	-0.697912	0.486937	0.337673	-1.5949	0.112593	0.140634
hsa-miR-302d	-0.611003	0.542415	0.488214	-0.756398	0.452496	0.258904	0.992503	0.32351	0.970858	0.126808	0.899362	1	-0.718732	0.47325	0.398595
hsa-miR-30a	-1.182	0.239646	0.283109	-0.815301	0.418724	0.242957	0.124239	0.901389	1	-2.21655	0.0290495	0.0452708	-0.5131	0.608557	0.468541
hsa-miR-30b	-1.41408	0.160095	0.227523	-1.20527	0.233839	0.151662	-0.927374	0.356065	0.505037	-1.01362	0.31334	0.250747	-2.45382	0.0151812	0.0332913
hsa-miR-30c	-2.0633	0.041632	0.105496	-1.39358	0.169752	0.117929	-1.15849	0.249656	0.426519	-0.88592	0.377907	0.286951	-2.43503	0.0159157	0.0338853
hsa-miR-30d	-1.26716	0.207731	0.264638	-1.74602	0.0862592	0.0714625	-1.22533	0.223452	0.405309	0.258429	0.796635	1	-2.40243	0.0174563	0.035173
hsa-miR-30e	-1.14424	0.254875	0.293003	-0.926573	0.358044	0.214788	0.132582	0.894818	1	-3.26744	0.00153726	0.00738	-0.856268	0.393021	0.346239
hsa-miR-31	-2.27963	0.0244001	0.0761882	-3.10744	0.00316229	0.00846282	-0.787162	0.433219	0.54108	0.249751	0.803332	1	-2.13216	0.0345407	0.0584708
hsa-miR-32	-0.543509	0.587792	0.515682	-1.25918	0.213324	0.140814	0.0763598	0.939291	1	-3.37823	0.00106722	0.0066425	-1.37431	0.171166	0.186275
hsa-miR-320	-2.08128	0.03959	0.102262	-2.18888	0.033235	0.0356409	-1.07106	0.286877	0.453025	1.01544	0.312499	1	-1.73215	0.0851436	0.115793
hsa-miR-323-3p	-0.736094	0.463346	0.443449	-1.4881	0.142935	0.104664	0.197457	0.843898	1	0.517251	0.606255	1	-0.377845	0.706048	0.521281
hsa-miR-323-5p	1.86586	0.0646681	0.805188	-0.957638	0.343026	0.206686	-0.435365	0.664334	0.654325	-0.921269	0.359272	0.277865	0.865137	0.388277	1
hsa-miR-324-3p	1.48339	0.140613	0.863294	-2.23495	0.0305548	0.0338278	0.148016	0.882639	1	-2.24774	0.0269527	0.0434293	1.62837	0.105202	0.743163
hsa-miR-324-5p	1.52253	0.130565	0.940566	-2.18794	0.0343809	0.0355442	0.293455	0.769813	1	-3.78014	0.000274521	0.0027	1.30525	0.19366	1
hsa-miR-325	-3.97642	0.000121789	0.00176667	-1.93174	0.0586168	0.0530802	-2.25455	0.0266357	0.159394	-3.21147	0.00181338	0.00788545	-4.52101	1.19724e-05	0.00072
hsa-miR-326	0.155831	0.876449	1	-2.5435	0.0147281	0.0213188	-1.46107	0.147312	0.386972	0.15156	0.879856	1	0.219256	0.826721	1
hsa-miR-328	1.75072	0.0826595	0.789964	-1.21718	0.229994	0.149172	-0.172093	0.863724	0.744606	-3.36617	0.00112863	0.00640698	3.00622	0.00299176	0.107829
hsa-miR-329	-4.35424	3.11523e-05	0.000866667	-4.10952	0.000177494	0.00183333	-1.4109	0.161627	0.394851	-1.08626	0.280151	0.230453	-1.96346	0.0515023	0.0797511
hsa-miR-330-3p	-0.906065	0.366839	0.386258	-0.882142	0.381689	0.224787	1.08764	0.279482	0.997279	-3.13793	0.00229169	0.0087	0.00267975	0.997866	1
hsa-miR-330-5p	0.774056	0.440471	1	-2.46396	0.0177783	0.0238457	-0.585007	0.559967	0.621753	-2.422	0.0173833	0.0319212	0.740834	0.45985	1
hsa-miR-331-3p	2.0619	0.0414142	0.738708	-1.86581	0.0686854	0.059558	0.314488	0.753828	1	-2.54371	0.0126302	0.0259178	2.25903	0.0251366	0.3917
hsa-miR-331-5p	-0.132477	0.894875	0.698543	-4.39916	4.06215e-05	0.00172222	-1.56773	0.120242	0.371638	-0.993995	0.322815	0.255256	-1.62789	0.105484	0.133239
hsa-miR-335	-2.35623	0.0200604	0.0722746	-2.5265	0.0145159	0.0219629	-1.35084	0.179909	0.398087	-3.37192	0.00108447	0.00645238	-1.8884	0.0607491	0.0917681
hsa-miR-337-3p	-2.85306	0.00517666	0.0325344	-1.47749	0.145668	0.106367	-0.615731	0.539517	0.615493	-1.74032	0.0850639	0.0967135	-3.72233	0.000265136	0.002576
hsa-miR-337-5p	-2.15085	0.0337089	0.0910731	-1.64403	0.106217	0.084516	-2.02214	0.0464069	0.206204	-2.33083	0.0219331	0.0381145	-3.77742	0.000234437	0.00242273
hsa-miR-338-3p	-0.287111	0.774579	0.633564	-1.98009	0.0525617	0.0496904	1.20421	0.231828	0.939469	-2.64208	0.00964117	0.0221402	-2.21584	0.0282971	0.0504575
hsa-miR-338-5p	-2.61457	0.0101452	0.0458348	-2.27644	0.0267721	0.0314445	-1.28951	0.200387	0.390522	-2.53391	0.0129234	0.0263213	-2.75935	0.00646949	0.0179784
hsa-miR-339-3p	2.3602	0.019862	0.479933	-1.08172	0.285293	0.176742	0.493773	0.622706	1	-2.85853	0.00525306	0.0149625	2.98426	0.0033083	0.0997375
hsa-miR-339-5p	0.643844	0.520951	1	-2.62531	0.0120654	0.0188063	-1.32593	0.188049	0.395425	-1.28323	0.202592	0.179783	-0.31258	0.754962	0.540364
hsa-miR-33a	-1.65563	0.100758	0.170385	-2.26587	0.0273726	0.0318864	-1.10493	0.271985	0.446374	0.196823	0.844393	1	-3.376	0.000923919	0.00492619
hsa-miR-33b	-0.243074	0.808399	0.648472	-1.15495	0.25309	0.160473	2.08244	0.0401397	0.524894	-2.24302	0.0272751	0.0432356	-0.921559	0.3581	0.323374
hsa-miR-340	-2.83425	0.00541521	0.0314971	-2.85277	0.00612489	0.013184	-1.48948	0.139686	0.391457	-0.873397	0.38484	0.291044	-3.27253	0.00129956	0.00594898
hsa-miR-342-3p	1.52873	0.128945	0.962768	-0.129252	0.897753	0.472221	2.74716	0.00762077	0.174956	-1.79112	0.0766253	0.0895128	0.560046	0.576381	1
hsa-miR-342-5p	0.619634	0.536729	1	-3.04824	0.00385165	0.0092369	-1.54545	0.125615	0.371951	-2.75054	0.0071822	0.0182875	-0.205949	0.837112	0.585614
hsa-miR-345	0.808022	0.420795	1	-1.53724	0.130777	0.0989356	-0.39995	0.690078	0.657896	-1.43104	0.155797	0.150713	-0.449184	0.653992	0.492898
hsa-miR-346	2.37299	0.0192512	0.522425	-1.91685	0.0611011	0.0545697	1.65884	0.100419	0.745036	-5.25035	1.11062e-06	3.33333e-05	2.8825	0.00438894	0.10665
hsa-miR-34a	-1.20822	0.229569	0.278985	-3.83902	0.000407496	0.00262647	-1.3867	0.168836	0.398557	-2.40431	0.0182005	0.033095	-2.40251	0.0175212	0.0355172
hsa-miR-34b	-0.514946	0.607654	0.528696	-1.88948	0.0648712	0.0571564	-1.14284	0.256375	0.43024	-4.70952	9.48182e-06	0.00034	-3.12098	0.00211723	0.00849818
hsa-miR-34c-3p	-4.31635	3.51377e-05	0.00085	-3.08974	0.00314304	0.00871392	-4.72702	8.37732e-06	0.0011	-3.50302	0.000720922	0.00475946	-4.67628	6.00486e-06	0.0004
hsa-miR-34c-5p	0.956162	0.341149	1	-3.31152	0.00192194	0.0060871	0.48528	0.628608	1	0.0471153	0.962528	1	0.012268	0.99023	1
hsa-miR-361-3p	0.560604	0.576198	1	-2.59901	0.012912	0.0199219	-0.925076	0.357392	0.503296	-2.3787	0.019388	0.0346463	0.873006	0.383874	1
hsa-miR-361-5p	-2.76736	0.00655864	0.0354921	-2.95418	0.00468885	0.0110868	-1.9127	0.0590455	0.257582	-3.54376	0.000628958	0.00442286	-3.44314	0.000740288	0.00420769
hsa-miR-362-3p	-4.29396	3.71526e-05	0.000666667	-3.13608	0.00298305	0.00803553	-1.74987	0.0833612	0.296973	-3.33251	0.00123769	0.00674889	-2.9574	0.00361831	0.0123328
hsa-miR-362-5p	-2.20502	0.029878	0.0865569	-3.86168	0.000312551	0.00262188	-2.70697	0.00819567	0.0838571	-2.04201	0.0441421	0.0620673	-2.75584	0.00663128	0.0176934
hsa-miR-363	-1.08972	0.27813	0.311522	-2.29309	0.0260526	0.0308528	-1.11592	0.26739	0.442159	-2.43199	0.01697	0.0314094	-2.34725	0.0200986	0.0384434
hsa-miR-365	0.388466	0.698399	1	-1.25967	0.213581	0.141137	1.83058	0.0707333	0.698043	0.48034	0.632166	1	1.2159	0.226008	1
hsa-miR-367	-1.49338	0.138112	0.211825	-1.10232	0.274973	0.171719	0.66947	0.504881	1	-1.36902	0.174221	0.164585	-2.01823	0.0451798	0.0730825
hsa-miR-369-3p	-2.84033	0.00529195	0.0318588	-1.18525	0.241063	0.155229	-1.46518	0.146354	0.393887	1.802	0.0751215	1	-3.35734	0.000990307	0.00498864
hsa-miR-369-5p	1.74995	0.0830909	0.756839	0.866627	0.389986	1	1.59271	0.114784	0.766297	-2.27599	0.0252011	0.0415746	1.18356	0.238397	1
hsa-miR-370	0.924259	0.357321	1	-2.28288	0.0269179	0.0313078	-1.61496	0.109665	0.349179	-2.83639	0.00564055	0.0155317	0.931282	0.353154	1
hsa-miR-371-3p	-0.276986	0.782287	0.634967	-2.89804	0.00579586	0.0121526	-0.954747	0.34211	0.495502	-1.83183	0.0701108	0.0840063	-1.5631	0.119809	0.147225
hsa-miR-371-5p	-2.31892	0.0222526	0.074427	-1.47308	0.146679	0.106874	-1.62184	0.10812	0.349723	0.299027	0.765581	1	-2.78017	0.00613386	0.0172425
hsa-miR-372	-0.712414	0.47769	0.455268	-2.12306	0.0383419	0.0393402	0.279717	0.780318	1	0.785508	0.434114	1	-0.871921	0.38453	0.344535
hsa-miR-374a	0.331778	0.740704	1	0.788299	0.434183	1	1.1475	0.254374	0.973387	0.39139	0.696387	1	-0.267515	0.789384	0.559484
hsa-miR-374b	0.430966	0.667383	1	-0.483349	0.631094	0.341926	2.281	0.0248678	0.4046	0.260142	0.795318	1	0.769379	0.442808	1
hsa-miR-375	1.28204	0.202468	0.915428	-2.89079	0.00592951	0.0122378	-0.487896	0.626839	0.6416	-3.87477	0.000205129	0.00254737	-1.51821	0.13125	0.152584
hsa-miR-376a	-1.99909	0.0478047	0.114226	-2.36051	0.0223933	0.0277494	-1.08739	0.279919	0.44838	-3.58712	0.000562442	0.00421875	-4.13275	5.85499e-05	0.00145556
hsa-miR-376b	-1.97729	0.0504675	0.113719	-2.34245	0.0231059	0.0283163	-1.01015	0.315198	0.472669	-0.570771	0.56953	0.378633	-3.83296	0.000179462	0.00212
hsa-miR-376c	-0.710238	0.479	0.454508	-0.666618	0.507784	0.283339	1.52633	0.130317	0.794368	-1.87772	0.0636041	0.0797405	-0.558984	0.576984	0.459144
hsa-miR-377	-2.41999	0.0170751	0.0632561	-2.38604	0.0210188	0.0268896	-0.54341	0.588145	0.626568	-3.62609	0.000465833	0.00386333	-2.06586	0.0403855	0.0667862
hsa-miR-378	-0.00798228	0.993647	0.749893	-2.67705	0.0104313	0.0180388	-0.716433	0.475641	0.573519	2.73113	0.00753004	1	-2.59105	0.010489	0.0254286
hsa-miR-379	3.00454	0.0035283	0.7052	1.67787	0.0998836	1	4.57585	1.60235e-05	0.0038	-1.3057	0.194824	0.17597	4.42481	1.77436e-05	0.00155
hsa-miR-380	-1.3181	0.190095	0.248254	-2.1394	0.0375775	0.0386093	-0.578018	0.564656	0.620431	-1.57726	0.118128	0.12182	-2.15262	0.0329674	0.0565805
hsa-miR-381	-2.62027	0.00992514	0.0461356	-1.1811	0.242759	0.154857	-1.78663	0.0772547	0.305817	-0.40625	0.685476	0.437915	-1.31463	0.190588	0.202239
hsa-miR-382	-1.39955	0.164228	0.227516	-1.87191	0.066474	0.059045	-1.37555	0.172307	0.393331	-3.04265	0.0030632	0.0107136	-2.44132	0.0156111	0.034014
hsa-miR-383	-2.81161	0.00590525	0.0329111	-4.23032	9.80509e-05	0.002	-1.76648	0.0805886	0.302154	-0.705989	0.481924	0.336413	-3.70777	0.000296815	0.00250741
hsa-miR-384	0.587842	0.557843	1	-0.548547	0.585753	0.319361	0.677837	0.499644	1	-2.75384	0.00713081	0.0183632	-1.2985	0.19607	0.202862
hsa-miR-409-3p	-2.52427	0.0130313	0.05427	-2.22806	0.0301544	0.0342101	-0.738071	0.462261	0.564177	-1.81973	0.0719522	0.0852652	-3.7894	0.00021149	0.00242857
hsa-miR-409-5p	1.33535	0.184278	0.89233	-1.22963	0.22493	0.147057	2.873	0.00505024	0.140763	-2.65462	0.00931429	0.0223602	2.06789	0.040562	0.432315
hsa-miR-410	-1.56834	0.11968	0.191855	-0.258085	0.797237	0.422095	-1.46211	0.147001	0.391151	-1.34077	0.183322	0.169973	-1.30366	0.194356	0.203131
hsa-miR-411	0.865307	0.388802	1	0.0563002	0.955302	1	0.535689	0.593422	1	-0.806604	0.42202	0.311228	1.09862	0.273738	1
hsa-miR-412	0.968768	0.334692	1	-0.596778	0.553961	0.305059	-1.65177	0.102345	0.345386	-2.06347	0.0418591	0.0607726	-0.841044	0.401646	0.352226
hsa-miR-421	-1.05921	0.291802	0.32163	-1.29655	0.20059	0.135152	0.119795	0.904893	1	1.53311	0.129187	1	-0.797132	0.426616	0.367876
hsa-miR-423-3p	0.513232	0.608913	1	-1.49155	0.142743	0.104708	0.282876	0.777961	1	-3.18023	0.00199816	0.00806271	1.15362	0.250412	1
hsa-miR-423-5p	0.559793	0.576702	1	-3.05581	0.00379499	0.00916988	-0.0515004	0.959036	0.781245	-1.48655	0.140563	0.138494	1.27588	0.203571	1
hsa-miR-424	-2.32005	0.0223011	0.075371	-2.40752	0.0195238	0.0262816	-2.06763	0.0414347	0.194074	-3.49323	0.000726745	0.00479474	-2.41111	0.0170647	0.035049
hsa-miR-425	-1.6963	0.0923437	0.164843	-2.19856	0.0326411	0.0355464	-0.984926	0.327304	0.487306	-1.32305	0.189	0.172988	-1.98119	0.0494412	0.0771446
hsa-miR-429	-1.78827	0.0764239	0.149775	-2.42355	0.0189071	0.0259247	-0.853047	0.396084	0.532178	-1.74886	0.0835684	0.0955076	-1.57264	0.117809	0.145308
hsa-miR-431	-0.104168	0.917249	0.70293	-4.18611	9.78218e-05	0.00188125	-1.68693	0.0948313	0.332752	-1.57406	0.118813	0.121372	-1.43155	0.154622	0.174106
hsa-miR-432	1.91361	0.0581839	0.77055	-1.18457	0.241967	0.154934	-0.201221	0.840984	0.740212	-2.51237	0.0136885	0.0272373	0.822822	0.411936	1
hsa-miR-433	1.42498	0.15684	0.838654	-2.11568	0.0396333	0.0398024	1.56667	0.120796	0.780897	1.42831	0.156527	1	-0.783749	0.43451	0.371495
hsa-miR-448	-0.10772	0.91441	0.703337	-1.70585	0.0943273	0.075972	1.47502	0.143912	0.827253	-2.86792	0.00514252	0.0147367	0.0682542	0.945676	1
hsa-miR-449a	-0.665596	0.507011	0.470343	-3.91589	0.000299181	0.00232581	-1.22268	0.224487	0.403634	-4.01455	0.000125322	0.00208571	-2.02941	0.0440749	0.0717176
hsa-miR-449b	-0.142838	0.886684	0.694764	-3.22345	0.00242179	0.00688571	-1.09917	0.27456	0.446898	0.56617	0.572677	1	-0.0282602	0.977491	0.66212
hsa-miR-450a	-0.218487	0.827418	0.661209	-0.650444	0.518175	0.288257	2.55146	0.012296	0.240973	-4.64093	1.14876e-05	0.00035	0.859456	0.39139	1
hsa-miR-450b-3p	-0.885287	0.378033	0.390175	-3.58851	0.000797076	0.00376739	-2.96998	0.0039551	0.0590571	-1.09553	0.276099	0.228019	-3.50298	0.000623693	0.00367027
hsa-miR-450b-5p	-2.44602	0.0160581	0.0622037	-2.00444	0.0494179	0.0485683	-0.442909	0.65886	0.658255	1.14696	0.254375	1	-1.28175	0.201581	0.207888
hsa-miR-451	0.764353	0.4463	1	-1.79916	0.0775688	0.0651686	-0.414497	0.679433	0.653821	-2.02228	0.0459621	0.0623865	-1.53919	0.125643	0.148125
hsa-miR-452	-0.88127	0.380023	0.390465	-1.17757	0.244223	0.155286	0.135933	0.892165	1	-3.27712	0.00147508	0.00747917	-0.166167	0.868243	0.601443
hsa-miR-453	0.688675	0.492502	1	-1.34885	0.184541	0.125141	-0.908232	0.366017	0.505537	-0.897159	0.371908	0.284419	-0.859921	0.391249	0.34595
hsa-miR-454	-2.96306	0.00373511	0.026525	-2.36026	0.0220099	0.0276095	-1.39661	0.1658	0.39592	-2.25844	0.0262064	0.042672	-2.48226	0.0140501	0.0312242
hsa-miR-455-3p	-1.77152	0.0792987	0.152342	-0.59094	0.557468	0.306391	-0.105102	0.91654	0.767705	-4.30835	4.14362e-05	0.0008	-1.37892	0.170246	0.18572
hsa-miR-455-5p	-2.18315	0.0311093	0.087604	-3.46835	0.00111707	0.00473137	-1.76549	0.0806278	0.297522	-4.72454	8.67404e-06	0.0004	-2.43813	0.0159875	0.033967
hsa-miR-483-3p	-1.44334	0.151996	0.221421	-3.1371	0.00316384	0.008128	-2.71408	0.00789288	0.086515	-3.88214	0.000197334	0.00262778	-2.87549	0.0046151	0.0143552
hsa-miR-483-5p	0.245245	0.806748	1	-2.17012	0.0359856	0.0368705	0.206319	0.836996	1	-0.495912	0.621111	0.409236	1.27274	0.205064	1
hsa-miR-484	0.76749	0.444329	1	-1.8214	0.0743955	0.0632486	-0.561607	0.575693	0.62278	-0.642362	0.522206	0.355154	1.306	0.193339	1
hsa-miR-485-3p	1.74418	0.0839097	0.733858	-1.82508	0.072888	0.063032	1.23622	0.219857	0.966315	-0.935849	0.351782	0.274052	1.51128	0.133061	0.848661
hsa-miR-485-5p	0.961542	0.338235	1	-3.00722	0.00440769	0.0100988	0.993804	0.322834	0.983188	-2.84574	0.00545769	0.0153481	1.65268	0.100321	0.786563
hsa-miR-486-3p	0.867751	0.387299	1	-2.56345	0.0135683	0.0207044	-0.764023	0.446763	0.554762	-2.0183	0.0465005	0.0625911	1.39913	0.16345	0.984889
hsa-miR-486-5p	1.96069	0.0525163	0.794764	-2.48255	0.0169831	0.0233653	0.631875	0.529505	1	-0.281658	0.778824	0.477307	-0.615594	0.539112	0.436851
hsa-miR-487a	-1.73497	0.0853263	0.15601	-0.967946	0.337529	0.204166	-2.39976	0.0184236	0.12869	-0.863696	0.389942	0.292883	-1.85129	0.0659517	0.0966676
hsa-miR-487b	-1.7615	0.0805909	0.154129	-2.10305	0.0410734	0.0405703	-2.6646	0.00905322	0.0824958	-0.762932	0.447394	0.319819	-2.25252	0.0257098	0.0473164
hsa-miR-488	-1.88366	0.0620958	0.130342	-1.77613	0.0814497	0.0677405	-1.18274	0.24006	0.420509	-0.481815	0.631047	0.409249	-0.528545	0.597928	0.467051
hsa-miR-489	-1.80758	0.0737806	0.146408	-2.40968	0.0194628	0.0263229	-0.958702	0.340536	0.496003	-0.49576	0.621228	0.408019	-2.12002	0.0355258	0.0596876
hsa-miR-490-3p	-0.983013	0.327749	0.353927	-0.564722	0.575223	0.314285	-2.39965	0.0184746	0.124703	-1.41995	0.158925	0.152363	-0.170193	0.86507	0.601228
hsa-miR-490-5p	1.77441	0.0786971	0.788243	0.379185	0.706266	1	2.07875	0.0404126	0.497988	1.4963	0.137894	1	0.843547	0.4003	1
hsa-miR-491-3p	-0.815834	0.416439	0.40799	-0.953119	0.345546	0.207435	1.04798	0.297404	1	-3.21509	0.00180463	0.00809623	0.543722	0.587457	1
hsa-miR-491-5p	1.07237	0.285869	1	-2.79878	0.00756772	0.014384	-1.26874	0.207797	0.393823	-0.996066	0.32192	0.255447	-0.0275466	0.978059	0.66039
hsa-miR-493	-0.449173	0.654215	0.555253	-4.34137	6.52547e-05	0.00184	-3.47655	0.000761756	0.0233857	-1.62655	0.107228	0.11534	-1.98172	0.0493504	0.0776426
hsa-miR-494	-0.823194	0.412376	0.407627	-2.14653	0.0363402	0.0381559	0.967311	0.335989	0.993657	-3.02657	0.00319207	0.0105857	-0.556728	0.57845	0.458635
hsa-miR-495	-1.40762	0.162091	0.227207	-1.13282	0.262603	0.164777	0.0628375	0.950027	1	0.41407	0.679756	1	-1.18825	0.236656	0.230301
hsa-miR-496	-0.532121	0.595699	0.520393	-0.821548	0.415093	0.241598	0.317127	0.751846	1	-2.61681	0.0103519	0.0231879	-1.43545	0.153123	0.173788
hsa-miR-497	-2.84718	0.00523947	0.0320636	-3.93056	0.000279011	0.0023	-2.60792	0.0106057	0.092228	-2.70144	0.00818637	0.0203478	-2.20553	0.0289446	0.0512868
hsa-miR-499-3p	-3.18596	0.00184374	0.01753	-2.71039	0.00903294	0.0170027	-1.01675	0.311864	0.474701	-0.919642	0.360096	0.277502	-3.54136	0.000526034	0.00367576
hsa-miR-499-5p	-0.263894	0.792344	0.640531	-0.845135	0.40162	0.23529	0.819202	0.414926	1	-1.58863	0.115476	0.122184	-0.545292	0.586373	0.459698
hsa-miR-500	-3.28992	0.00136662	0.0149875	-2.198	0.0315551	0.0354138	-1.35286	0.179544	0.400814	1.45573	0.148807	1	-3.19902	0.00163871	0.00698679
hsa-miR-501-3p	1.65623	0.100468	0.809496	0.0129903	0.989685	1	4.43991	2.45638e-05	0.0031	-2.46986	0.0153241	0.0296142	1.08541	0.2795	1
hsa-miR-501-5p	-3.30643	0.00127593	0.0151133	-4.16429	0.000118037	0.00179444	-1.63228	0.106066	0.353245	0.300819	0.764232	1	-3.52807	0.000536688	0.00351111
hsa-miR-502-3p	1.37149	0.172809	0.900018	-0.914121	0.365321	0.21739	4.07044	9.59066e-05	0.00863333	-0.747844	0.456443	0.3252	1.59576	0.112709	0.767284
hsa-miR-502-5p	0.728447	0.46791	1	-3.57883	0.000821662	0.00380638	-1.62759	0.106859	0.351085	-2.66794	0.00910155	0.0218207	-0.57233	0.56808	0.45523
hsa-miR-503	-0.688763	0.492398	0.462884	-2.44216	0.0184809	0.0249157	-0.798666	0.426503	0.545773	-0.522865	0.60233	0.399359	-0.0417534	0.966746	0.656906
hsa-miR-504	1.81988	0.0714185	0.793268	-1.65598	0.105217	0.0828487	0.665378	0.507509	1	-5.63707	1.80536e-07	5e-05	1.44428	0.150581	0.934038
hsa-miR-505	-5.52687	1.9499e-07	0	-5.04931	5.22648e-06	0.0012	-4.11248	8.20419e-05	0.0087	-0.923029	0.358562	0.278178	-6.1311	5.94384e-09	0
hsa-miR-506	0.0524423	0.958266	1	-1.38471	0.172208	0.119431	0.456951	0.648739	1	-1.18455	0.239188	0.201685	0.176251	0.860309	1
hsa-miR-507	-2.98493	0.00347027	0.0266192	-2.36539	0.0218289	0.0279158	-1.43352	0.155112	0.397207	-0.432698	0.666241	0.426768	-2.67026	0.00832195	0.0213062
hsa-miR-508-3p	0.740321	0.460541	1	-1.89009	0.0639399	0.0573254	1.02353	0.308654	0.998378	1.36564	0.175564	1	1.19616	0.233567	1
hsa-miR-508-5p	2.92737	0.00409138	0.44645	-0.669749	0.506245	0.283756	3.21777	0.00178421	0.0697167	-2.06257	0.0419267	0.0604592	4.10197	6.71125e-05	0.0049
hsa-miR-509-3-5p	-1.66633	0.0984847	0.168105	-2.72706	0.00889634	0.0167218	0.646847	0.519404	1	-3.11972	0.00249226	0.00892656	-0.480841	0.631298	0.479184
hsa-miR-509-3p	-0.389633	0.697552	0.582292	-3.26267	0.00195733	0.00634853	-0.439762	0.661092	0.657403	-1.24393	0.216603	0.190449	-1.33839	0.182831	0.195748
hsa-miR-509-5p	-0.929392	0.354583	0.377323	-2.13355	0.0381575	0.0389665	1.35052	0.18032	0.909671	-0.856357	0.394067	0.293749	0.137215	0.891045	1
hsa-miR-510	-0.488422	0.626207	0.540354	-4.0193	0.000216189	0.00206923	-1.79415	0.0763752	0.306836	-1.06864	0.288066	0.234967	-1.45531	0.147953	0.170203
hsa-miR-511	-1.33246	0.185735	0.245198	-2.99639	0.00413942	0.0103	-2.07925	0.0402894	0.193227	-2.27632	0.0251509	0.0418535	-2.72118	0.00738206	0.018959
hsa-miR-512-3p	-0.201053	0.841036	0.669325	-3.29794	0.00176195	0.00600462	0.279711	0.780387	1	-3.98571	0.000132111	0.00214667	-0.734978	0.4635	0.391753
hsa-miR-512-5p	0.563983	0.573911	1	-2.67299	0.010529	0.018053	-1.48997	0.140037	0.396348	-1.8377	0.0693109	0.0834086	-1.77568	0.0779741	0.108429
hsa-miR-513-3p	-1.48535	0.140329	0.213568	-1.53553	0.130812	0.0989074	-1.38141	0.170637	0.393618	-0.979491	0.329949	0.259825	-3.41524	0.00080285	0.00448049
hsa-miR-513-5p	-1.92494	0.0568168	0.120285	-3.83872	0.000384789	0.00255429	-1.42226	0.158265	0.395873	-0.684647	0.495373	0.341155	-3.30783	0.00117616	0.00558696
hsa-miR-514	-1.61314	0.109556	0.18113	-2.5102	0.0153161	0.022386	0.145769	0.884413	1	-3.54418	0.000614926	0.00454706	-2.17093	0.0315497	0.0549672
hsa-miR-515-3p	-0.185768	0.853009	0.676189	-2.39214	0.0203419	0.0268037	-0.301734	0.763524	0.711335	-0.678237	0.499273	0.34287	-1.55279	0.122332	0.147599
hsa-miR-515-5p	0.181975	0.85592	1	-1.11818	0.268954	0.167991	0.107257	0.914819	1	-1.5089	0.134756	0.134097	-0.681602	0.496584	0.413285
hsa-miR-516a-3p	0.290542	0.771918	1	-2.36172	0.0226821	0.0278192	-0.556052	0.579573	0.623657	-3.79963	0.000260043	0.00273913	-1.03229	0.303563	0.284716
hsa-miR-516a-5p	-2.48767	0.0145127	0.0565868	-3.36739	0.00155847	0.00551724	-1.27891	0.204239	0.390452	0.102282	0.918753	1	-4.02694	9.47994e-05	0.00165833
hsa-miR-516b	0.942629	0.34795	1	-2.29258	0.0261211	0.0307196	0.82535	0.411416	1	0.725418	0.46998	1	0.682166	0.496121	1
hsa-miR-517a	1.19688	0.233624	0.971478	0.662418	0.510951	1	0.58284	0.561399	1	-0.943097	0.348047	0.27221	3.45141	0.00070683	0.0316333
hsa-miR-517b	-1.12057	0.264841	0.301273	-1.13848	0.260535	0.16377	-0.595733	0.552792	0.62029	2.10315	0.0381139	1	-1.55706	0.121657	0.147221
hsa-miR-517c	2.01501	0.04622	0.759938	0.211608	0.833364	1	0.494462	0.622126	1	-2.18279	0.0317524	0.04801	1.70054	0.0910598	0.741215
hsa-miR-518a-3p	-0.689622	0.491871	0.464444	-2.2941	0.0252694	0.0309508	-1.77651	0.0787881	0.301136	-2.28714	0.0244176	0.0417492	-0.615863	0.538926	0.438414
hsa-miR-518a-5p	1.46309	0.146203	0.824041	-1.62972	0.109524	0.0862533	0.723608	0.471463	1	0.2333	0.816032	1	0.00790108	0.993708	1
hsa-miR-518b	1.04618	0.297654	1	-2.05878	0.0452891	0.0437963	1.09018	0.278723	1	0.546014	0.586413	1	2.08977	0.0385989	0.456978
hsa-miR-518c	-2.79543	0.00603883	0.0335784	-3.66918	0.000542064	0.00319773	-0.589185	0.557111	0.621912	1.6346	0.105742	1	-0.640696	0.522539	0.426675
hsa-miR-518d-3p	-1.52448	0.130071	0.202574	-2.12894	0.0374789	0.0390087	0.255791	0.798667	1	-0.485621	0.628485	0.408804	0.0769093	0.938793	1
hsa-miR-518d-5p	0.370794	0.711535	1	-1.39821	0.168663	0.117731	-0.801427	0.425303	0.547022	0.0758512	0.939708	1	-1.68676	0.093931	0.122531
hsa-miR-518e	1.13822	0.257232	1	-1.81374	0.0758464	0.0637664	0.395357	0.693512	1	-0.655148	0.514023	0.350672	1.00115	0.318448	1
hsa-miR-518f	-2.68656	0.00836362	0.0418707	-2.63408	0.0108045	0.0188395	-0.921392	0.359156	0.499315	-0.624204	0.534008	0.359654	-1.19337	0.234424	0.230482
hsa-miR-519a	-1.49622	0.137305	0.21221	-1.02771	0.308554	0.187986	-0.465592	0.64258	0.654538	-1.91551	0.0585044	0.0752622	-1.82275	0.0702821	0.101401
hsa-miR-519b-3p	-1.7375	0.0849483	0.157932	-2.20161	0.031825	0.0354886	-1.32466	0.188454	0.392443	-2.81436	0.00602552	0.0161417	-2.2517	0.0257524	0.0469685
hsa-miR-519b-5p	-0.866154	0.388186	0.389384	-2.63663	0.0112822	0.0188642	-2.10128	0.0385375	0.187889	-0.190148	0.849613	0.517936	-3.03028	0.00291317	0.0104828
hsa-miR-519c-3p	-1.38972	0.167369	0.23004	-1.57363	0.121138	0.0936715	-0.175902	0.860743	0.748164	-2.81436	0.00602552	0.0161417	-1.21539	0.226016	0.224159
hsa-miR-519c-5p	-0.866154	0.388186	0.389384	-2.63663	0.0112822	0.0188642	-2.10128	0.0385375	0.187889	-1.99321	0.0491802	0.0658899	-3.03028	0.00291317	0.0104828
hsa-miR-519d	-1.35899	0.176652	0.235447	-2.58337	0.0126568	0.02043	-0.787541	0.433039	0.544024	-2.71723	0.00782424	0.0197213	-0.673923	0.501463	0.415632
hsa-miR-519e	-0.395294	0.693462	0.581176	-1.84927	0.070227	0.0606591	-1.349	0.180688	0.395292	0.631483	0.529242	1	-0.785524	0.433279	0.372127
hsa-miR-520a-3p	0.339196	0.735116	1	-1.0255	0.309905	0.188057	1.62319	0.107976	0.771862	-1.22266	0.224489	0.191668	0.250677	0.802341	1
hsa-miR-520a-5p	1.60475	0.111385	0.861989	-2.53571	0.0146958	0.0216216	0.994843	0.322513	0.996334	-0.616633	0.538952	0.361831	1.96287	0.051542	0.498268
hsa-miR-520b	-0.624939	0.533332	0.484078	-2.06599	0.0436769	0.0432898	0.479156	0.633024	1	-0.371064	0.711416	0.449001	-0.971915	0.332534	0.305474
hsa-miR-520c-3p	-0.649906	0.517143	0.475514	-1.52645	0.132766	0.100261	0.756938	0.45109	1	-0.485621	0.628485	0.408804	-0.643725	0.520686	0.426765
hsa-miR-520c-5p	0.370794	0.711535	1	-1.39821	0.168663	0.117731	-0.801427	0.425303	0.547022	0.269666	0.788003	1	-1.68676	0.093931	0.122531
hsa-miR-520d-3p	-0.838693	0.403559	0.4009	-1.84289	0.0710293	0.0612185	0.698155	0.486871	1	-1.93739	0.0557126	0.0726253	-0.946763	0.345172	0.315677
hsa-miR-520d-5p	-0.674355	0.501349	0.469353	-1.51329	0.13602	0.102364	-0.430926	0.667546	0.654361	-0.713149	0.477508	0.334462	-1.29946	0.195732	0.20356
hsa-miR-520e	-1.42823	0.15611	0.226229	-1.71352	0.0923418	0.0751038	-0.0600844	0.952219	0.781829	-1.14508	0.255119	0.214144	-1.13115	0.259572	0.248545
hsa-miR-520f	-1.61529	0.109251	0.181806	-1.34178	0.185266	0.126331	-0.152976	0.878756	0.751307	-1.96065	0.0529221	0.0699287	-1.18525	0.237553	0.229252
hsa-miR-520g	-1.01916	0.310107	0.338604	-1.77353	0.0820326	0.0678512	-0.0383422	0.969494	0.783615	-1.73485	0.0860928	0.0973032	-0.507383	0.612599	0.469997
hsa-miR-520h	-1.27544	0.204566	0.264091	-1.85823	0.068989	0.0602508	-0.452438	0.652037	0.654605	-0.452234	0.652221	0.420268	-1.23828	0.217597	0.220963
hsa-miR-521	1.67754	0.0963306	0.806428	-0.181673	0.856551	0.452037	3.03145	0.00313329	0.1029	-2.49022	0.0146294	0.0283589	2.25248	0.0258779	0.371507
hsa-miR-522	-1.82943	0.0698716	0.142362	-1.33493	0.187071	0.12742	-0.703677	0.483399	0.570049	0.517709	0.605895	1	-1.61728	0.10781	0.135307
hsa-miR-523	-1.23441	0.21997	0.269994	-0.918926	0.362344	0.216521	-1.33733	0.185923	0.395376	-3.05016	0.00299428	0.0106646	1.63767	0.103496	0.754379
hsa-miR-524-3p	-0.608043	0.544269	0.487907	-2.24669	0.0300276	0.0330817	-0.526718	0.59971	0.629362	-1.47944	0.142434	0.139051	-1.76369	0.0797419	0.110416
hsa-miR-524-5p	-1.69843	0.0920621	0.165486	-1.59226	0.117248	0.090692	-0.284766	0.776443	0.716804	-3.21287	0.00180861	0.00799259	-1.7107	0.0890862	0.118787
hsa-miR-525-3p	-1.68561	0.0947653	0.1658	-1.95705	0.0569254	0.0515792	-0.294969	0.768773	0.71289	-0.0436814	0.965252	0.575026	-1.30972	0.192211	0.202967
hsa-miR-525-5p	2.41414	0.0173677	0.538814	-1.40648	0.166071	0.117539	2.24421	0.0276958	0.411329	-0.485621	0.628485	0.408804	3.45839	0.000708314	0.0371
hsa-miR-526a	0.370794	0.711535	1	-1.39821	0.168663	0.117731	-0.801427	0.425303	0.547022	-1.40984	0.162076	0.154416	-1.68676	0.093931	0.122531
hsa-miR-526b	-1.52456	0.130173	0.204047	-2.99493	0.00424459	0.0102045	-2.41944	0.0175535	0.126427	-2.28714	0.0244176	0.0417492	-3.50051	0.000603293	0.00360263
hsa-miR-527	1.46309	0.146203	0.824041	-1.62972	0.109524	0.0862533	0.723608	0.471463	1	-1.85973	0.0660432	0.0819506	0.00790108	0.993708	1
hsa-miR-532-3p	0.14604	0.884167	1	-1.85616	0.0702928	0.0600317	-1.02445	0.308255	0.47258	-2.64345	0.00972692	0.0222938	-0.411993	0.680929	0.506152
hsa-miR-532-5p	0.959155	0.339718	1	-1.85777	0.069239	0.0600669	1.28442	0.202134	0.909543	1.19666	0.234569	1	-1.44032	0.151817	0.173146
hsa-miR-539	-1.99807	0.048128	0.113232	-2.25682	0.0280439	0.0324395	-0.0514471	0.959087	0.778267	-2.56213	0.0120192	0.0249009	-1.55931	0.120716	0.147441
hsa-miR-541	0.606845	0.54507	1	-3.70191	0.000552728	0.00325	-0.663397	0.508675	0.590141	-0.155684	0.876613	0.531255	0.500207	0.617559	1
hsa-miR-542-3p	-0.348844	0.727828	0.600182	-1.03129	0.306978	0.187515	0.415589	0.678683	1	-1.9395	0.055684	0.0727366	-0.835547	0.404733	0.351962
hsa-miR-542-5p	1.93655	0.055106	0.781	-2.20598	0.0327343	0.0352969	-0.394274	0.694276	0.658805	-0.226163	0.821567	0.502162	2.07448	0.0398893	0.448416
hsa-miR-543	-0.56959	0.570051	0.50437	-1.94286	0.0572699	0.0525004	0.826794	0.41049	1	-2.04723	0.0434294	0.0617383	-1.55065	0.122863	0.147373
hsa-miR-544	-1.42816	0.156064	0.224726	-3.46162	0.00103473	0.00473462	-0.140016	0.888967	0.753831	-1.21202	0.228524	0.194311	-1.65048	0.100935	0.128901
hsa-miR-545	-1.13219	0.259941	0.297215	-0.71799	0.476066	0.269895	0.2727	0.785673	1	-2.60116	0.0108345	0.023876	-1.17921	0.239987	0.23054
hsa-miR-548a-3p	-2.08679	0.0390503	0.102241	-1.62926	0.108728	0.0860133	-1.0358	0.303023	0.47134	-2.04138	0.0440004	0.0617411	-2.61518	0.00972909	0.0243744
hsa-miR-548a-5p	-2.70041	0.00791654	0.041175	-1.96306	0.0551338	0.0511304	-0.856964	0.393796	0.536147	-2.38913	0.0188701	0.0340433	-2.48558	0.013957	0.0312756
hsa-miR-548b-3p	-2.2309	0.0277417	0.0824592	-2.58166	0.0124614	0.0203664	-2.18316	0.0314529	0.179616	-0.705876	0.481999	0.335341	-1.91648	0.057122	0.0874887
hsa-miR-548b-5p	-1.5391	0.126538	0.19988	-1.28166	0.205482	0.136944	0.0287174	0.977152	1	2.49288	0.0144155	1	-0.895989	0.371502	0.334228
hsa-miR-548c-3p	-1.82482	0.0705585	0.14246	-0.417422	0.67813	0.365247	-1.44603	0.151393	0.392988	-0.34691	0.729435	0.453521	-2.50795	0.013072	0.0298034
hsa-miR-548c-5p	-2.0389	0.0437404	0.106536	-1.56867	0.122496	0.0938491	-0.65895	0.511648	0.586999	-0.395845	0.693126	0.441449	-1.88185	0.0615703	0.0924265
hsa-miR-548d-3p	-1.06251	0.290195	0.321685	0.263039	0.79354	1	0.482141	0.630813	1	-0.716913	0.475243	0.333972	1.0096	0.314268	1
hsa-miR-548d-5p	-2.24729	0.0264952	0.08036	-1.79593	0.0780704	0.065343	0.403635	0.687445	1	-3.80377	0.000254369	0.00285455	-1.421	0.156922	0.176651
hsa-miR-550	0.155827	0.876444	1	-3.51784	0.000977465	0.004232	0.0246995	0.980348	1	2.69981	0.00826211	0.86695	1.73038	0.0853271	0.755325
hsa-miR-551a	1.49767	0.136996	0.892806	-2.98788	0.00435002	0.0103022	-1.30382	0.195774	0.388109	-1.0254	0.307807	0.24914	-0.866002	0.387881	0.345946
hsa-miR-551b	1.49918	0.136426	0.918974	-2.09125	0.0412919	0.0412752	-1.54544	0.126098	0.366859	-0.818635	0.415067	0.307253	-0.516254	0.606492	0.468564
hsa-miR-568	-2.12951	0.0351527	0.0946063	-2.21785	0.0307111	0.0346953	-1.21266	0.228429	0.406912	-2.58273	0.0113466	0.0245235	-2.52019	0.0127364	0.0291682
hsa-miR-570	-4.18385	5.38117e-05	0.000885714	-2.54772	0.0137505	0.0212263	-2.15463	0.0337244	0.187236	2.1145	0.0372563	1	-3.89086	0.000140712	0.0022
hsa-miR-574-3p	2.76938	0.00654207	0.4725	-0.316679	0.752942	0.400844	0.47134	0.638689	1	-1.5284	0.12976	0.129917	1.16777	0.244677	1
hsa-miR-574-5p	1.33878	0.183412	0.908219	-0.743541	0.460879	0.261852	0.507015	0.613309	1	-0.0688344	0.945271	0.568128	0.629895	0.529644	1
hsa-miR-579	-0.891708	0.374435	0.390423	-1.43535	0.156472	0.112456	2.14874	0.0344844	0.480827	-1.72551	0.0877052	0.0986995	0.323831	0.74644	1
hsa-miR-582-3p	-2.04375	0.0432131	0.106606	-0.809546	0.422028	0.244158	0.210045	0.834096	1	-2.75945	0.0070313	0.0182733	-1.51314	0.132447	0.153233
hsa-miR-582-5p	-1.45046	0.149637	0.22158	-2.34799	0.0219648	0.0280877	-0.504741	0.614914	0.635894	-1.01052	0.314848	0.250957	-1.54593	0.123913	0.147926
hsa-miR-590-3p	-0.487022	0.627137	0.539017	-0.0188257	0.985055	0.515049	1.02104	0.309804	0.986889	-1.23322	0.220617	0.189889	-1.22545	0.222086	0.223627
hsa-miR-590-5p	-1.23835	0.218039	0.269758	-0.758229	0.451775	0.259021	-1.263	0.209704	0.390765	-3.13722	0.00227753	0.0085746	-1.7315	0.0852341	0.115189
hsa-miR-592	-0.0904792	0.928068	0.706036	-2.15102	0.0360031	0.0379478	1.30795	0.194074	0.892698	-1.62883	0.106734	0.115404	-1.30476	0.193856	0.203767
hsa-miR-598	-1.1642	0.246754	0.288244	-3.34805	0.00152106	0.00574576	0.373805	0.709367	1	0.278288	0.781427	1	-1.6845	0.0942665	0.122341
hsa-miR-603	-1.3631	0.175622	0.235157	-1.22146	0.22759	0.148567	0.272223	0.786063	1	-3.04247	0.00303813	0.0105567	-0.659429	0.510693	0.421659
hsa-miR-615-3p	-0.612292	0.541624	0.489553	-2.82074	0.00730193	0.0138423	-2.4435	0.0166297	0.122679	-3.35929	0.00113124	0.00638636	-2.88275	0.00443414	0.0142667
hsa-miR-615-5p	0.16669	0.867907	1	-2.47665	0.0168916	0.0234074	-1.26147	0.21033	0.388337	0.669874	0.504785	1	0.133247	0.894144	1
hsa-miR-652	0.491688	0.623812	1	-1.7189	0.0929889	0.0746057	3.64156	0.000454573	0.02304	-0.301245	0.763895	0.46948	4.58327	1.02244e-05	0.0015
hsa-miR-653	-1.29151	0.199089	0.258409	-0.355945	0.723214	0.387344	1.32414	0.18861	0.908119	-0.894914	0.373155	0.28429	0.396995	0.691898	1
hsa-miR-654-3p	-1.07189	0.285951	0.318702	-4.09885	0.000153914	0.00175217	0.167163	0.867622	1	-1.66959	0.0983239	0.108169	-1.27098	0.205515	0.210836
hsa-miR-654-5p	0.499353	0.61846	1	-3.72935	0.000518143	0.00308462	-1.48863	0.139956	0.387	-0.774879	0.440353	0.318001	-0.0669822	0.94667	0.647297
hsa-miR-655	-1.95635	0.0529281	0.115587	-0.620385	0.537607	0.298185	-0.106602	0.915347	0.769792	1.90868	0.059539	1	-0.35084	0.726151	0.530589
hsa-miR-656	0.786077	0.433656	1	-0.295854	0.768623	0.408057	1.3382	0.184274	0.907038	-2.9467	0.00416674	0.0124413	-0.582192	0.561298	0.453379
hsa-miR-660	-2.93009	0.00418758	0.0283897	-3.338	0.00167674	0.00582	-2.7024	0.00818405	0.0810818	-2.44566	0.0163008	0.0306345	-3.52837	0.000544658	0.00360857
hsa-miR-665	1.80225	0.0739445	0.781595	-2.36269	0.0226292	0.0279223	0.796529	0.427735	1	-2.98364	0.00367885	0.0114973	2.11992	0.0355058	0.450794
hsa-miR-668	-2.42517	0.0172191	0.0634804	-4.00756	0.000224743	0.00207037	-1.61161	0.111578	0.346425	-4.50862	1.91582e-05	0.0004125	-3.42587	0.000838848	0.004395
hsa-miR-671-3p	-1.02216	0.308986	0.338776	-4.75854	2.45318e-05	0.0006	-3.03979	0.0030921	0.0515769	-3.18724	0.00195241	0.00816316	-3.67863	0.000342584	0.00254138
hsa-miR-671-5p	0.192287	0.847869	1	-4.08175	0.000210546	0.00177083	-2.12507	0.0362486	0.186521	0.528612	0.598518	1	-0.581106	0.561967	0.452206
hsa-miR-672	1.21712	0.226267	0.979015	-2.6369	0.0113808	0.0191603	0.899686	0.370621	1	-1.53233	0.128788	0.130793	0.93948	0.348985	1
hsa-miR-674	-0.280049	0.779945	0.635521	-1.20426	0.234497	0.151442	1.31437	0.192006	0.903014	-2.90698	0.00459654	0.0135818	1.28205	0.201789	1
hsa-miR-675	0.614579	0.540069	1	-1.71893	0.0924809	0.0748858	-0.505752	0.614215	0.638286	0.0317586	0.974731	1	1.89127	0.0601862	0.558391
hsa-miR-7	0.527187	0.599093	1	-1.18315	0.242024	0.154824	0.303222	0.762378	1	-3.80389	0.000262466	0.00299048	-0.292083	0.770636	0.547856
hsa-miR-708	-0.868284	0.387017	0.391936	-3.55956	0.000920105	0.00395	-1.32103	0.189681	0.3873	-2.33872	0.0214687	0.0377187	-1.31798	0.189524	0.202038
hsa-miR-744	0.144989	0.884977	1	-4.11234	0.000152059	0.001905	-1.36465	0.17552	0.396772	-2.64862	0.00963346	0.02226	-1.18531	0.237373	0.230302
hsa-miR-758	-1.19407	0.235235	0.280682	-2.1065	0.0399356	0.0404493	1.20443	0.231608	0.957922	-2.81127	0.00599455	0.0160706	-0.932548	0.352636	0.320971
hsa-miR-760	1.21078	0.228314	0.969096	-2.5177	0.0156352	0.0221268	-0.709257	0.479959	0.572315	-1.24331	0.216846	0.189836	0.710262	0.47851	1
hsa-miR-770-5p	0.1418	0.887491	1	-2.83557	0.00652369	0.0135402	-1.31356	0.192479	0.388858	-1.70065	0.0925574	0.103272	-0.498647	0.618763	0.471324
hsa-miR-801	-1.73006	0.0867435	0.156264	-3.3361	0.00152594	0.00575574	-2.53247	0.0131935	0.104874	0.13583	0.892244	1	-2.78129	0.00614228	0.0174292
hsa-miR-802	-1.67876	0.0960014	0.165328	-1.8198	0.0745935	0.0631944	-0.454695	0.650432	0.6561	0.591205	0.55583	1	-1.06516	0.28847	0.271603
hsa-miR-871	0.328779	0.74293	1	-1.4	0.167331	0.118522	0.139616	0.889257	1	0.00470645	0.996255	1	-1.00502	0.316308	0.294344
hsa-miR-872	-0.605121	0.546399	0.487546	-0.744375	0.460263	0.262284	1.07755	0.284433	0.996005	-3.37808	0.00106543	0.0064878	0.0902605	0.928204	1
hsa-miR-873	-1.38721	0.168224	0.229541	-3.82667	0.000380022	0.00256111	-3.25942	0.00154027	0.03376	-3.82248	0.000237498	0.002975	-2.56546	0.0113113	0.0265244
hsa-miR-874	-0.642029	0.522237	0.475981	-4.13669	0.000160942	0.00185789	-3.0696	0.00280514	0.0510583	-3.78256	0.000275312	0.00279167	-1.02865	0.305039	0.285047
hsa-miR-875-3p	-2.53452	0.0126418	0.0538612	-4.77379	1.42423e-05	0.0007	-1.7823	0.0779875	0.302884	-4.26424	4.95196e-05	0.00092	-3.55681	0.00051124	0.00359687
hsa-miR-875-5p	-2.4956	0.0140742	0.0565692	-3.12137	0.00300693	0.00824026	-1.55902	0.122744	0.372513	-1.12239	0.264574	0.21939	-3.28274	0.00126182	0.00582083
hsa-miR-876-3p	1.23464	0.219459	0.971009	-2.22209	0.0306462	0.0345275	1.76415	0.0808548	0.766759	-2.03326	0.0450302	0.0624539	1.36024	0.175587	0.998595
hsa-miR-876-5p	0.112066	0.910959	1	-2.42349	0.0184843	0.0257626	-0.421739	0.674175	0.651744	-4.10135	9.29727e-05	0.00152308	-2.00446	0.0466629	0.0742602
hsa-miR-877	-0.886587	0.37715	0.391372	-4.75799	2.37539e-05	0.000514286	-3.66708	0.000412121	0.02065	-3.65742	0.000417993	0.0037	-3.52879	0.000569609	0.00370294
hsa-miR-891a	-3.51592	0.00062028	0.00928182	-1.9865	0.0520509	0.0496427	-2.48887	0.0145437	0.112929	-0.76465	0.446499	0.320194	-2.35374	0.0198403	0.03816
hsa-miR-891b	-1.17725	0.241422	0.283773	-2.48908	0.0162226	0.0231425	0.601617	0.54885	1	-1.82783	0.0707407	0.0842712	-0.862565	0.389607	0.34616
hsa-miR-892a	-1.09051	0.278111	0.31281	-2.81922	0.00677261	0.0137686	-0.262279	0.793701	0.729365	-3.29083	0.00140614	0.00730638	-2.38613	0.0182156	0.0359912
hsa-miR-892b	0.182397	0.85562	1	-3.20851	0.00240875	0.00707465	-1.75679	0.082116	0.297824	-0.502073	0.616852	0.40768	-0.997574	0.320033	0.296442
hsa-miR-9	-0.379491	0.705116	0.583856	-3.41987	0.0012081	0.00481404	-1.07185	0.286658	0.455856	0.69752	0.487212	1	-1.90729	0.0582112	0.0886336
hsa-miR-92a	-1.79643	0.0751954	0.148529	-2.63784	0.0113145	0.01927	-0.0665437	0.947088	0.783702	-2.14447	0.0346065	0.0514559	-3.67899	0.000319916	0.00262857
hsa-miR-92b	-3.98669	0.000127474	0.001825	-4.10252	0.000166013	0.0018	-1.30659	0.194692	0.38988	-2.27803	0.0249695	0.0419891	-3.66631	0.000343199	0.00253667
hsa-miR-93	-1.638	0.104023	0.175131	-2.33265	0.0236462	0.0284834	-0.854851	0.394968	0.534235	-1.84267	0.0685057	0.0835387	-2.11394	0.0362707	0.0600959
hsa-miR-941	0.421037	0.674645	1	-1.57244	0.123225	0.0935428	-0.232875	0.816427	0.727779	-0.381289	0.703874	0.445587	1.52181	0.130053	0.857822
hsa-miR-95	-2.05499	0.0423055	0.105031	-1.48836	0.143954	0.104974	1.15645	0.250498	0.977777	-1.31144	0.193176	0.175751	-1.23268	0.219621	0.221991
hsa-miR-96	-0.0523285	0.958359	0.726203	-2.57926	0.0130426	0.020347	0.761125	0.448594	1	-0.387128	0.699528	0.444161	-0.090924	0.927688	0.636353
hsa-miR-98	-0.467489	0.641109	0.546283	-2.93938	0.00487289	0.0112581	0.25603	0.798523	1	-1.23628	0.219462	0.1905	-1.07317	0.284751	0.269422
hsa-miR-99a	-1.3756	0.172015	0.23142	-0.456363	0.650202	0.351235	-0.518054	0.606012	0.632613	-2.15371	0.0338604	0.0510865	-1.1164	0.266147	0.252286
hsa-miR-99b	0.793695	0.429112	1	1.21968	0.228839	1	1.07197	0.286508	0.987833				0.493685	0.622263	1
