# Supplementary material for: mRNA expression profiles show differential regulatory effects of microRNAs between estrogen receptor-positive and estrogen receptor-negative breast cancer
Source: Genome Biol. 2009 Sep 1;10(9):R90. doi: 10.1186/gb-2009-10-9-r90 (PMC2768979; doi:10.1186/gb-2009-10-9-r90)
Supplement: Additional data file 4 — Expression levels of several miRNA processing genes in ER+ and ER- samples. [file gb-2009-10-9-r90-S4.xls]

## Sheet: miRNA processing gene
The comparison of miRNA processing gene expressions between ER+ and ER- and the results of meta analysis. A negative t-score means the gene expresses less in ER+ samples.
The Pvalues from different datasets are combined with the Fisher statistic, and a combined P-value is exactly computed for this summary Fisher statistic as it satisfies the theoretical distribution of ka-square.
Gene	Hess		Mill		Minn		Veer		Wang		Pvalue of Meta analysis
	Tscore	Pvalue	Tscore	Pvalue	Tscore	Pvalue	Tscore	Pvalue	Tscore	Pvalue	ER+<ER-	ER+>ER-
Ago1	-3.14603	0.00102281	-2.34652	0.010219	-3.53652	0.000279984	-1.97855	0.0249744	-3.03236	0.00146093	4.0962e-08	1
Ago2	-1.66486	0.0491558	-3.55717	0.000260656	-4.22425	2.21891e-05			-4.7053	3.15577e-06	2.03523e-10	1
DICER1	0.935385	0.175649	3.1213	0.00110619	2.06697	0.0203455			3.73357	0.000139837	1	8.82681e-06
DROSHA	-1.00526	0.158305	-0.721667	0.235888	-2.38081	0.00935173	1.61691	0.0541428	-0.813636	0.208659	0.0177454	1
Ago3	-1.8309	0.0346851	-1.69224	0.0464798	-2.43072	0.00820586			-2.40222	0.00884385	0.00057722	1
Ago4	-0.78081	0.218156	-1.39743	0.0823138	1.78298	0.0384439	-0.49516	0.310655	2.08615	0.0194448	0.674967	0.316511
TRBP	0.877	0.191	3.419	0.000716581	3.467	0.000408136	2.857	0.002668	4.813	1.94991e-06	1	2.91756e-10
exportin 5			-2.28	0.014
DGCR8	-1.766	0.04	-0.86	0.1975	-1.401	0.083			-1.874	0.032	0.0209427	1
